# Supplementary material for: In Silico Analysis of Cross-Species Sequence Variability in Host Interferon Antiviral Pathway Proteins and SARS-CoV-2 Susceptibility
Source: Zoonoses. Author manuscript; Available in PMC 2026 Mar 11. (PMC12973230; doi:10.15212/ZOONOSES-2024-0028)
Supplement: SupplementaryFile3 [file NIHMS2123055-supplement-SupplementaryFile3.xlsx]

## Sheet: ReadMe
Cross-species sequence variability in host interferon antiviral pathway proteins and SARS-CoV-2 susceptibility.
Supplementary File 3. SeqAPASS Level 3 curated full reports.
See Supplementary File 4 for curation documentation.
Column definitions	(See SeqAPASS User Guide https://www.epa.gov/comptox-tools/seqapass-user-guide for more details)
Data Version	SeqAPASS data version
NCBI Accession	National Center for Biotechnology Information database protein identification number
Protein Count	The number of protein records per species in the NCBI protein database
Species Tax ID	Unique numeric identifier assigned by the NCBI to each species
Taxonomic Group	Filtered at Class level (e.g., Mammalia)
Scientific Name	Genus and species name of organism
Common Name	Common name of organism
Protein Name	Name of the protein queried
Analysis Completed	Date and time the analysis was completed
Similar Susceptibility as Template	For toxicological susceptibiliy prediction; not used in this study
Position X	Position of the amino acid of interest selected by the user in the query (template) protein, numbered according to the position in the query species protein; the following are repeated for each amino acid position selected
Amino Acid X	Single letter abbreviation of the amino acid in the indicated position
Direct Match X	"Y" for yes if the amino acid in the hit protein is the same as in the query protein at that position; "N" if the amino acid is not the same
Side Chain X	Side chain classification for the amino acid residue
Side Chain Match X	Indicates whether the hit side chain has the same classification as the template amino acid, providing a “Y” or “N” for yes or no, respectively
MW X	Molecular weight (grams/mole [g/mol]) of the amino acid in the indicated position
MW Match X	Indicates whether the hit molecular weight has a difference in molecular weight greater than or equal to 30 g/mol compared to the template amino acid, providing a “Y” for yes and “N” for no
Total Match X	Describes whether the amino acid residue matches the template based on side-chain classification and molecular weight, “Y” for yes or “N” for not a match to the template
	For the “Total Match X” to be “Y,” both “Side Chain Match X” and “MW Match X” should be either “Y” and Y” or one “Y” and one “N”. Only if both “Side Chain Match X” and “MW Match X” are “N” and “N,” then the “Total Match X” is “N” for no.

## Sheet: 40S_uS3_curB
Data Version	NCBI Accession	Protein Count	Species Tax ID	Taxonomic Group	Scientific Name	Common Name	Protein Name	Analysis Completed	Similar Susceptibility as Template	Position 1	Amino Acid 1	Direct Match 1	Side Chain 1	Side Chain Match 1	MW 1	MW Match 1	Total Match 1	Position 2	Amino Acid 2	Direct Match 2	Side Chain 2	Side Chain Match 2	MW 2	MW Match 2	Total Match 2	Position 3	Amino Acid 3	Direct Match 3	Side Chain 3	Side Chain Match 3	MW 3	MW Match 3	Total Match 3	Position 4	Amino Acid 4	Direct Match 4	Side Chain 4	Side Chain Match 4	MW 4	MW Match 4	Total Match 4	Position 5	Amino Acid 5	Direct Match 5	Side Chain 5	Side Chain Match 5	MW 5	MW Match 5	Total Match 5
7	NP_000996.2	2716670	9606	Mammalia	Homo sapiens	Human	40S ribosomal protein S3 isoform 1	2023 05 18 10:00:08	Y	112	G	Y	Aliphatic	Y	75.067	Y	Y	113	L	Y	Aliphatic	Y	131.175	Y	Y	114	A	Y	Aliphatic	Y	89.094	Y	Y	116	R	Y	Basic	Y	174.203	Y	Y	117	R	Y	Basic	Y	174.203	Y	Y
7	NP_001253219.1	178339	9544	Mammalia	Macaca mulatta	Rhesus monkey	40S ribosomal protein S3	2023 05 18 10:00:08	Y	112	G	Y	Aliphatic	Y	75.067	Y	Y	113	L	Y	Aliphatic	Y	131.175	Y	Y	114	A	Y	Aliphatic	Y	89.094	Y	Y	116	R	Y	Basic	Y	174.203	Y	Y	117	R	Y	Basic	Y	174.203	Y	Y
7	XP_008018361.1	62302	60711	Mammalia	Chlorocebus sabaeus	Green monkey	40S ribosomal protein S3	2023 05 18 10:00:08	Y	112	G	Y	Aliphatic	Y	75.067	Y	Y	113	L	Y	Aliphatic	Y	131.175	Y	Y	114	A	Y	Aliphatic	Y	89.094	Y	Y	116	R	Y	Basic	Y	174.203	Y	Y	117	R	Y	Basic	Y	174.203	Y	Y
7	XP_018891660.1	52137	9595	Mammalia	Gorilla gorilla gorilla	Western lowland gorilla	40S ribosomal protein S3	2023 05 18 10:00:08	Y	112	G	Y	Aliphatic	Y	75.067	Y	Y	113	L	Y	Aliphatic	Y	131.175	Y	Y	114	A	Y	Aliphatic	Y	89.094	Y	Y	116	R	Y	Basic	Y	174.203	Y	Y	117	R	Y	Basic	Y	174.203	Y	Y
7	XP_003910477.1	73529	9555	Mammalia	Papio anubis	Olive baboon	40S ribosomal protein S3	2023 05 18 10:00:08	Y	112	G	Y	Aliphatic	Y	75.067	Y	Y	113	L	Y	Aliphatic	Y	131.175	Y	Y	114	A	Y	Aliphatic	Y	89.094	Y	Y	116	R	Y	Basic	Y	174.203	Y	Y	117	R	Y	Basic	Y	174.203	Y	Y
7	XP_020769270.1	48218	9880	Mammalia	Odocoileus virginianus texanus	White-tailed deer	40S ribosomal protein S3	2023 05 18 10:00:08	Y	112	G	Y	Aliphatic	Y	75.067	Y	Y	113	L	Y	Aliphatic	Y	131.175	Y	Y	114	A	Y	Aliphatic	Y	89.094	Y	Y	116	R	Y	Basic	Y	174.203	Y	Y	117	R	Y	Basic	Y	174.203	Y	Y
7	NP_001029219.1	136186	9913	Mammalia	Bos taurus	Cattle	40S ribosomal protein S3	2023 05 18 10:00:08	Y	112	G	Y	Aliphatic	Y	75.067	Y	Y	113	L	Y	Aliphatic	Y	131.175	Y	Y	114	A	Y	Aliphatic	Y	89.094	Y	Y	116	R	Y	Basic	Y	174.203	Y	Y	117	R	Y	Basic	Y	174.203	Y	Y
7	4D5L_D	53150	9986	Mammalia	Oryctolagus cuniculus	Rabbit	Cryo-EM structures of ribosomal 80S complexes with termination factors and cricket paralysis virus IRES reveal the IRES in the translocated state	2023 05 18 10:00:08	Y	112	G	Y	Aliphatic	Y	75.067	Y	Y	113	L	Y	Aliphatic	Y	131.175	Y	Y	114	A	Y	Aliphatic	Y	89.094	Y	Y	116	R	Y	Basic	Y	174.203	Y	Y	117	R	Y	Basic	Y	174.203	Y	Y
7	2ZKQ_c	136357	9615	Mammalia	Canis lupus familiaris	Dog	Structure of a mammalian Ribosomal 40S subunit within an 80S complex obtained by docking homology models of the RNA and proteins into an 8.7 A cryo-EM map	2023 05 18 10:00:08	Y	112	G	Y	Aliphatic	Y	75.067	Y	Y	113	L	Y	Aliphatic	Y	131.175	Y	Y	114	A	Y	Aliphatic	Y	89.094	Y	Y	116	R	Y	Basic	Y	174.203	Y	Y	117	R	Y	Basic	Y	174.203	Y	Y
7	NP_001038066.1	86952	9823	Mammalia	Sus scrofa	Pig	40S ribosomal protein S3	2023 05 18 10:00:08	Y	112	G	Y	Aliphatic	Y	75.067	Y	Y	113	L	Y	Aliphatic	Y	131.175	Y	Y	114	A	Y	Aliphatic	Y	89.094	Y	Y	116	R	Y	Basic	Y	174.203	Y	Y	117	R	Y	Basic	Y	174.203	Y	Y
7	XP_003992770.1	74287	9685	Mammalia	Felis catus	Domestic cat	40S ribosomal protein S3	2023 05 18 10:00:08	Y	112	G	Y	Aliphatic	Y	75.067	Y	Y	113	L	Y	Aliphatic	Y	131.175	Y	Y	114	A	Y	Aliphatic	Y	89.094	Y	Y	116	R	Y	Basic	Y	174.203	Y	Y	117	R	Y	Basic	Y	174.203	Y	Y
7	XP_005074039.1	54410	10036	Mammalia	Mesocricetus auratus	Golden hamster	40S ribosomal protein S3	2023 05 18 10:00:08	Y	112	G	Y	Aliphatic	Y	75.067	Y	Y	113	L	Y	Aliphatic	Y	131.175	Y	Y	114	A	Y	Aliphatic	Y	89.094	Y	Y	116	R	Y	Basic	Y	174.203	Y	Y	117	R	Y	Basic	Y	174.203	Y	Y
7	XP_006982221.1	54287	230844	Mammalia	Peromyscus maniculatus bairdii	Prairie deer mouse	40S ribosomal protein S3	2023 05 18 10:00:08	Y	112	G	Y	Aliphatic	Y	75.067	Y	Y	113	L	Y	Aliphatic	Y	131.175	Y	Y	114	A	Y	Aliphatic	Y	89.094	Y	Y	116	R	Y	Basic	Y	174.203	Y	Y	117	R	Y	Basic	Y	174.203	Y	Y
7	XP_007080886.1	56089	9694	Mammalia	Panthera tigris	Tiger	40S ribosomal protein S3	2023 05 18 10:00:08	Y	112	G	Y	Aliphatic	Y	75.067	Y	Y	113	L	Y	Aliphatic	Y	131.175	Y	Y	114	A	Y	Aliphatic	Y	89.094	Y	Y	116	R	Y	Basic	Y	174.203	Y	Y	117	R	Y	Basic	Y	174.203	Y	Y
7	XP_042761374.1	53677	9689	Mammalia	Panthera leo	Lion	40S ribosomal protein S3	2023 05 18 10:00:08	Y	112	G	Y	Aliphatic	Y	75.067	Y	Y	113	L	Y	Aliphatic	Y	131.175	Y	Y	114	A	Y	Aliphatic	Y	89.094	Y	Y	116	R	Y	Basic	Y	174.203	Y	Y	117	R	Y	Basic	Y	174.203	Y	Y
7	XP_025784228.1	23623	9696	Mammalia	Puma concolor	Puma	40S ribosomal protein S3	2023 05 18 10:00:08	Y	112	G	Y	Aliphatic	Y	75.067	Y	Y	113	L	Y	Aliphatic	Y	131.175	Y	Y	114	A	Y	Aliphatic	Y	89.094	Y	Y	116	R	Y	Basic	Y	174.203	Y	Y	117	R	Y	Basic	Y	174.203	Y	Y
7	CAD7673017.1	27271	34880	Mammalia	Nyctereutes procyonoides	Raccoon dog	unnamed protein product	2023 05 18 10:00:08	Y	112	G	Y	Aliphatic	Y	75.067	Y	Y	113	L	Y	Aliphatic	Y	131.175	Y	Y	114	A	Y	Aliphatic	Y	89.094	Y	Y	116	R	Y	Basic	Y	174.203	Y	Y	117	R	Y	Basic	Y	174.203	Y	Y
7	XP_046926861.1	38764	61384	Mammalia	Lynx rufus	Bobcat	40S ribosomal protein S3	2023 05 18 10:00:08	Y	112	G	Y	Aliphatic	Y	75.067	Y	Y	113	L	Y	Aliphatic	Y	131.175	Y	Y	114	A	Y	Aliphatic	Y	89.094	Y	Y	116	R	Y	Basic	Y	174.203	Y	Y	117	R	Y	Basic	Y	174.203	Y	Y
7	XP_047679603.1	56399	61388	Mammalia	Prionailurus viverrinus	Fishing cat	40S ribosomal protein S3	2023 05 18 10:00:08	Y	112	G	Y	Aliphatic	Y	75.067	Y	Y	113	L	Y	Aliphatic	Y	131.175	Y	Y	114	A	Y	Aliphatic	Y	89.094	Y	Y	116	R	Y	Basic	Y	174.203	Y	Y	117	R	Y	Basic	Y	174.203	Y	Y
7	XP_025866243.1	38435	9627	Mammalia	Vulpes vulpes	Red fox	40S ribosomal protein S3	2023 05 18 10:00:08	Y	112	G	Y	Aliphatic	Y	75.067	Y	Y	113	L	Y	Aliphatic	Y	131.175	Y	Y	114	A	Y	Aliphatic	Y	89.094	Y	Y	116	R	Y	Basic	Y	174.203	Y	Y	117	R	Y	Basic	Y	174.203	Y	Y
7	XP_044114453.1	44640	452646	Mammalia	Neogale vison	American mink	40S ribosomal protein S3	2023 05 18 10:00:08	Y	112	G	Y	Aliphatic	Y	75.067	Y	Y	113	L	Y	Aliphatic	Y	131.175	Y	Y	114	A	Y	Aliphatic	Y	89.094	Y	Y	116	R	Y	Basic	Y	174.203	Y	Y	117	R	Y	Basic	Y	174.203	Y	Y
7	XP_006141067.2	59507	246437	Mammalia	Tupaia chinensis	Chinese tree shrew	40S ribosomal protein S3	2023 05 18 10:00:08	Y	112	G	Y	Aliphatic	Y	75.067	Y	Y	113	L	Y	Aliphatic	Y	131.175	Y	Y	114	A	Y	Aliphatic	Y	89.094	Y	Y	116	R	Y	Basic	Y	174.203	Y	Y	117	R	Y	Basic	Y	174.203	Y	Y
7	XP_004768082.1	58003	9669	Mammalia	Mustela putorius furo	Domestic ferret	40S ribosomal protein S3	2023 05 18 10:00:08	Y	112	G	Y	Aliphatic	Y	75.067	Y	Y	113	L	Y	Aliphatic	Y	131.175	Y	Y	114	A	Y	Aliphatic	Y	89.094	Y	Y	116	R	Y	Basic	Y	174.203	Y	Y	117	R	Y	Basic	Y	174.203	Y	Y
7	XP_045835182.1	50752	9662	Mammalia	Meles meles	Eurasian badger	40S ribosomal protein S3	2023 05 18 10:00:08	Y	112	G	Y	Aliphatic	Y	75.067	Y	Y	113	L	Y	Aliphatic	Y	131.175	Y	Y	114	A	Y	Aliphatic	Y	89.094	Y	Y	116	R	Y	Basic	Y	174.203	Y	Y	117	R	Y	Basic	Y	174.203	Y	Y
7	XP_017497881.1	56064	9974	Mammalia	Manis javanica	Malayan pangolin	40S ribosomal protein S3 isoform X1	2023 05 18 10:00:08	Y	112	G	Y	Aliphatic	Y	75.067	Y	Y	113	L	Y	Aliphatic	Y	131.175	Y	Y	114	A	Y	Aliphatic	Y	89.094	Y	Y	116	R	Y	Basic	Y	174.203	Y	Y	117	R	Y	Basic	Y	174.203	Y	Y
7	MBZ3873101.1	74939	30640	Mammalia	Neosciurus carolinensis	Gray squirrel	40S ribosomal protein S3	2023 05 18 10:00:08	Y	112	G	Y	Aliphatic	Y	75.067	Y	Y	113	L	Y	Aliphatic	Y	131.175	Y	Y	114	A	Y	Aliphatic	Y	89.094	Y	Y	116	R	Y	Basic	Y	174.203	Y	Y	117	R	Y	Basic	Y	174.203	Y	Y
7	NP_001009239.1	158159	10116	Mammalia	Rattus norvegicus	Norway rat	40S ribosomal protein S3	2023 05 18 10:00:08	Y	112	G	Y	Aliphatic	Y	75.067	Y	Y	113	L	Y	Aliphatic	Y	131.175	Y	Y	114	A	Y	Aliphatic	Y	89.094	Y	Y	116	R	Y	Basic	Y	174.203	Y	Y	117	R	Y	Basic	Y	174.203	Y	Y
7	XP_016017076.1	117142	9407	Mammalia	Rousettus aegyptiacus	Egyptian rousette	40S ribosomal protein S3	2023 05 18 10:00:08	Y	112	G	Y	Aliphatic	Y	75.067	Y	Y	113	L	Y	Aliphatic	Y	131.175	Y	Y	114	A	Y	Aliphatic	Y	89.094	Y	Y	116	R	Y	Basic	Y	174.203	Y	Y	117	R	Y	Basic	Y	174.203	Y	Y
7	NP_036182.1	337449	10090	Mammalia	Mus musculus	House mouse	40S ribosomal protein S3	2023 05 18 10:00:08	Y	112	G	Y	Aliphatic	Y	75.067	Y	Y	113	L	Y	Aliphatic	Y	131.175	Y	Y	114	A	Y	Aliphatic	Y	89.094	Y	Y	116	R	Y	Basic	Y	174.203	Y	Y	117	R	Y	Basic	Y	174.203	Y	Y
7	XP_030187663.1	42175	61383	Mammalia	Lynx canadensis	Canada lynx	40S ribosomal protein S3	2023 05 18 10:00:08	Y	112	G	Y	Aliphatic	Y	75.067	Y	Y	113	L	Y	Aliphatic	Y	131.175	Y	Y	114	A	Y	Aliphatic	Y	89.094	Y	Y	116	R	Y	Basic	Y	174.203	Y	Y	117	R	Y	Basic	Y	174.203	Y	Y
7	XP_003734218.2	87664	9483	Mammalia	Callithrix jacchus	White-tufted-ear marmoset	40S ribosomal protein S3	2023 05 18 10:00:08	Y	151	G	Y	Aliphatic	Y	75.067	Y	Y	152	L	Y	Aliphatic	Y	131.175	Y	Y	153	A	Y	Aliphatic	Y	89.094	Y	Y	155	R	Y	Basic	Y	174.203	Y	Y	156	R	Y	Basic	Y	174.203	Y	Y
7	XP_005500667.1	50957	8932	Aves	Columba livia	Rock pigeon	40S ribosomal protein S3	2023 05 18 10:00:08	Y	112	G	Y	Aliphatic	Y	75.067	Y	Y	113	L	Y	Aliphatic	Y	131.175	Y	Y	114	A	Y	Aliphatic	Y	89.094	Y	Y	116	R	Y	Basic	Y	174.203	Y	Y	117	R	Y	Basic	Y	174.203	Y	Y
7	XP_006022031.1	43404	38654	Crocodylia	Alligator sinensis	Chinese alligator	40S ribosomal protein S3	2023 05 18 10:00:08	Y	112	G	Y	Aliphatic	Y	75.067	Y	Y	113	L	Y	Aliphatic	Y	131.175	Y	Y	114	A	Y	Aliphatic	Y	89.094	Y	Y	116	R	Y	Basic	Y	174.203	Y	Y	117	R	Y	Basic	Y	174.203	Y	Y
7	AAH41299.1	146185	8355	Amphibia	Xenopus laevis	African clawed frog	Rpls3-b protein	2023 05 18 10:00:08	Y	112	G	Y	Aliphatic	Y	75.067	Y	Y	113	L	Y	Aliphatic	Y	131.175	Y	Y	114	A	Y	Aliphatic	Y	89.094	Y	Y	116	R	Y	Basic	Y	174.203	Y	Y	117	R	Y	Basic	Y	174.203	Y	Y
7	XP_039519649.1	96114	90988	Actinopteri	Pimephales promelas	Fathead minnow	40S ribosomal protein S3	2023 05 18 10:00:08	Y	112	G	Y	Aliphatic	Y	75.067	Y	Y	113	L	Y	Aliphatic	Y	131.175	Y	Y	114	A	Y	Aliphatic	Y	89.094	Y	Y	116	R	Y	Basic	Y	174.203	Y	Y	117	R	Y	Basic	Y	174.203	Y	Y
[truncated: 16 more columns]

## Sheet: 40S_uS3_curD
Data Version	NCBI Accession	Protein Count	Species Tax ID	Taxonomic Group	Scientific Name	Common Name	Protein Name	Analysis Completed	Similar Susceptibility as Template	Position 1	Amino Acid 1	Direct Match 1	Side Chain 1	Side Chain Match 1	MW 1	MW Match 1	Total Match 1	Position 2	Amino Acid 2	Direct Match 2	Side Chain 2	Side Chain Match 2	MW 2	MW Match 2	Total Match 2	Position 3	Amino Acid 3	Direct Match 3	Side Chain 3	Side Chain Match 3	MW 3	MW Match 3	Total Match 3	Position 4	Amino Acid 4	Direct Match 4	Side Chain 4	Side Chain Match 4	MW 4	MW Match 4	Total Match 4
7	NP_000996.2	2716670	9606	Mammalia	Homo sapiens	Human	40S ribosomal protein S3 isoform 1	2023 05 18 10:00:08	Y	115	V	Y	Aliphatic	Y	117.148	Y	Y	142	L	Y	Aliphatic	Y	131.175	Y	Y	150	M	Y	Sulfur-Containing	Y	149.208	Y	Y	177	L	Y	Aliphatic	Y	131.175	Y	Y
7	NP_001253219.1	178339	9544	Mammalia	Macaca mulatta	Rhesus monkey	40S ribosomal protein S3	2023 05 18 10:00:08	Y	115	V	Y	Aliphatic	Y	117.148	Y	Y	142	L	Y	Aliphatic	Y	131.175	Y	Y	150	M	Y	Sulfur-Containing	Y	149.208	Y	Y	177	L	Y	Aliphatic	Y	131.175	Y	Y
7	XP_008018361.1	62302	60711	Mammalia	Chlorocebus sabaeus	Green monkey	40S ribosomal protein S3	2023 05 18 10:00:08	Y	115	V	Y	Aliphatic	Y	117.148	Y	Y	142	L	Y	Aliphatic	Y	131.175	Y	Y	150	M	Y	Sulfur-Containing	Y	149.208	Y	Y	177	L	Y	Aliphatic	Y	131.175	Y	Y
7	XP_018891660.1	52137	9595	Mammalia	Gorilla gorilla gorilla	Western lowland gorilla	40S ribosomal protein S3	2023 05 18 10:00:08	Y	115	V	Y	Aliphatic	Y	117.148	Y	Y	142	L	Y	Aliphatic	Y	131.175	Y	Y	150	M	Y	Sulfur-Containing	Y	149.208	Y	Y	177	L	Y	Aliphatic	Y	131.175	Y	Y
7	XP_003910477.1	73529	9555	Mammalia	Papio anubis	Olive baboon	40S ribosomal protein S3	2023 05 18 10:00:08	Y	115	V	Y	Aliphatic	Y	117.148	Y	Y	142	L	Y	Aliphatic	Y	131.175	Y	Y	150	M	Y	Sulfur-Containing	Y	149.208	Y	Y	177	L	Y	Aliphatic	Y	131.175	Y	Y
7	XP_020769270.1	48218	9880	Mammalia	Odocoileus virginianus texanus	White-tailed deer	40S ribosomal protein S3	2023 05 18 10:00:08	Y	115	V	Y	Aliphatic	Y	117.148	Y	Y	142	L	Y	Aliphatic	Y	131.175	Y	Y	150	M	Y	Sulfur-Containing	Y	149.208	Y	Y	177	L	Y	Aliphatic	Y	131.175	Y	Y
7	NP_001029219.1	136186	9913	Mammalia	Bos taurus	Cattle	40S ribosomal protein S3	2023 05 18 10:00:08	Y	115	V	Y	Aliphatic	Y	117.148	Y	Y	142	L	Y	Aliphatic	Y	131.175	Y	Y	150	M	Y	Sulfur-Containing	Y	149.208	Y	Y	177	L	Y	Aliphatic	Y	131.175	Y	Y
7	4D5L_D	53150	9986	Mammalia	Oryctolagus cuniculus	Rabbit	Cryo-EM structures of ribosomal 80S complexes with termination factors and cricket paralysis virus IRES reveal the IRES in the translocated state	2023 05 18 10:00:08	Y	115	V	Y	Aliphatic	Y	117.148	Y	Y	142	L	Y	Aliphatic	Y	131.175	Y	Y	150	M	Y	Sulfur-Containing	Y	149.208	Y	Y	177	L	Y	Aliphatic	Y	131.175	Y	Y
7	2ZKQ_c	136357	9615	Mammalia	Canis lupus familiaris	Dog	Structure of a mammalian Ribosomal 40S subunit within an 80S complex obtained by docking homology models of the RNA and proteins into an 8.7 A cryo-EM map	2023 05 18 10:00:08	Y	115	V	Y	Aliphatic	Y	117.148	Y	Y	142	L	Y	Aliphatic	Y	131.175	Y	Y	150	M	Y	Sulfur-Containing	Y	149.208	Y	Y	177	L	Y	Aliphatic	Y	131.175	Y	Y
7	NP_001038066.1	86952	9823	Mammalia	Sus scrofa	Pig	40S ribosomal protein S3	2023 05 18 10:00:08	Y	115	V	Y	Aliphatic	Y	117.148	Y	Y	142	L	Y	Aliphatic	Y	131.175	Y	Y	150	M	Y	Sulfur-Containing	Y	149.208	Y	Y	177	L	Y	Aliphatic	Y	131.175	Y	Y
7	XP_003992770.1	74287	9685	Mammalia	Felis catus	Domestic cat	40S ribosomal protein S3	2023 05 18 10:00:08	Y	115	V	Y	Aliphatic	Y	117.148	Y	Y	142	L	Y	Aliphatic	Y	131.175	Y	Y	150	M	Y	Sulfur-Containing	Y	149.208	Y	Y	177	L	Y	Aliphatic	Y	131.175	Y	Y
7	XP_005074039.1	54410	10036	Mammalia	Mesocricetus auratus	Golden hamster	40S ribosomal protein S3	2023 05 18 10:00:08	Y	115	V	Y	Aliphatic	Y	117.148	Y	Y	142	L	Y	Aliphatic	Y	131.175	Y	Y	150	M	Y	Sulfur-Containing	Y	149.208	Y	Y	177	L	Y	Aliphatic	Y	131.175	Y	Y
7	XP_006982221.1	54287	230844	Mammalia	Peromyscus maniculatus bairdii	Prairie deer mouse	40S ribosomal protein S3	2023 05 18 10:00:08	Y	115	V	Y	Aliphatic	Y	117.148	Y	Y	142	L	Y	Aliphatic	Y	131.175	Y	Y	150	M	Y	Sulfur-Containing	Y	149.208	Y	Y	177	L	Y	Aliphatic	Y	131.175	Y	Y
7	XP_007080886.1	56089	9694	Mammalia	Panthera tigris	Tiger	40S ribosomal protein S3	2023 05 18 10:00:08	Y	115	V	Y	Aliphatic	Y	117.148	Y	Y	142	L	Y	Aliphatic	Y	131.175	Y	Y	150	M	Y	Sulfur-Containing	Y	149.208	Y	Y	177	L	Y	Aliphatic	Y	131.175	Y	Y
7	XP_042761374.1	53677	9689	Mammalia	Panthera leo	Lion	40S ribosomal protein S3	2023 05 18 10:00:08	Y	115	V	Y	Aliphatic	Y	117.148	Y	Y	142	L	Y	Aliphatic	Y	131.175	Y	Y	150	M	Y	Sulfur-Containing	Y	149.208	Y	Y	177	L	Y	Aliphatic	Y	131.175	Y	Y
7	XP_025784228.1	23623	9696	Mammalia	Puma concolor	Puma	40S ribosomal protein S3	2023 05 18 10:00:08	Y	115	V	Y	Aliphatic	Y	117.148	Y	Y	142	L	Y	Aliphatic	Y	131.175	Y	Y	150	M	Y	Sulfur-Containing	Y	149.208	Y	Y	177	L	Y	Aliphatic	Y	131.175	Y	Y
7	CAD7673017.1	27271	34880	Mammalia	Nyctereutes procyonoides	Raccoon dog	unnamed protein product	2023 05 18 10:00:08	Y	115	V	Y	Aliphatic	Y	117.148	Y	Y	142	L	Y	Aliphatic	Y	131.175	Y	Y	150	M	Y	Sulfur-Containing	Y	149.208	Y	Y	177	L	Y	Aliphatic	Y	131.175	Y	Y
7	XP_046926861.1	38764	61384	Mammalia	Lynx rufus	Bobcat	40S ribosomal protein S3	2023 05 18 10:00:08	Y	115	V	Y	Aliphatic	Y	117.148	Y	Y	142	L	Y	Aliphatic	Y	131.175	Y	Y	150	M	Y	Sulfur-Containing	Y	149.208	Y	Y	177	L	Y	Aliphatic	Y	131.175	Y	Y
7	XP_047679603.1	56399	61388	Mammalia	Prionailurus viverrinus	Fishing cat	40S ribosomal protein S3	2023 05 18 10:00:08	Y	115	V	Y	Aliphatic	Y	117.148	Y	Y	142	L	Y	Aliphatic	Y	131.175	Y	Y	150	M	Y	Sulfur-Containing	Y	149.208	Y	Y	177	L	Y	Aliphatic	Y	131.175	Y	Y
7	XP_025866243.1	38435	9627	Mammalia	Vulpes vulpes	Red fox	40S ribosomal protein S3	2023 05 18 10:00:08	Y	115	V	Y	Aliphatic	Y	117.148	Y	Y	142	L	Y	Aliphatic	Y	131.175	Y	Y	150	M	Y	Sulfur-Containing	Y	149.208	Y	Y	177	L	Y	Aliphatic	Y	131.175	Y	Y
7	XP_044114453.1	44640	452646	Mammalia	Neogale vison	American mink	40S ribosomal protein S3	2023 05 18 10:00:08	Y	115	V	Y	Aliphatic	Y	117.148	Y	Y	142	L	Y	Aliphatic	Y	131.175	Y	Y	150	M	Y	Sulfur-Containing	Y	149.208	Y	Y	177	L	Y	Aliphatic	Y	131.175	Y	Y
7	XP_006141067.2	59507	246437	Mammalia	Tupaia chinensis	Chinese tree shrew	40S ribosomal protein S3	2023 05 18 10:00:08	Y	115	V	Y	Aliphatic	Y	117.148	Y	Y	142	L	Y	Aliphatic	Y	131.175	Y	Y	150	M	Y	Sulfur-Containing	Y	149.208	Y	Y	177	L	Y	Aliphatic	Y	131.175	Y	Y
7	XP_004768082.1	58003	9669	Mammalia	Mustela putorius furo	Domestic ferret	40S ribosomal protein S3	2023 05 18 10:00:08	Y	115	V	Y	Aliphatic	Y	117.148	Y	Y	142	L	Y	Aliphatic	Y	131.175	Y	Y	150	M	Y	Sulfur-Containing	Y	149.208	Y	Y	177	L	Y	Aliphatic	Y	131.175	Y	Y
7	XP_045835182.1	50752	9662	Mammalia	Meles meles	Eurasian badger	40S ribosomal protein S3	2023 05 18 10:00:08	Y	115	V	Y	Aliphatic	Y	117.148	Y	Y	142	L	Y	Aliphatic	Y	131.175	Y	Y	150	M	Y	Sulfur-Containing	Y	149.208	Y	Y	177	L	Y	Aliphatic	Y	131.175	Y	Y
7	XP_017497881.1	56064	9974	Mammalia	Manis javanica	Malayan pangolin	40S ribosomal protein S3 isoform X1	2023 05 18 10:00:08	Y	115	V	Y	Aliphatic	Y	117.148	Y	Y	142	L	Y	Aliphatic	Y	131.175	Y	Y	150	M	Y	Sulfur-Containing	Y	149.208	Y	Y	177	L	Y	Aliphatic	Y	131.175	Y	Y
7	MBZ3873101.1	74939	30640	Mammalia	Neosciurus carolinensis	Gray squirrel	40S ribosomal protein S3	2023 05 18 10:00:08	Y	115	V	Y	Aliphatic	Y	117.148	Y	Y	142	L	Y	Aliphatic	Y	131.175	Y	Y	150	M	Y	Sulfur-Containing	Y	149.208	Y	Y	177	L	Y	Aliphatic	Y	131.175	Y	Y
7	NP_001009239.1	158159	10116	Mammalia	Rattus norvegicus	Norway rat	40S ribosomal protein S3	2023 05 18 10:00:08	Y	115	V	Y	Aliphatic	Y	117.148	Y	Y	142	L	Y	Aliphatic	Y	131.175	Y	Y	150	M	Y	Sulfur-Containing	Y	149.208	Y	Y	177	L	Y	Aliphatic	Y	131.175	Y	Y
7	XP_016017076.1	117142	9407	Mammalia	Rousettus aegyptiacus	Egyptian rousette	40S ribosomal protein S3	2023 05 18 10:00:08	Y	115	V	Y	Aliphatic	Y	117.148	Y	Y	142	L	Y	Aliphatic	Y	131.175	Y	Y	150	M	Y	Sulfur-Containing	Y	149.208	Y	Y	177	L	Y	Aliphatic	Y	131.175	Y	Y
7	NP_036182.1	337449	10090	Mammalia	Mus musculus	House mouse	40S ribosomal protein S3	2023 05 18 10:00:08	Y	115	V	Y	Aliphatic	Y	117.148	Y	Y	142	L	Y	Aliphatic	Y	131.175	Y	Y	150	M	Y	Sulfur-Containing	Y	149.208	Y	Y	177	L	Y	Aliphatic	Y	131.175	Y	Y
7	XP_030187663.1	42175	61383	Mammalia	Lynx canadensis	Canada lynx	40S ribosomal protein S3	2023 05 18 10:00:08	Y	115	V	Y	Aliphatic	Y	117.148	Y	Y	142	L	Y	Aliphatic	Y	131.175	Y	Y	150	M	Y	Sulfur-Containing	Y	149.208	Y	Y	177	L	Y	Aliphatic	Y	131.175	Y	Y
7	XP_003734218.2	87664	9483	Mammalia	Callithrix jacchus	White-tufted-ear marmoset	40S ribosomal protein S3	2023 05 18 10:00:08	Y	154	V	Y	Aliphatic	Y	117.148	Y	Y	181	L	Y	Aliphatic	Y	131.175	Y	Y	189	M	Y	Sulfur-Containing	Y	149.208	Y	Y	216	L	Y	Aliphatic	Y	131.175	Y	Y
7	XP_005500667.1	50957	8932	Aves	Columba livia	Rock pigeon	40S ribosomal protein S3	2023 05 18 10:00:08	Y	115	V	Y	Aliphatic	Y	117.148	Y	Y	142	L	Y	Aliphatic	Y	131.175	Y	Y	150	M	Y	Sulfur-Containing	Y	149.208	Y	Y	177	L	Y	Aliphatic	Y	131.175	Y	Y
7	XP_006022031.1	43404	38654	Crocodylia	Alligator sinensis	Chinese alligator	40S ribosomal protein S3	2023 05 18 10:00:08	Y	115	V	Y	Aliphatic	Y	117.148	Y	Y	142	L	Y	Aliphatic	Y	131.175	Y	Y	150	M	Y	Sulfur-Containing	Y	149.208	Y	Y	177	L	Y	Aliphatic	Y	131.175	Y	Y
7	AAH41299.1	146185	8355	Amphibia	Xenopus laevis	African clawed frog	Rpls3-b protein	2023 05 18 10:00:08	Y	115	V	Y	Aliphatic	Y	117.148	Y	Y	142	L	Y	Aliphatic	Y	131.175	Y	Y	150	M	Y	Sulfur-Containing	Y	149.208	Y	Y	177	L	Y	Aliphatic	Y	131.175	Y	Y
7	XP_039519649.1	96114	90988	Actinopteri	Pimephales promelas	Fathead minnow	40S ribosomal protein S3	2023 05 18 10:00:08	Y	115	V	Y	Aliphatic	Y	117.148	Y	Y	142	L	Y	Aliphatic	Y	131.175	Y	Y	150	M	Y	Sulfur-Containing	Y	149.208	Y	Y	177	L	Y	Aliphatic	Y	131.175	Y	Y

## Sheet: 40S_uS5_S2_Bcur
Data Version	NCBI Accession	Protein Count	Species Tax ID	Taxonomic Group	Scientific Name	Common Name	Protein Name	Analysis Completed	Similar Susceptibility as Template	Position 1	Amino Acid 1	Direct Match 1	Side Chain 1	Side Chain Match 1	MW 1	MW Match 1	Total Match 1	Position 2	Amino Acid 2	Direct Match 2	Side Chain 2	Side Chain Match 2	MW 2	MW Match 2	Total Match 2	Position 3	Amino Acid 3	Direct Match 3	Side Chain 3	Side Chain Match 3	MW 3	MW Match 3	Total Match 3
7	NP_002943.2	2716670	9606	Mammalia	Homo sapiens	Human	40S ribosomal protein S2	2023 05 18 10:58:06	Y	106	V	Y	Aliphatic	Y	117.148	Y	Y	146	E	Y	Acidic	Y	147.131	Y	Y	147	V	Y	Aliphatic	Y	117.148	Y	Y
7	XP_014980818.1	178339	9544	Mammalia	Macaca mulatta	Rhesus monkey	40S ribosomal protein S2 isoform X1	2023 05 18 10:58:06	Y	106	V	Y	Aliphatic	Y	117.148	Y	Y	146	E	Y	Acidic	Y	147.131	Y	Y	147	V	Y	Aliphatic	Y	117.148	Y	Y
7	XP_007980164.1	62302	60711	Mammalia	Chlorocebus sabaeus	Green monkey	40S ribosomal protein S2 isoform X1	2023 05 18 10:58:06	Y	106	V	Y	Aliphatic	Y	117.148	Y	Y	146	E	Y	Acidic	Y	147.131	Y	Y	147	V	Y	Aliphatic	Y	117.148	Y	Y
7	XP_004057030.1	52137	9595	Mammalia	Gorilla gorilla gorilla	Western lowland gorilla	40S ribosomal protein S2	2023 05 18 10:58:06	Y	106	V	Y	Aliphatic	Y	117.148	Y	Y	146	E	Y	Acidic	Y	147.131	Y	Y	147	V	Y	Aliphatic	Y	117.148	Y	Y
7	XP_021787339.2	73529	9555	Mammalia	Papio anubis	Olive baboon	40S ribosomal protein S2	2023 05 18 10:58:06	Y	106	V	Y	Aliphatic	Y	117.148	Y	Y	146	E	Y	Acidic	Y	147.131	Y	Y	147	V	Y	Aliphatic	Y	117.148	Y	Y
7	4D5L_C	53150	9986	Mammalia	Oryctolagus cuniculus	Rabbit	Cryo-EM structures of ribosomal 80S complexes with termination factors and cricket paralysis virus IRES reveal the IRES in the translocated state	2023 05 18 10:58:06	Y	106	V	Y	Aliphatic	Y	117.148	Y	Y	146	E	Y	Acidic	Y	147.131	Y	Y	147	V	Y	Aliphatic	Y	117.148	Y	Y
7	XP_002755853.1	87664	9483	Mammalia	Callithrix jacchus	White-tufted-ear marmoset	40S ribosomal protein S2	2023 05 18 10:58:06	Y	106	V	Y	Aliphatic	Y	117.148	Y	Y	146	E	Y	Acidic	Y	147.131	Y	Y	147	V	Y	Aliphatic	Y	117.148	Y	Y
7	XP_042827256.1	56089	9694	Mammalia	Panthera tigris	Tiger	40S ribosomal protein S2	2023 05 18 10:58:06	Y	106	V	Y	Aliphatic	Y	117.148	Y	Y	146	E	Y	Acidic	Y	147.131	Y	Y	147	V	Y	Aliphatic	Y	117.148	Y	Y
7	XP_042777489.1	53677	9689	Mammalia	Panthera leo	Lion	40S ribosomal protein S2	2023 05 18 10:58:06	Y	106	V	Y	Aliphatic	Y	117.148	Y	Y	146	E	Y	Acidic	Y	147.131	Y	Y	147	V	Y	Aliphatic	Y	117.148	Y	Y
7	XP_023102930.1	74287	9685	Mammalia	Felis catus	Domestic cat	40S ribosomal protein S2	2023 05 18 10:58:06	Y	106	V	Y	Aliphatic	Y	117.148	Y	Y	146	E	Y	Acidic	Y	147.131	Y	Y	147	V	Y	Aliphatic	Y	117.148	Y	Y
7	XP_046953965.1	38764	61384	Mammalia	Lynx rufus	Bobcat	40S ribosomal protein S2	2023 05 18 10:58:06	Y	106	V	Y	Aliphatic	Y	117.148	Y	Y	146	E	Y	Acidic	Y	147.131	Y	Y	147	V	Y	Aliphatic	Y	117.148	Y	Y
7	XP_032447444.1	42175	61383	Mammalia	Lynx canadensis	Canada lynx	40S ribosomal protein S2	2023 05 18 10:58:06	Y	106	V	Y	Aliphatic	Y	117.148	Y	Y	146	E	Y	Acidic	Y	147.131	Y	Y	147	V	Y	Aliphatic	Y	117.148	Y	Y
7	XP_047694866.1	56399	61388	Mammalia	Prionailurus viverrinus	Fishing cat	40S ribosomal protein S2	2023 05 18 10:58:06	Y	106	V	Y	Aliphatic	Y	117.148	Y	Y	146	E	Y	Acidic	Y	147.131	Y	Y	147	V	Y	Aliphatic	Y	117.148	Y	Y
7	XP_020742174.1	48218	9880	Mammalia	Odocoileus virginianus texanus	White-tailed deer	40S ribosomal protein S2	2023 05 18 10:58:06	Y	106	V	Y	Aliphatic	Y	117.148	Y	Y	146	E	Y	Acidic	Y	147.131	Y	Y	147	V	Y	Aliphatic	Y	117.148	Y	Y
7	NP_001028785.1	136186	9913	Mammalia	Bos taurus	Cattle	40S ribosomal protein S2	2023 05 18 10:58:06	Y	106	V	Y	Aliphatic	Y	117.148	Y	Y	146	E	Y	Acidic	Y	147.131	Y	Y	147	V	Y	Aliphatic	Y	117.148	Y	Y
7	XP_022275969.1	136357	9615	Mammalia	Canis lupus familiaris	Dog	40S ribosomal protein S2 isoform X1	2023 05 18 10:58:06	Y	106	V	Y	Aliphatic	Y	117.148	Y	Y	146	E	Y	Acidic	Y	147.131	Y	Y	147	V	Y	Aliphatic	Y	117.148	Y	Y
7	XP_044090172.1	44640	452646	Mammalia	Neogale vison	American mink	40S ribosomal protein S2	2023 05 18 10:58:06	Y	106	V	Y	Aliphatic	Y	117.148	Y	Y	146	E	Y	Acidic	Y	147.131	Y	Y	147	V	Y	Aliphatic	Y	117.148	Y	Y
7	XP_004750800.1	58003	9669	Mammalia	Mustela putorius furo	Domestic ferret	40S ribosomal protein S2	2023 05 18 10:58:06	Y	106	V	Y	Aliphatic	Y	117.148	Y	Y	146	E	Y	Acidic	Y	147.131	Y	Y	147	V	Y	Aliphatic	Y	117.148	Y	Y
7	XP_045848854.1	50752	9662	Mammalia	Meles meles	Eurasian badger	40S ribosomal protein S2	2023 05 18 10:58:06	Y	106	V	Y	Aliphatic	Y	117.148	Y	Y	146	E	Y	Acidic	Y	147.131	Y	Y	147	V	Y	Aliphatic	Y	117.148	Y	Y
7	XP_047389722.1	74939	30640	Mammalia	Neosciurus carolinensis	Gray squirrel	40S ribosomal protein S2	2023 05 18 10:58:06	Y	106	V	Y	Aliphatic	Y	117.148	Y	Y	146	E	Y	Acidic	Y	147.131	Y	Y	147	V	Y	Aliphatic	Y	117.148	Y	Y
7	XP_020942455.1	86952	9823	Mammalia	Sus scrofa	Pig	40S ribosomal protein S2	2023 05 18 10:58:06	Y	106	V	Y	Aliphatic	Y	117.148	Y	Y	146	E	Y	Acidic	Y	147.131	Y	Y	147	V	Y	Aliphatic	Y	117.148	Y	Y
7	XP_006978967.1	54287	230844	Mammalia	Peromyscus maniculatus bairdii	Prairie deer mouse	40S ribosomal protein S2	2023 05 18 10:58:06	Y	106	V	Y	Aliphatic	Y	117.148	Y	Y	146	E	Y	Acidic	Y	147.131	Y	Y	147	V	Y	Aliphatic	Y	117.148	Y	Y
7	NP_114026.3	158159	10116	Mammalia	Rattus norvegicus	Norway rat	40S ribosomal protein S2	2023 05 18 10:58:06	Y	106	V	Y	Aliphatic	Y	117.148	Y	Y	146	E	Y	Acidic	Y	147.131	Y	Y	147	V	Y	Aliphatic	Y	117.148	Y	Y
7	XP_015992076.1	117142	9407	Mammalia	Rousettus aegyptiacus	Egyptian rousette	40S ribosomal protein S2	2023 05 18 10:58:06	Y	106	V	Y	Aliphatic	Y	117.148	Y	Y	146	E	Y	Acidic	Y	147.131	Y	Y	147	V	Y	Aliphatic	Y	117.148	Y	Y
7	NP_032529.2	337449	10090	Mammalia	Mus musculus	House mouse	40S ribosomal protein S2	2023 05 18 10:58:06	Y	106	V	Y	Aliphatic	Y	117.148	Y	Y	146	E	Y	Acidic	Y	147.131	Y	Y	147	V	Y	Aliphatic	Y	117.148	Y	Y
7	XP_040604212.1	54410	10036	Mammalia	Mesocricetus auratus	Golden hamster	40S ribosomal protein S2	2023 05 18 10:58:06	Y	106	V	Y	Aliphatic	Y	117.148	Y	Y	146	E	Y	Acidic	Y	147.131	Y	Y	147	V	Y	Aliphatic	Y	117.148	Y	Y
7	CAD7688945.1	27271	34880	Mammalia	Nyctereutes procyonoides	Raccoon dog	unnamed protein product	2023 05 18 10:58:06	Y	109	V	Y	Aliphatic	Y	117.148	Y	Y	149	E	Y	Acidic	Y	147.131	Y	Y	150	V	Y	Aliphatic	Y	117.148	Y	Y
7	XP_025840693.1	38435	9627	Mammalia	Vulpes vulpes	Red fox	40S ribosomal protein S2	2023 05 18 10:58:06	Y	88	V	Y	Aliphatic	Y	117.148	Y	Y	128	E	Y	Acidic	Y	147.131	Y	Y	129	V	Y	Aliphatic	Y	117.148	Y	Y
7	XP_025777621.1	23623	9696	Mammalia	Puma concolor	Puma	LOW QUALITY PROTEIN: 40S ribosomal protein S2-like	2023 05 18 10:58:06	Y	110	V	Y	Aliphatic	Y	117.148	Y	Y	150	E	Y	Acidic	Y	147.131	Y	Y	151	V	Y	Aliphatic	Y	117.148	Y	Y
7	XP_025060437.1	43404	38654	Crocodylia	Alligator sinensis	Chinese alligator	40S ribosomal protein S2	2023 05 18 10:58:06	Y	52	V	Y	Aliphatic	Y	117.148	Y	Y	92	E	Y	Acidic	Y	147.131	Y	Y	93	V	Y	Aliphatic	Y	117.148	Y	Y
7	XP_039542575.1	96114	90988	Actinopteri	Pimephales promelas	Fathead minnow	40S ribosomal protein S2	2023 05 18 10:58:06	Y	92	V	Y	Aliphatic	Y	117.148	Y	Y	132	E	Y	Acidic	Y	147.131	Y	Y	133	V	Y	Aliphatic	Y	117.148	Y	Y
7	ELW71250.1	59507	246437	Mammalia	Tupaia chinensis	Chinese tree shrew	40S ribosomal protein S2	2023 05 18 10:58:06	Y	72	V	Y	Aliphatic	Y	117.148	Y	Y	112	E	Y	Acidic	Y	147.131	Y	Y	113	V	Y	Aliphatic	Y	117.148	Y	Y

## Sheet: 40S_uS5_S2_Dcur
Data Version	NCBI Accession	Protein Count	Species Tax ID	Taxonomic Group	Scientific Name	Common Name	Protein Name	Analysis Completed	Similar Susceptibility as Template	Position 1	Amino Acid 1	Direct Match 1	Side Chain 1	Side Chain Match 1	MW 1	MW Match 1	Total Match 1	Position 2	Amino Acid 2	Direct Match 2	Side Chain 2	Side Chain Match 2	MW 2	MW Match 2	Total Match 2	Position 3	Amino Acid 3	Direct Match 3	Side Chain 3	Side Chain Match 3	MW 3	MW Match 3	Total Match 3	Position 4	Amino Acid 4	Direct Match 4	Side Chain 4	Side Chain Match 4	MW 4	MW Match 4	Total Match 4	Position 5	Amino Acid 5	Direct Match 5	Side Chain 5	Side Chain Match 5	MW 5	MW Match 5	Total Match 5
7	NP_002943.2	2716670	9606	Mammalia	Homo sapiens	Human	40S ribosomal protein S2	2023 05 18 10:58:06	Y	105	E	Y	Acidic	Y	147.131	Y	Y	107	L	Y	Aliphatic	Y	131.175	Y	Y	109	I	Y	Aliphatic	Y	131.175	Y	Y	111	P	Y	Aliphatic	Y	115.132	Y	Y	113	Q	Y	Amidic	Y	146.146	Y	Y
7	XP_014980818.1	178339	9544	Mammalia	Macaca mulatta	Rhesus monkey	40S ribosomal protein S2 isoform X1	2023 05 18 10:58:06	Y	105	E	Y	Acidic	Y	147.131	Y	Y	107	L	Y	Aliphatic	Y	131.175	Y	Y	109	I	Y	Aliphatic	Y	131.175	Y	Y	111	P	Y	Aliphatic	Y	115.132	Y	Y	113	Q	Y	Amidic	Y	146.146	Y	Y
7	XP_007980164.1	62302	60711	Mammalia	Chlorocebus sabaeus	Green monkey	40S ribosomal protein S2 isoform X1	2023 05 18 10:58:06	Y	105	E	Y	Acidic	Y	147.131	Y	Y	107	L	Y	Aliphatic	Y	131.175	Y	Y	109	I	Y	Aliphatic	Y	131.175	Y	Y	111	P	Y	Aliphatic	Y	115.132	Y	Y	113	Q	Y	Amidic	Y	146.146	Y	Y
7	XP_004057030.1	52137	9595	Mammalia	Gorilla gorilla gorilla	Western lowland gorilla	40S ribosomal protein S2	2023 05 18 10:58:06	Y	105	E	Y	Acidic	Y	147.131	Y	Y	107	L	Y	Aliphatic	Y	131.175	Y	Y	109	I	Y	Aliphatic	Y	131.175	Y	Y	111	P	Y	Aliphatic	Y	115.132	Y	Y	113	Q	Y	Amidic	Y	146.146	Y	Y
7	XP_021787339.2	73529	9555	Mammalia	Papio anubis	Olive baboon	40S ribosomal protein S2	2023 05 18 10:58:06	Y	105	E	Y	Acidic	Y	147.131	Y	Y	107	L	Y	Aliphatic	Y	131.175	Y	Y	109	I	Y	Aliphatic	Y	131.175	Y	Y	111	P	Y	Aliphatic	Y	115.132	Y	Y	113	Q	Y	Amidic	Y	146.146	Y	Y
7	4D5L_C	53150	9986	Mammalia	Oryctolagus cuniculus	Rabbit	Cryo-EM structures of ribosomal 80S complexes with termination factors and cricket paralysis virus IRES reveal the IRES in the translocated state	2023 05 18 10:58:06	Y	105	E	Y	Acidic	Y	147.131	Y	Y	107	L	Y	Aliphatic	Y	131.175	Y	Y	109	I	Y	Aliphatic	Y	131.175	Y	Y	111	P	Y	Aliphatic	Y	115.132	Y	Y	113	Q	Y	Amidic	Y	146.146	Y	Y
7	XP_002755853.1	87664	9483	Mammalia	Callithrix jacchus	White-tufted-ear marmoset	40S ribosomal protein S2	2023 05 18 10:58:06	Y	105	E	Y	Acidic	Y	147.131	Y	Y	107	L	Y	Aliphatic	Y	131.175	Y	Y	109	I	Y	Aliphatic	Y	131.175	Y	Y	111	P	Y	Aliphatic	Y	115.132	Y	Y	113	Q	Y	Amidic	Y	146.146	Y	Y
7	XP_042827256.1	56089	9694	Mammalia	Panthera tigris	Tiger	40S ribosomal protein S2	2023 05 18 10:58:06	Y	105	E	Y	Acidic	Y	147.131	Y	Y	107	L	Y	Aliphatic	Y	131.175	Y	Y	109	I	Y	Aliphatic	Y	131.175	Y	Y	111	P	Y	Aliphatic	Y	115.132	Y	Y	113	Q	Y	Amidic	Y	146.146	Y	Y
7	XP_042777489.1	53677	9689	Mammalia	Panthera leo	Lion	40S ribosomal protein S2	2023 05 18 10:58:06	Y	105	E	Y	Acidic	Y	147.131	Y	Y	107	L	Y	Aliphatic	Y	131.175	Y	Y	109	I	Y	Aliphatic	Y	131.175	Y	Y	111	P	Y	Aliphatic	Y	115.132	Y	Y	113	Q	Y	Amidic	Y	146.146	Y	Y
7	XP_023102930.1	74287	9685	Mammalia	Felis catus	Domestic cat	40S ribosomal protein S2	2023 05 18 10:58:06	Y	105	E	Y	Acidic	Y	147.131	Y	Y	107	L	Y	Aliphatic	Y	131.175	Y	Y	109	I	Y	Aliphatic	Y	131.175	Y	Y	111	P	Y	Aliphatic	Y	115.132	Y	Y	113	Q	Y	Amidic	Y	146.146	Y	Y
7	XP_046953965.1	38764	61384	Mammalia	Lynx rufus	Bobcat	40S ribosomal protein S2	2023 05 18 10:58:06	Y	105	E	Y	Acidic	Y	147.131	Y	Y	107	L	Y	Aliphatic	Y	131.175	Y	Y	109	I	Y	Aliphatic	Y	131.175	Y	Y	111	P	Y	Aliphatic	Y	115.132	Y	Y	113	Q	Y	Amidic	Y	146.146	Y	Y
7	XP_032447444.1	42175	61383	Mammalia	Lynx canadensis	Canada lynx	40S ribosomal protein S2	2023 05 18 10:58:06	Y	105	E	Y	Acidic	Y	147.131	Y	Y	107	L	Y	Aliphatic	Y	131.175	Y	Y	109	I	Y	Aliphatic	Y	131.175	Y	Y	111	P	Y	Aliphatic	Y	115.132	Y	Y	113	Q	Y	Amidic	Y	146.146	Y	Y
7	XP_047694866.1	56399	61388	Mammalia	Prionailurus viverrinus	Fishing cat	40S ribosomal protein S2	2023 05 18 10:58:06	Y	105	E	Y	Acidic	Y	147.131	Y	Y	107	L	Y	Aliphatic	Y	131.175	Y	Y	109	I	Y	Aliphatic	Y	131.175	Y	Y	111	P	Y	Aliphatic	Y	115.132	Y	Y	113	Q	Y	Amidic	Y	146.146	Y	Y
7	XP_020742174.1	48218	9880	Mammalia	Odocoileus virginianus texanus	White-tailed deer	40S ribosomal protein S2	2023 05 18 10:58:06	Y	105	E	Y	Acidic	Y	147.131	Y	Y	107	L	Y	Aliphatic	Y	131.175	Y	Y	109	I	Y	Aliphatic	Y	131.175	Y	Y	111	P	Y	Aliphatic	Y	115.132	Y	Y	113	Q	Y	Amidic	Y	146.146	Y	Y
7	NP_001028785.1	136186	9913	Mammalia	Bos taurus	Cattle	40S ribosomal protein S2	2023 05 18 10:58:06	Y	105	E	Y	Acidic	Y	147.131	Y	Y	107	L	Y	Aliphatic	Y	131.175	Y	Y	109	I	Y	Aliphatic	Y	131.175	Y	Y	111	P	Y	Aliphatic	Y	115.132	Y	Y	113	Q	Y	Amidic	Y	146.146	Y	Y
7	XP_022275969.1	136357	9615	Mammalia	Canis lupus familiaris	Dog	40S ribosomal protein S2 isoform X1	2023 05 18 10:58:06	Y	105	E	Y	Acidic	Y	147.131	Y	Y	107	L	Y	Aliphatic	Y	131.175	Y	Y	109	I	Y	Aliphatic	Y	131.175	Y	Y	111	P	Y	Aliphatic	Y	115.132	Y	Y	113	Q	Y	Amidic	Y	146.146	Y	Y
7	XP_044090172.1	44640	452646	Mammalia	Neogale vison	American mink	40S ribosomal protein S2	2023 05 18 10:58:06	Y	105	E	Y	Acidic	Y	147.131	Y	Y	107	L	Y	Aliphatic	Y	131.175	Y	Y	109	I	Y	Aliphatic	Y	131.175	Y	Y	111	P	Y	Aliphatic	Y	115.132	Y	Y	113	Q	Y	Amidic	Y	146.146	Y	Y
7	XP_004750800.1	58003	9669	Mammalia	Mustela putorius furo	Domestic ferret	40S ribosomal protein S2	2023 05 18 10:58:06	Y	105	E	Y	Acidic	Y	147.131	Y	Y	107	L	Y	Aliphatic	Y	131.175	Y	Y	109	I	Y	Aliphatic	Y	131.175	Y	Y	111	P	Y	Aliphatic	Y	115.132	Y	Y	113	Q	Y	Amidic	Y	146.146	Y	Y
7	XP_045848854.1	50752	9662	Mammalia	Meles meles	Eurasian badger	40S ribosomal protein S2	2023 05 18 10:58:06	Y	105	E	Y	Acidic	Y	147.131	Y	Y	107	L	Y	Aliphatic	Y	131.175	Y	Y	109	I	Y	Aliphatic	Y	131.175	Y	Y	111	P	Y	Aliphatic	Y	115.132	Y	Y	113	Q	Y	Amidic	Y	146.146	Y	Y
7	XP_047389722.1	74939	30640	Mammalia	Neosciurus carolinensis	Gray squirrel	40S ribosomal protein S2	2023 05 18 10:58:06	Y	105	E	Y	Acidic	Y	147.131	Y	Y	107	L	Y	Aliphatic	Y	131.175	Y	Y	109	I	Y	Aliphatic	Y	131.175	Y	Y	111	P	Y	Aliphatic	Y	115.132	Y	Y	113	Q	Y	Amidic	Y	146.146	Y	Y
7	XP_020942455.1	86952	9823	Mammalia	Sus scrofa	Pig	40S ribosomal protein S2	2023 05 18 10:58:06	Y	105	E	Y	Acidic	Y	147.131	Y	Y	107	L	Y	Aliphatic	Y	131.175	Y	Y	109	I	Y	Aliphatic	Y	131.175	Y	Y	111	P	Y	Aliphatic	Y	115.132	Y	Y	113	Q	Y	Amidic	Y	146.146	Y	Y
7	XP_006978967.1	54287	230844	Mammalia	Peromyscus maniculatus bairdii	Prairie deer mouse	40S ribosomal protein S2	2023 05 18 10:58:06	Y	105	E	Y	Acidic	Y	147.131	Y	Y	107	L	Y	Aliphatic	Y	131.175	Y	Y	109	I	Y	Aliphatic	Y	131.175	Y	Y	111	P	Y	Aliphatic	Y	115.132	Y	Y	113	Q	Y	Amidic	Y	146.146	Y	Y
7	NP_114026.3	158159	10116	Mammalia	Rattus norvegicus	Norway rat	40S ribosomal protein S2	2023 05 18 10:58:06	Y	105	E	Y	Acidic	Y	147.131	Y	Y	107	L	Y	Aliphatic	Y	131.175	Y	Y	109	I	Y	Aliphatic	Y	131.175	Y	Y	111	P	Y	Aliphatic	Y	115.132	Y	Y	113	Q	Y	Amidic	Y	146.146	Y	Y
7	XP_015992076.1	117142	9407	Mammalia	Rousettus aegyptiacus	Egyptian rousette	40S ribosomal protein S2	2023 05 18 10:58:06	Y	105	E	Y	Acidic	Y	147.131	Y	Y	107	L	Y	Aliphatic	Y	131.175	Y	Y	109	I	Y	Aliphatic	Y	131.175	Y	Y	111	P	Y	Aliphatic	Y	115.132	Y	Y	113	Q	Y	Amidic	Y	146.146	Y	Y
7	NP_032529.2	337449	10090	Mammalia	Mus musculus	House mouse	40S ribosomal protein S2	2023 05 18 10:58:06	Y	105	E	Y	Acidic	Y	147.131	Y	Y	107	L	Y	Aliphatic	Y	131.175	Y	Y	109	I	Y	Aliphatic	Y	131.175	Y	Y	111	P	Y	Aliphatic	Y	115.132	Y	Y	113	Q	Y	Amidic	Y	146.146	Y	Y
7	XP_040604212.1	54410	10036	Mammalia	Mesocricetus auratus	Golden hamster	40S ribosomal protein S2	2023 05 18 10:58:06	Y	105	E	Y	Acidic	Y	147.131	Y	Y	107	L	Y	Aliphatic	Y	131.175	Y	Y	109	I	Y	Aliphatic	Y	131.175	Y	Y	111	P	Y	Aliphatic	Y	115.132	Y	Y	113	Q	Y	Amidic	Y	146.146	Y	Y
7	CAD7688945.1	27271	34880	Mammalia	Nyctereutes procyonoides	Raccoon dog	unnamed protein product	2023 05 18 10:58:06	Y	108	E	Y	Acidic	Y	147.131	Y	Y	110	L	Y	Aliphatic	Y	131.175	Y	Y	112	I	Y	Aliphatic	Y	131.175	Y	Y	114	P	Y	Aliphatic	Y	115.132	Y	Y	116	Q	Y	Amidic	Y	146.146	Y	Y
7	XP_025840693.1	38435	9627	Mammalia	Vulpes vulpes	Red fox	40S ribosomal protein S2	2023 05 18 10:58:06	Y	87	E	Y	Acidic	Y	147.131	Y	Y	89	L	Y	Aliphatic	Y	131.175	Y	Y	91	I	Y	Aliphatic	Y	131.175	Y	Y	93	P	Y	Aliphatic	Y	115.132	Y	Y	95	Q	Y	Amidic	Y	146.146	Y	Y
7	XP_025777621.1	23623	9696	Mammalia	Puma concolor	Puma	LOW QUALITY PROTEIN: 40S ribosomal protein S2-like	2023 05 18 10:58:06	Y	109	E	Y	Acidic	Y	147.131	Y	Y	111	L	Y	Aliphatic	Y	131.175	Y	Y	113	I	Y	Aliphatic	Y	131.175	Y	Y	115	P	Y	Aliphatic	Y	115.132	Y	Y	117	Q	Y	Amidic	Y	146.146	Y	Y
7	XP_025060437.1	43404	38654	Crocodylia	Alligator sinensis	Chinese alligator	40S ribosomal protein S2	2023 05 18 10:58:06	Y	51	E	Y	Acidic	Y	147.131	Y	Y	53	L	Y	Aliphatic	Y	131.175	Y	Y	55	I	Y	Aliphatic	Y	131.175	Y	Y	57	P	Y	Aliphatic	Y	115.132	Y	Y	59	Q	Y	Amidic	Y	146.146	Y	Y
7	XP_039542575.1	96114	90988	Actinopteri	Pimephales promelas	Fathead minnow	40S ribosomal protein S2	2023 05 18 10:58:06	Y	91	E	Y	Acidic	Y	147.131	Y	Y	93	L	Y	Aliphatic	Y	131.175	Y	Y	95	I	Y	Aliphatic	Y	131.175	Y	Y	97	P	Y	Aliphatic	Y	115.132	Y	Y	99	Q	Y	Amidic	Y	146.146	Y	Y
7	ELW71250.1	59507	246437	Mammalia	Tupaia chinensis	Chinese tree shrew	40S ribosomal protein S2	2023 05 18 10:58:06	Y	71	E	Y	Acidic	Y	147.131	Y	Y	73	L	Y	Aliphatic	Y	131.175	Y	Y	75	T	N	Hydroxylic	N	119.119	Y	Y	77	P	Y	Aliphatic	Y	115.132	Y	Y	79	Q	Y	Amidic	Y	146.146	Y	Y
[truncated: 40 more columns]

## Sheet: ACE2_Bcur
Data Version	NCBI Accession	Protein Count	Species Tax ID	Taxonomic Group	Scientific Name	Common Name	Protein Name	Analysis Completed	Similar Susceptibility as Template	Position 1	Amino Acid 1	Direct Match 1	Side Chain 1	Side Chain Match 1	MW 1	MW Match 1	Total Match 1	Position 2	Amino Acid 2	Direct Match 2	Side Chain 2	Side Chain Match 2	MW 2	MW Match 2	Total Match 2	Position 3	Amino Acid 3	Direct Match 3	Side Chain 3	Side Chain Match 3	MW 3	MW Match 3	Total Match 3	Position 4	Amino Acid 4	Direct Match 4	Side Chain 4	Side Chain Match 4	MW 4	MW Match 4	Total Match 4	Position 5	Amino Acid 5	Direct Match 5	Side Chain 5	Side Chain Match 5	MW 5	MW Match 5	Total Match 5
7	NP_068576.1	2716670	9606	Mammalia	Homo sapiens	Human	angiotensin-converting enzyme 2 isoform 1 precursor	2023 05 18 11:26:37	Y	19	S	Y	Hydroxylic	Y	105.093	Y	Y	24	Q	Y	Amidic	Y	146.146	Y	Y	30	D	Y	Acidic	Y	133.104	Y	Y	31	K	Y	Basic	Y	146.189	Y	Y	35	E	Y	Acidic	Y	147.131	Y	Y
7	XP_018874749.1	52137	9595	Mammalia	Gorilla gorilla gorilla	Western lowland gorilla	angiotensin-converting enzyme 2	2023 05 18 11:26:37	Y	19	S	Y	Hydroxylic	Y	105.093	Y	Y	24	Q	Y	Amidic	Y	146.146	Y	Y	30	D	Y	Acidic	Y	133.104	Y	Y	31	K	Y	Basic	Y	146.189	Y	Y	35	E	Y	Acidic	Y	147.131	Y	Y
7	XP_021788732.1	73529	9555	Mammalia	Papio anubis	Olive baboon	angiotensin-converting enzyme 2	2023 05 18 11:26:37	Y	19	S	Y	Hydroxylic	Y	105.093	Y	Y	24	Q	Y	Amidic	Y	146.146	Y	Y	30	D	Y	Acidic	Y	133.104	Y	Y	31	K	Y	Basic	Y	146.189	Y	Y	35	E	Y	Acidic	Y	147.131	Y	Y
7	ACI04558.1	178339	9544	Mammalia	Macaca mulatta	Rhesus monkey	angiotensin converting enzyme 2	2023 05 18 11:26:37	Y	19	S	Y	Hydroxylic	Y	105.093	Y	Y	24	Q	Y	Amidic	Y	146.146	Y	Y	30	D	Y	Acidic	Y	133.104	Y	Y	31	K	Y	Basic	Y	146.189	Y	Y	35	E	Y	Acidic	Y	147.131	Y	Y
7	XP_007989304.2	62302	60711	Mammalia	Chlorocebus sabaeus	Green monkey	angiotensin-converting enzyme 2	2023 05 18 11:26:37	Y	19	S	Y	Hydroxylic	Y	105.093	Y	Y	24	Q	Y	Amidic	Y	146.146	Y	Y	30	D	Y	Acidic	Y	133.104	Y	Y	31	K	Y	Basic	Y	146.189	Y	Y	35	E	Y	Acidic	Y	147.131	Y	Y
7	XP_008987241.1	87664	9483	Mammalia	Callithrix jacchus	White-tufted-ear marmoset	angiotensin-converting enzyme 2	2023 05 18 11:26:37	Y	19	S	Y	Hydroxylic	Y	105.093	Y	Y	24	Q	Y	Amidic	Y	146.146	Y	Y	30	D	Y	Acidic	Y	133.104	Y	Y	31	K	Y	Basic	Y	146.189	Y	Y	35	E	Y	Acidic	Y	147.131	Y	Y
7	XP_047391637.1	74939	30640	Mammalia	Neosciurus carolinensis	Gray squirrel	angiotensin-converting enzyme 2	2023 05 18 11:26:37	Y	19	S	Y	Hydroxylic	Y	105.093	Y	Y	24	L	N	Aliphatic	N	131.175	Y	Y	30	D	Y	Acidic	Y	133.104	Y	Y	31	K	Y	Basic	Y	146.189	Y	Y	35	E	Y	Acidic	Y	147.131	Y	Y
7	QLF98525.1	53150	9986	Mammalia	Oryctolagus cuniculus	Rabbit	angiotensin I converting enzyme 2	2023 05 18 11:26:37	Y	19	S	Y	Hydroxylic	Y	105.093	Y	Y	24	L	N	Aliphatic	N	131.175	Y	Y	30	E	N	Acidic	Y	147.131	Y	Y	31	K	Y	Basic	Y	146.189	Y	Y	35	E	Y	Acidic	Y	147.131	Y	Y
7	XP_025790417.1	23623	9696	Mammalia	Puma concolor	Puma	angiotensin-converting enzyme 2	2023 05 18 11:26:37	Y	19	S	Y	Hydroxylic	Y	105.093	Y	Y	24	L	N	Aliphatic	N	131.175	Y	Y	30	E	N	Acidic	Y	147.131	Y	Y	31	K	Y	Basic	Y	146.189	Y	Y	35	E	Y	Acidic	Y	147.131	Y	Y
7	XP_007090142.2	56089	9694	Mammalia	Panthera tigris	Tiger	angiotensin-converting enzyme 2 isoform X1	2023 05 18 11:26:37	Y	19	S	Y	Hydroxylic	Y	105.093	Y	Y	24	L	N	Aliphatic	N	131.175	Y	Y	30	E	N	Acidic	Y	147.131	Y	Y	31	K	Y	Basic	Y	146.189	Y	Y	35	E	Y	Acidic	Y	147.131	Y	Y
7	XP_047700804.1	56399	61388	Mammalia	Prionailurus viverrinus	Fishing cat	angiotensin-converting enzyme 2 isoform X1	2023 05 18 11:26:37	Y	19	S	Y	Hydroxylic	Y	105.093	Y	Y	24	L	N	Aliphatic	N	131.175	Y	Y	30	E	N	Acidic	Y	147.131	Y	Y	31	K	Y	Basic	Y	146.189	Y	Y	35	E	Y	Acidic	Y	147.131	Y	Y
7	NP_001034545.1	74287	9685	Mammalia	Felis catus	Domestic cat	angiotensin-converting enzyme 2 precursor	2023 05 18 11:26:37	Y	19	S	Y	Hydroxylic	Y	105.093	Y	Y	24	L	N	Aliphatic	N	131.175	Y	Y	30	E	N	Acidic	Y	147.131	Y	Y	31	K	Y	Basic	Y	146.189	Y	Y	35	E	Y	Acidic	Y	147.131	Y	Y
7	XP_030160839.1	42175	61383	Mammalia	Lynx canadensis	Canada lynx	angiotensin-converting enzyme 2	2023 05 18 11:26:37	Y	19	S	Y	Hydroxylic	Y	105.093	Y	Y	24	L	N	Aliphatic	N	131.175	Y	Y	30	E	N	Acidic	Y	147.131	Y	Y	31	K	Y	Basic	Y	146.189	Y	Y	35	E	Y	Acidic	Y	147.131	Y	Y
7	XP_005074266.1	54410	10036	Mammalia	Mesocricetus auratus	Golden hamster	angiotensin-converting enzyme 2	2023 05 18 11:26:37	Y	19	S	Y	Hydroxylic	Y	105.093	Y	Y	24	Q	Y	Amidic	Y	146.146	Y	Y	30	D	Y	Acidic	Y	133.104	Y	Y	31	K	Y	Basic	Y	146.189	Y	Y	35	E	Y	Acidic	Y	147.131	Y	Y
7	QJS40032.1	136357	9615	Mammalia	Canis lupus familiaris	Dog	angiotensin I converting enzyme 2	2023 05 18 11:26:37	Y	19	S	Y	Hydroxylic	Y	105.093	Y	Y	23	L	N	Aliphatic	N	131.175	Y	Y	29	E	N	Acidic	Y	147.131	Y	Y	30	K	Y	Basic	Y	146.189	Y	Y	34	E	Y	Acidic	Y	147.131	Y	Y
7	XP_017505752.1	56064	9974	Mammalia	Manis javanica	Malayan pangolin	angiotensin-converting enzyme 2	2023 05 18 11:26:37	Y	19	S	Y	Hydroxylic	Y	105.093	Y	Y	24	E	N	Acidic	N	147.131	Y	Y	30	E	N	Acidic	Y	147.131	Y	Y	31	K	Y	Basic	Y	146.189	Y	Y	35	E	Y	Acidic	Y	147.131	Y	Y
7	XP_006973269.1	54287	230844	Mammalia	Peromyscus maniculatus bairdii	Prairie deer mouse	angiotensin-converting enzyme 2	2023 05 18 11:26:37	Y	19	S	Y	Hydroxylic	Y	105.093	Y	Y	24	Q	Y	Amidic	Y	146.146	Y	Y	30	D	Y	Acidic	Y	133.104	Y	Y	31	K	Y	Basic	Y	146.189	Y	Y	35	E	Y	Acidic	Y	147.131	Y	Y
7	XP_020935033.1	86952	9823	Mammalia	Sus scrofa	Pig	angiotensin-converting enzyme 2 isoform X1	2023 05 18 11:26:37	Y	19	S	Y	Hydroxylic	Y	105.093	Y	Y	24	L	N	Aliphatic	N	131.175	Y	Y	30	E	N	Acidic	Y	147.131	Y	Y	31	K	Y	Basic	Y	146.189	Y	Y	35	E	Y	Acidic	Y	147.131	Y	Y
7	XP_044091952.1	44640	452646	Mammalia	Neogale vison	American mink	angiotensin-converting enzyme 2	2023 05 18 11:26:37	Y	19	S	Y	Hydroxylic	Y	105.093	Y	Y	24	L	N	Aliphatic	N	131.175	Y	Y	30	E	N	Acidic	Y	147.131	Y	Y	31	K	Y	Basic	Y	146.189	Y	Y	35	E	Y	Acidic	Y	147.131	Y	Y
7	XP_045850935.1	50752	9662	Mammalia	Meles meles	Eurasian badger	angiotensin-converting enzyme 2 isoform X2	2023 05 18 11:26:37	Y	19	S	Y	Hydroxylic	Y	105.093	Y	Y	24	L	N	Aliphatic	N	131.175	Y	Y	30	E	N	Acidic	Y	147.131	Y	Y	31	K	Y	Basic	Y	146.189	Y	Y	35	E	Y	Acidic	Y	147.131	Y	Y
7	BAE72462.1	506	9654	Mammalia	Procyon lotor	Raccoon	angiotensin I converting enzyme 2	2023 05 18 11:26:37	Y	19	S	Y	Hydroxylic	Y	105.093	Y	Y	24	L	N	Aliphatic	N	131.175	Y	Y	30	E	N	Acidic	Y	147.131	Y	Y	31	N	N	Amidic	N	132.119	Y	Y	35	E	Y	Acidic	Y	147.131	Y	Y
7	NP_001297119.1	58003	9669	Mammalia	Mustela putorius furo	Domestic ferret	angiotensin-converting enzyme 2 precursor	2023 05 18 11:26:37	Y	19	S	Y	Hydroxylic	Y	105.093	Y	Y	24	L	N	Aliphatic	N	131.175	Y	Y	30	E	N	Acidic	Y	147.131	Y	Y	31	K	Y	Basic	Y	146.189	Y	Y	35	E	Y	Acidic	Y	147.131	Y	Y
7	XP_005228486.1	136186	9913	Mammalia	Bos taurus	Cattle	angiotensin-converting enzyme 2 isoform X2	2023 05 18 11:26:37	Y	19	S	Y	Hydroxylic	Y	105.093	Y	Y	24	Q	Y	Amidic	Y	146.146	Y	Y	30	E	N	Acidic	Y	147.131	Y	Y	31	K	Y	Basic	Y	146.189	Y	Y	35	E	Y	Acidic	Y	147.131	Y	Y
7	NP_001123985.1	337449	10090	Mammalia	Mus musculus	House mouse	angiotensin-converting enzyme 2 precursor	2023 05 18 11:26:37	Y	19	S	Y	Hydroxylic	Y	105.093	Y	Y	24	N	N	Amidic	Y	132.119	Y	Y	30	N	N	Amidic	N	132.119	Y	Y	31	N	N	Amidic	N	132.119	Y	Y	35	E	Y	Acidic	Y	147.131	Y	Y
7	ABW16956.1	27271	34880	Mammalia	Nyctereutes procyonoides	Raccoon dog	angiotensin converting enzyme 2	2023 05 18 11:26:37	Y	19	S	Y	Hydroxylic	Y	105.093	Y	Y	23	L	N	Aliphatic	N	131.175	Y	Y	29	E	N	Acidic	Y	147.131	Y	Y	30	K	Y	Basic	Y	146.189	Y	Y	34	E	Y	Acidic	Y	147.131	Y	Y
7	XP_025842512.1	38435	9627	Mammalia	Vulpes vulpes	Red fox	angiotensin-converting enzyme 2	2023 05 18 11:26:37	Y	19	S	Y	Hydroxylic	Y	105.093	Y	Y	23	L	N	Aliphatic	N	131.175	Y	Y	29	E	N	Acidic	Y	147.131	Y	Y	30	K	Y	Basic	Y	146.189	Y	Y	34	E	Y	Acidic	Y	147.131	Y	Y
7	NP_001012006.1	158159	10116	Mammalia	Rattus norvegicus	Norway rat	angiotensin-converting enzyme 2 precursor	2023 05 18 11:26:37	Y	19	S	Y	Hydroxylic	Y	105.093	Y	Y	24	K	N	Basic	N	146.189	Y	Y	30	N	N	Amidic	N	132.119	Y	Y	31	K	Y	Basic	Y	146.189	Y	Y	35	E	Y	Acidic	Y	147.131	Y	Y
7	XP_006164754.1	59507	246437	Mammalia	Tupaia chinensis	Chinese tree shrew	angiotensin-converting enzyme 2	2023 05 18 11:26:37	Y	19	T	N	Hydroxylic	Y	119.119	Y	Y	24	E	N	Acidic	N	147.131	Y	Y	30	N	N	Amidic	N	132.119	Y	Y	31	K	Y	Basic	Y	146.189	Y	Y	35	E	Y	Acidic	Y	147.131	Y	Y
7	XP_015974412.2	117142	9407	Mammalia	Rousettus aegyptiacus	Egyptian rousette	angiotensin-converting enzyme 2	2023 05 18 11:26:37	Y	19	S	Y	Hydroxylic	Y	105.093	Y	Y	24	L	N	Aliphatic	N	131.175	Y	Y	30	E	N	Acidic	Y	147.131	Y	Y	31	K	Y	Basic	Y	146.189	Y	Y	35	E	Y	Acidic	Y	147.131	Y	Y
7	XP_020768965.1	48218	9880	Mammalia	Odocoileus virginianus texanus	White-tailed deer	angiotensin-converting enzyme 2	2023 05 18 11:26:37	Y	19	S	Y	Hydroxylic	Y	105.093	Y	Y	24	Q	Y	Amidic	Y	146.146	Y	Y	30	E	N	Acidic	Y	147.131	Y	Y	31	K	Y	Basic	Y	146.189	Y	Y	35	E	Y	Acidic	Y	147.131	Y	Y
7	XP_025066628.1	43404	38654	Crocodylia	Alligator sinensis	Chinese alligator	angiotensin-converting enzyme 2 isoform X1	2023 05 18 11:26:37	N	19	D	N	Acidic	N	133.104	Y	Y	-	-	N	-	N	-	N	N	25	N	N	Amidic	N	132.119	Y	Y	26	Q	N	Amidic	N	146.146	Y	Y	30	N	N	Amidic	N	132.119	Y	Y
7	XP_018104311.1	146185	8355	Amphibia	Xenopus laevis	African clawed frog	angiotensin-converting enzyme 2	2023 05 18 11:26:37	N	20	Q	N	Amidic	N	146.146	N	N	25	Q	Y	Amidic	Y	146.146	Y	Y	31	K	N	Basic	N	146.189	Y	Y	32	Q	N	Amidic	N	146.146	Y	Y	36	E	Y	Acidic	Y	147.131	Y	Y
7	XP_039529758.1	96114	90988	Actinopteri	Pimephales promelas	Fathead minnow	angiotensin-converting enzyme 2 isoform X2	2023 05 18 11:26:37	N	33	Q	N	Amidic	N	146.146	N	N	38	G	N	Aliphatic	N	75.067	N	N	44	K	N	Basic	N	146.189	Y	Y	45	K	Y	Basic	Y	146.189	Y	Y	49	D	N	Acidic	Y	133.104	Y	Y
[truncated: 40 more columns]

## Sheet: ACE2_Dcur
Data Version	NCBI Accession	Protein Count	Species Tax ID	Taxonomic Group	Scientific Name	Common Name	Protein Name	Analysis Completed	Similar Susceptibility as Template	Position 1	Amino Acid 1	Direct Match 1	Side Chain 1	Side Chain Match 1	MW 1	MW Match 1	Total Match 1	Position 2	Amino Acid 2	Direct Match 2	Side Chain 2	Side Chain Match 2	MW 2	MW Match 2	Total Match 2	Position 3	Amino Acid 3	Direct Match 3	Side Chain 3	Side Chain Match 3	MW 3	MW Match 3	Total Match 3	Position 4	Amino Acid 4	Direct Match 4	Side Chain 4	Side Chain Match 4	MW 4	MW Match 4	Total Match 4	Position 5	Amino Acid 5	Direct Match 5	Side Chain 5	Side Chain Match 5	MW 5	MW Match 5	Total Match 5
7	NP_068576.1	2716670	9606	Mammalia	Homo sapiens	Human	angiotensin-converting enzyme 2 isoform 1 precursor	2023 05 18 11:26:37	Y	27	T	Y	Hydroxylic	Y	119.119	Y	Y	28	F	Y	Aromatic	Y	165.192	Y	Y	34	H	Y	Basic	Y	155.156	Y	Y	37	E	Y	Acidic	Y	147.131	Y	Y	45	L	Y	Aliphatic	Y	131.175	Y	Y
7	XP_018874749.1	52137	9595	Mammalia	Gorilla gorilla gorilla	Western lowland gorilla	angiotensin-converting enzyme 2	2023 05 18 11:26:37	Y	27	T	Y	Hydroxylic	Y	119.119	Y	Y	28	F	Y	Aromatic	Y	165.192	Y	Y	34	H	Y	Basic	Y	155.156	Y	Y	37	E	Y	Acidic	Y	147.131	Y	Y	45	L	Y	Aliphatic	Y	131.175	Y	Y
7	XP_021788732.1	73529	9555	Mammalia	Papio anubis	Olive baboon	angiotensin-converting enzyme 2	2023 05 18 11:26:37	Y	27	T	Y	Hydroxylic	Y	119.119	Y	Y	28	F	Y	Aromatic	Y	165.192	Y	Y	34	H	Y	Basic	Y	155.156	Y	Y	37	E	Y	Acidic	Y	147.131	Y	Y	45	L	Y	Aliphatic	Y	131.175	Y	Y
7	ACI04558.1	178339	9544	Mammalia	Macaca mulatta	Rhesus monkey	angiotensin converting enzyme 2	2023 05 18 11:26:37	Y	27	T	Y	Hydroxylic	Y	119.119	Y	Y	28	F	Y	Aromatic	Y	165.192	Y	Y	34	H	Y	Basic	Y	155.156	Y	Y	37	E	Y	Acidic	Y	147.131	Y	Y	45	L	Y	Aliphatic	Y	131.175	Y	Y
7	XP_007989304.2	62302	60711	Mammalia	Chlorocebus sabaeus	Green monkey	angiotensin-converting enzyme 2	2023 05 18 11:26:37	Y	27	T	Y	Hydroxylic	Y	119.119	Y	Y	28	F	Y	Aromatic	Y	165.192	Y	Y	34	H	Y	Basic	Y	155.156	Y	Y	37	E	Y	Acidic	Y	147.131	Y	Y	45	L	Y	Aliphatic	Y	131.175	Y	Y
7	XP_008987241.1	87664	9483	Mammalia	Callithrix jacchus	White-tufted-ear marmoset	angiotensin-converting enzyme 2	2023 05 18 11:26:37	N	27	T	Y	Hydroxylic	Y	119.119	Y	Y	28	F	Y	Aromatic	Y	165.192	Y	Y	34	H	Y	Basic	Y	155.156	Y	Y	37	E	Y	Acidic	Y	147.131	Y	Y	45	L	Y	Aliphatic	Y	131.175	Y	Y
7	XP_047391637.1	74939	30640	Mammalia	Neosciurus carolinensis	Gray squirrel	angiotensin-converting enzyme 2	2023 05 18 11:26:37	N	27	T	Y	Hydroxylic	Y	119.119	Y	Y	28	F	Y	Aromatic	Y	165.192	Y	Y	34	Q	N	Amidic	N	146.146	Y	Y	37	E	Y	Acidic	Y	147.131	Y	Y	45	L	Y	Aliphatic	Y	131.175	Y	Y
7	QLF98525.1	53150	9986	Mammalia	Oryctolagus cuniculus	Rabbit	angiotensin I converting enzyme 2	2023 05 18 11:26:37	N	27	T	Y	Hydroxylic	Y	119.119	Y	Y	28	F	Y	Aromatic	Y	165.192	Y	Y	34	Q	N	Amidic	N	146.146	Y	Y	37	E	Y	Acidic	Y	147.131	Y	Y	45	L	Y	Aliphatic	Y	131.175	Y	Y
7	XP_025790417.1	23623	9696	Mammalia	Puma concolor	Puma	angiotensin-converting enzyme 2	2023 05 18 11:26:37	N	27	T	Y	Hydroxylic	Y	119.119	Y	Y	28	F	Y	Aromatic	Y	165.192	Y	Y	34	H	Y	Basic	Y	155.156	Y	Y	37	E	Y	Acidic	Y	147.131	Y	Y	45	L	Y	Aliphatic	Y	131.175	Y	Y
7	XP_007090142.2	56089	9694	Mammalia	Panthera tigris	Tiger	angiotensin-converting enzyme 2 isoform X1	2023 05 18 11:26:37	N	27	T	Y	Hydroxylic	Y	119.119	Y	Y	28	F	Y	Aromatic	Y	165.192	Y	Y	34	H	Y	Basic	Y	155.156	Y	Y	37	E	Y	Acidic	Y	147.131	Y	Y	45	L	Y	Aliphatic	Y	131.175	Y	Y
7	XP_047700804.1	56399	61388	Mammalia	Prionailurus viverrinus	Fishing cat	angiotensin-converting enzyme 2 isoform X1	2023 05 18 11:26:37	N	27	T	Y	Hydroxylic	Y	119.119	Y	Y	28	F	Y	Aromatic	Y	165.192	Y	Y	34	H	Y	Basic	Y	155.156	Y	Y	37	E	Y	Acidic	Y	147.131	Y	Y	45	L	Y	Aliphatic	Y	131.175	Y	Y
7	NP_001034545.1	74287	9685	Mammalia	Felis catus	Domestic cat	angiotensin-converting enzyme 2 precursor	2023 05 18 11:26:37	N	27	T	Y	Hydroxylic	Y	119.119	Y	Y	28	F	Y	Aromatic	Y	165.192	Y	Y	34	H	Y	Basic	Y	155.156	Y	Y	37	E	Y	Acidic	Y	147.131	Y	Y	45	L	Y	Aliphatic	Y	131.175	Y	Y
7	XP_030160839.1	42175	61383	Mammalia	Lynx canadensis	Canada lynx	angiotensin-converting enzyme 2	2023 05 18 11:26:37	N	27	T	Y	Hydroxylic	Y	119.119	Y	Y	28	F	Y	Aromatic	Y	165.192	Y	Y	34	H	Y	Basic	Y	155.156	Y	Y	37	E	Y	Acidic	Y	147.131	Y	Y	45	L	Y	Aliphatic	Y	131.175	Y	Y
7	XP_005074266.1	54410	10036	Mammalia	Mesocricetus auratus	Golden hamster	angiotensin-converting enzyme 2	2023 05 18 11:26:37	Y	27	T	Y	Hydroxylic	Y	119.119	Y	Y	28	F	Y	Aromatic	Y	165.192	Y	Y	34	Q	N	Amidic	N	146.146	Y	Y	37	E	Y	Acidic	Y	147.131	Y	Y	45	L	Y	Aliphatic	Y	131.175	Y	Y
7	QJS40032.1	136357	9615	Mammalia	Canis lupus familiaris	Dog	angiotensin I converting enzyme 2	2023 05 18 11:26:37	N	26	T	Y	Hydroxylic	Y	119.119	Y	Y	27	F	Y	Aromatic	Y	165.192	Y	Y	33	Y	N	Aromatic	N	181.191	Y	Y	36	E	Y	Acidic	Y	147.131	Y	Y	44	L	Y	Aliphatic	Y	131.175	Y	Y
7	XP_017505752.1	56064	9974	Mammalia	Manis javanica	Malayan pangolin	angiotensin-converting enzyme 2	2023 05 18 11:26:37	N	27	T	Y	Hydroxylic	Y	119.119	Y	Y	28	F	Y	Aromatic	Y	165.192	Y	Y	34	S	N	Hydroxylic	N	105.093	N	N	37	E	Y	Acidic	Y	147.131	Y	Y	45	L	Y	Aliphatic	Y	131.175	Y	Y
7	XP_006973269.1	54287	230844	Mammalia	Peromyscus maniculatus bairdii	Prairie deer mouse	angiotensin-converting enzyme 2	2023 05 18 11:26:37	Y	27	I	N	Aliphatic	N	131.175	Y	Y	28	F	Y	Aromatic	Y	165.192	Y	Y	34	Q	N	Amidic	N	146.146	Y	Y	37	E	Y	Acidic	Y	147.131	Y	Y	45	L	Y	Aliphatic	Y	131.175	Y	Y
7	XP_020935033.1	86952	9823	Mammalia	Sus scrofa	Pig	angiotensin-converting enzyme 2 isoform X1	2023 05 18 11:26:37	N	27	T	Y	Hydroxylic	Y	119.119	Y	Y	28	F	Y	Aromatic	Y	165.192	Y	Y	34	L	N	Aliphatic	N	131.175	Y	Y	37	E	Y	Acidic	Y	147.131	Y	Y	45	L	Y	Aliphatic	Y	131.175	Y	Y
7	XP_044091952.1	44640	452646	Mammalia	Neogale vison	American mink	angiotensin-converting enzyme 2	2023 05 18 11:26:37	N	27	T	Y	Hydroxylic	Y	119.119	Y	Y	28	F	Y	Aromatic	Y	165.192	Y	Y	34	Y	N	Aromatic	N	181.191	Y	Y	37	E	Y	Acidic	Y	147.131	Y	Y	45	L	Y	Aliphatic	Y	131.175	Y	Y
7	XP_045850935.1	50752	9662	Mammalia	Meles meles	Eurasian badger	angiotensin-converting enzyme 2 isoform X2	2023 05 18 11:26:37	N	27	T	Y	Hydroxylic	Y	119.119	Y	Y	28	F	Y	Aromatic	Y	165.192	Y	Y	34	H	Y	Basic	Y	155.156	Y	Y	37	E	Y	Acidic	Y	147.131	Y	Y	45	L	Y	Aliphatic	Y	131.175	Y	Y
7	BAE72462.1	506	9654	Mammalia	Procyon lotor	Raccoon	angiotensin I converting enzyme 2	2023 05 18 11:26:37	N	27	T	Y	Hydroxylic	Y	119.119	Y	Y	28	F	Y	Aromatic	Y	165.192	Y	Y	34	N	N	Amidic	N	132.119	Y	Y	37	E	Y	Acidic	Y	147.131	Y	Y	45	L	Y	Aliphatic	Y	131.175	Y	Y
7	NP_001297119.1	58003	9669	Mammalia	Mustela putorius furo	Domestic ferret	angiotensin-converting enzyme 2 precursor	2023 05 18 11:26:37	N	27	T	Y	Hydroxylic	Y	119.119	Y	Y	28	F	Y	Aromatic	Y	165.192	Y	Y	34	Y	N	Aromatic	N	181.191	Y	Y	37	E	Y	Acidic	Y	147.131	Y	Y	45	L	Y	Aliphatic	Y	131.175	Y	Y
7	XP_005228486.1	136186	9913	Mammalia	Bos taurus	Cattle	angiotensin-converting enzyme 2 isoform X2	2023 05 18 11:26:37	N	27	T	Y	Hydroxylic	Y	119.119	Y	Y	28	F	Y	Aromatic	Y	165.192	Y	Y	34	H	Y	Basic	Y	155.156	Y	Y	37	E	Y	Acidic	Y	147.131	Y	Y	45	L	Y	Aliphatic	Y	131.175	Y	Y
7	NP_001123985.1	337449	10090	Mammalia	Mus musculus	House mouse	angiotensin-converting enzyme 2 precursor	2023 05 18 11:26:37	N	27	T	Y	Hydroxylic	Y	119.119	Y	Y	28	F	Y	Aromatic	Y	165.192	Y	Y	34	Q	N	Amidic	N	146.146	Y	Y	37	E	Y	Acidic	Y	147.131	Y	Y	45	L	Y	Aliphatic	Y	131.175	Y	Y
7	ABW16956.1	27271	34880	Mammalia	Nyctereutes procyonoides	Raccoon dog	angiotensin converting enzyme 2	2023 05 18 11:26:37	N	26	T	Y	Hydroxylic	Y	119.119	Y	Y	27	F	Y	Aromatic	Y	165.192	Y	Y	33	Y	N	Aromatic	N	181.191	Y	Y	36	E	Y	Acidic	Y	147.131	Y	Y	44	L	Y	Aliphatic	Y	131.175	Y	Y
7	XP_025842512.1	38435	9627	Mammalia	Vulpes vulpes	Red fox	angiotensin-converting enzyme 2	2023 05 18 11:26:37	N	26	T	Y	Hydroxylic	Y	119.119	Y	Y	27	F	Y	Aromatic	Y	165.192	Y	Y	33	Y	N	Aromatic	N	181.191	Y	Y	36	E	Y	Acidic	Y	147.131	Y	Y	44	L	Y	Aliphatic	Y	131.175	Y	Y
7	NP_001012006.1	158159	10116	Mammalia	Rattus norvegicus	Norway rat	angiotensin-converting enzyme 2 precursor	2023 05 18 11:26:37	Y	27	S	N	Hydroxylic	Y	105.093	Y	Y	28	F	Y	Aromatic	Y	165.192	Y	Y	34	Q	N	Amidic	N	146.146	Y	Y	37	E	Y	Acidic	Y	147.131	Y	Y	45	L	Y	Aliphatic	Y	131.175	Y	Y
7	XP_006164754.1	59507	246437	Mammalia	Tupaia chinensis	Chinese tree shrew	angiotensin-converting enzyme 2	2023 05 18 11:26:37	N	27	V	N	Aliphatic	N	117.148	Y	Y	28	F	Y	Aromatic	Y	165.192	Y	Y	34	I	N	Aliphatic	N	131.175	Y	Y	37	E	Y	Acidic	Y	147.131	Y	Y	45	L	Y	Aliphatic	Y	131.175	Y	Y
7	XP_015974412.2	117142	9407	Mammalia	Rousettus aegyptiacus	Egyptian rousette	angiotensin-converting enzyme 2	2023 05 18 11:26:37	N	27	T	Y	Hydroxylic	Y	119.119	Y	Y	28	F	Y	Aromatic	Y	165.192	Y	Y	34	T	N	Hydroxylic	N	119.119	N	N	37	E	Y	Acidic	Y	147.131	Y	Y	45	L	Y	Aliphatic	Y	131.175	Y	Y
7	XP_020768965.1	48218	9880	Mammalia	Odocoileus virginianus texanus	White-tailed deer	angiotensin-converting enzyme 2	2023 05 18 11:26:37	N	27	T	Y	Hydroxylic	Y	119.119	Y	Y	28	F	Y	Aromatic	Y	165.192	Y	Y	34	H	Y	Basic	Y	155.156	Y	Y	37	E	Y	Acidic	Y	147.131	Y	Y	45	L	Y	Aliphatic	Y	131.175	Y	Y
7	XP_025066628.1	43404	38654	Crocodylia	Alligator sinensis	Chinese alligator	angiotensin-converting enzyme 2 isoform X1	2023 05 18 11:26:37	N	22	T	Y	Hydroxylic	Y	119.119	Y	Y	23	F	Y	Aromatic	Y	165.192	Y	Y	29	Q	N	Amidic	N	146.146	Y	Y	32	E	Y	Acidic	Y	147.131	Y	Y	40	L	Y	Aliphatic	Y	131.175	Y	Y
7	XP_018104311.1	146185	8355	Amphibia	Xenopus laevis	African clawed frog	angiotensin-converting enzyme 2	2023 05 18 11:26:37	N	28	D	N	Acidic	N	133.104	Y	Y	29	F	Y	Aromatic	Y	165.192	Y	Y	35	L	N	Aliphatic	N	131.175	Y	Y	38	E	Y	Acidic	Y	147.131	Y	Y	46	L	Y	Aliphatic	Y	131.175	Y	Y
7	XP_039529758.1	96114	90988	Actinopteri	Pimephales promelas	Fathead minnow	angiotensin-converting enzyme 2 isoform X2	2023 05 18 11:26:37	N	41	E	N	Acidic	N	147.131	Y	Y	42	F	Y	Aromatic	Y	165.192	Y	Y	48	E	N	Acidic	N	147.131	Y	Y	51	S	N	Hydroxylic	N	105.093	N	N	59	L	Y	Aliphatic	Y	131.175	Y	Y
[truncated: 56 more columns]

## Sheet: BST-2_Bcur
Data Version	NCBI Accession	Protein Count	Species Tax ID	Taxonomic Group	Scientific Name	Common Name	Protein Name	Analysis Completed	Similar Susceptibility as Template	Position 1	Amino Acid 1	Direct Match 1	Side Chain 1	Side Chain Match 1	MW 1	MW Match 1	Total Match 1	Position 2	Amino Acid 2	Direct Match 2	Side Chain 2	Side Chain Match 2	MW 2	MW Match 2	Total Match 2	Position 3	Amino Acid 3	Direct Match 3	Side Chain 3	Side Chain Match 3	MW 3	MW Match 3	Total Match 3	Position 4	Amino Acid 4	Direct Match 4	Side Chain 4	Side Chain Match 4	MW 4	MW Match 4	Total Match 4	Position 5	Amino Acid 5	Direct Match 5	Side Chain 5	Side Chain Match 5	MW 5	MW Match 5	Total Match 5
7	NP_004326.1	2716670	9606	Mammalia	Homo sapiens	Human	bone marrow stromal antigen 2 precursor	2023 05 31 09:27:07	Y	48	A	Y	Aliphatic	Y	89.094	Y	Y	49	N	Y	Amidic	Y	132.119	Y	Y	50	S	Y	Hydroxylic	Y	105.093	Y	Y	51	E	Y	Acidic	Y	147.131	Y	Y	52	A	Y	Aliphatic	Y	89.094	Y	Y
7	XP_018869871.1	52137	9595	Mammalia	Gorilla gorilla gorilla	Western lowland gorilla	bone marrow stromal antigen 2 isoform X1	2023 05 31 09:27:07	Y	53	A	Y	Aliphatic	Y	89.094	Y	Y	54	N	Y	Amidic	Y	132.119	Y	Y	55	S	Y	Hydroxylic	Y	105.093	Y	Y	56	E	Y	Acidic	Y	147.131	Y	Y	57	A	Y	Aliphatic	Y	89.094	Y	Y
7	XP_007993912.1	62302	60711	Mammalia	Chlorocebus sabaeus	Green monkey	bone marrow stromal antigen 2	2023 05 31 09:27:07	Y	51	A	Y	Aliphatic	Y	89.094	Y	Y	52	N	Y	Amidic	Y	132.119	Y	Y	53	S	Y	Hydroxylic	Y	105.093	Y	Y	54	E	Y	Acidic	Y	147.131	Y	Y	55	A	Y	Aliphatic	Y	89.094	Y	Y
7	AXR71172.1	178339	9544	Mammalia	Macaca mulatta	Rhesus monkey	BST2.11	2023 05 31 09:27:07	Y	51	A	Y	Aliphatic	Y	89.094	Y	Y	52	N	Y	Amidic	Y	132.119	Y	Y	53	S	Y	Hydroxylic	Y	105.093	Y	Y	54	E	Y	Acidic	Y	147.131	Y	Y	55	A	Y	Aliphatic	Y	89.094	Y	Y
7	XP_003915187.1	73529	9555	Mammalia	Papio anubis	Olive baboon	bone marrow stromal antigen 2	2023 05 31 09:27:07	Y	51	A	Y	Aliphatic	Y	89.094	Y	Y	52	N	Y	Amidic	Y	132.119	Y	Y	53	S	Y	Hydroxylic	Y	105.093	Y	Y	54	E	Y	Acidic	Y	147.131	Y	Y	55	A	Y	Aliphatic	Y	89.094	Y	Y
7	XP_035139505.1	87664	9483	Mammalia	Callithrix jacchus	White-tufted-ear marmoset	bone marrow stromal antigen 2	2023 05 31 09:27:07	N	55	A	Y	Aliphatic	Y	89.094	Y	Y	56	N	Y	Amidic	Y	132.119	Y	Y	57	S	Y	Hydroxylic	Y	105.093	Y	Y	58	E	Y	Acidic	Y	147.131	Y	Y	59	A	Y	Aliphatic	Y	89.094	Y	Y
7	XP_047687866.1	56399	61388	Mammalia	Prionailurus viverrinus	Fishing cat	bone marrow stromal antigen 2-like	2023 05 31 09:27:07	N	35	A	Y	Aliphatic	Y	89.094	Y	Y	36	N	Y	Amidic	Y	132.119	Y	Y	37	S	Y	Hydroxylic	Y	105.093	Y	Y	38	K	N	Basic	N	146.189	Y	Y	39	A	Y	Aliphatic	Y	89.094	Y	Y
7	CAD7685381.1	27271	34880	Mammalia	Nyctereutes procyonoides	Raccoon dog	unnamed protein product	2023 05 31 09:27:07	N	54	A	Y	Aliphatic	Y	89.094	Y	Y	55	N	Y	Amidic	Y	132.119	Y	Y	56	S	Y	Hydroxylic	Y	105.093	Y	Y	57	K	N	Basic	N	146.189	Y	Y	58	A	Y	Aliphatic	Y	89.094	Y	Y
7	NP_001230014.1	74287	9685	Mammalia	Felis catus	Domestic cat	bone marrow stromal antigen 2	2023 05 31 09:27:07	N	54	A	Y	Aliphatic	Y	89.094	Y	Y	55	N	Y	Amidic	Y	132.119	Y	Y	56	S	Y	Hydroxylic	Y	105.093	Y	Y	57	K	N	Basic	N	146.189	Y	Y	58	A	Y	Aliphatic	Y	89.094	Y	Y
7	XP_046951736.1	38764	61384	Mammalia	Lynx rufus	Bobcat	bone marrow stromal antigen 2-like	2023 05 31 09:27:07	N	35	A	Y	Aliphatic	Y	89.094	Y	Y	36	N	Y	Amidic	Y	132.119	Y	Y	37	S	Y	Hydroxylic	Y	105.093	Y	Y	38	K	N	Basic	N	146.189	Y	Y	39	A	Y	Aliphatic	Y	89.094	Y	Y
7	XP_030159828.1	42175	61383	Mammalia	Lynx canadensis	Canada lynx	bone marrow stromal antigen 2	2023 05 31 09:27:07	N	35	A	Y	Aliphatic	Y	89.094	Y	Y	36	N	Y	Amidic	Y	132.119	Y	Y	37	S	Y	Hydroxylic	Y	105.093	Y	Y	38	K	N	Basic	N	146.189	Y	Y	39	A	Y	Aliphatic	Y	89.094	Y	Y
7	XP_015395909.2	56089	9694	Mammalia	Panthera tigris	Tiger	bone marrow stromal antigen 2	2023 05 31 09:27:07	N	35	A	Y	Aliphatic	Y	89.094	Y	Y	36	N	Y	Amidic	Y	132.119	Y	Y	37	S	Y	Hydroxylic	Y	105.093	Y	Y	38	K	N	Basic	N	146.189	Y	Y	39	A	Y	Aliphatic	Y	89.094	Y	Y
7	XP_042784790.1	53677	9689	Mammalia	Panthera leo	Lion	bone marrow stromal antigen 2	2023 05 31 09:27:07	N	35	A	Y	Aliphatic	Y	89.094	Y	Y	36	N	Y	Amidic	Y	132.119	Y	Y	37	S	Y	Hydroxylic	Y	105.093	Y	Y	38	K	N	Basic	N	146.189	Y	Y	39	A	Y	Aliphatic	Y	89.094	Y	Y
7	XP_038284167.1	136357	9615	Mammalia	Canis lupus familiaris	Dog	bone marrow stromal antigen 2	2023 05 31 09:27:07	N	55	T	N	Hydroxylic	N	119.119	N	N	56	N	Y	Amidic	Y	132.119	Y	Y	57	S	Y	Hydroxylic	Y	105.093	Y	Y	58	K	N	Basic	N	146.189	Y	Y	59	A	Y	Aliphatic	Y	89.094	Y	Y
7	XP_020736362.1	48218	9880	Mammalia	Odocoileus virginianus texanus	White-tailed deer	bone marrow stromal antigen 2 isoform X4	2023 05 31 09:27:07	N	53	A	Y	Aliphatic	Y	89.094	Y	Y	54	N	Y	Amidic	Y	132.119	Y	Y	55	S	Y	Hydroxylic	Y	105.093	Y	Y	56	E	Y	Acidic	Y	147.131	Y	Y	57	A	Y	Aliphatic	Y	89.094	Y	Y
7	XP_004761089.1	58003	9669	Mammalia	Mustela putorius furo	Domestic ferret	bone marrow stromal antigen 2 isoform X2	2023 05 31 09:27:07	N	53	A	Y	Aliphatic	Y	89.094	Y	Y	54	N	Y	Amidic	Y	132.119	Y	Y	55	S	Y	Hydroxylic	Y	105.093	Y	Y	56	K	N	Basic	N	146.189	Y	Y	57	A	Y	Aliphatic	Y	89.094	Y	Y
7	ELW67179.1	59507	246437	Mammalia	Tupaia chinensis	Chinese tree shrew	Bone marrow stromal antigen 2	2023 05 31 09:27:07	N	53	A	Y	Aliphatic	Y	89.094	Y	Y	54	N	Y	Amidic	Y	132.119	Y	Y	55	S	Y	Hydroxylic	Y	105.093	Y	Y	56	E	Y	Acidic	Y	147.131	Y	Y	57	A	Y	Aliphatic	Y	89.094	Y	Y
7	XP_006995988.1	54287	230844	Mammalia	Peromyscus maniculatus bairdii	Prairie deer mouse	bone marrow stromal antigen 2	2023 05 31 09:27:07	N	53	A	Y	Aliphatic	Y	89.094	Y	Y	54	N	Y	Amidic	Y	132.119	Y	Y	55	S	Y	Hydroxylic	Y	105.093	Y	Y	56	E	Y	Acidic	Y	147.131	Y	Y	57	A	Y	Aliphatic	Y	89.094	Y	Y
7	NP_932763.1	337449	10090	Mammalia	Mus musculus	House mouse	bone marrow stromal antigen 2	2023 05 31 09:27:07	N	53	A	Y	Aliphatic	Y	89.094	Y	Y	54	N	Y	Amidic	Y	132.119	Y	Y	55	S	Y	Hydroxylic	Y	105.093	Y	Y	56	V	N	Aliphatic	N	117.148	Y	Y	57	A	Y	Aliphatic	Y	89.094	Y	Y
7	NP_001155227.1	86952	9823	Mammalia	Sus scrofa	Pig	bone marrow stromal antigen 2	2023 05 31 09:27:07	N	51	A	Y	Aliphatic	Y	89.094	Y	Y	52	N	Y	Amidic	Y	132.119	Y	Y	53	S	Y	Hydroxylic	Y	105.093	Y	Y	54	K	N	Basic	N	146.189	Y	Y	55	G	N	Aliphatic	Y	75.067	Y	Y
7	XP_017495583.2	56064	9974	Mammalia	Manis javanica	Malayan pangolin	bone marrow stromal antigen 2	2023 05 31 09:27:07	N	53	A	Y	Aliphatic	Y	89.094	Y	Y	54	N	Y	Amidic	Y	132.119	Y	Y	55	S	Y	Hydroxylic	Y	105.093	Y	Y	56	E	Y	Acidic	Y	147.131	Y	Y	57	T	N	Hydroxylic	N	119.119	N	N
7	XP_002688623.4	136186	9913	Mammalia	Bos taurus	Cattle	bone marrow stromal antigen 2	2023 05 31 09:27:07	N	57	A	Y	Aliphatic	Y	89.094	Y	Y	58	N	Y	Amidic	Y	132.119	Y	Y	59	S	Y	Hydroxylic	Y	105.093	Y	Y	60	K	N	Basic	N	146.189	Y	Y	61	A	Y	Aliphatic	Y	89.094	Y	Y
7	XP_044109896.1	44640	452646	Mammalia	Neogale vison	American mink	bone marrow stromal antigen 2	2023 05 31 09:27:07	N	104	A	Y	Aliphatic	Y	89.094	Y	Y	105	N	Y	Amidic	Y	132.119	Y	Y	106	S	Y	Hydroxylic	Y	105.093	Y	Y	107	K	N	Basic	N	146.189	Y	Y	108	A	Y	Aliphatic	Y	89.094	Y	Y
7	XP_045845831.1	50752	9662	Mammalia	Meles meles	Eurasian badger	bone marrow stromal antigen 2	2023 05 31 09:27:07	N	53	A	Y	Aliphatic	Y	89.094	Y	Y	54	N	Y	Amidic	Y	132.119	Y	Y	55	S	Y	Hydroxylic	Y	105.093	Y	Y	56	K	N	Basic	N	146.189	Y	Y	57	A	Y	Aliphatic	Y	89.094	Y	Y
7	XP_021079617.1	54410	10036	Mammalia	Mesocricetus auratus	Golden hamster	bone marrow stromal antigen 2 isoform X1	2023 05 31 09:27:07	N	51	A	Y	Aliphatic	Y	89.094	Y	Y	52	S	N	Hydroxylic	N	105.093	Y	Y	53	S	Y	Hydroxylic	Y	105.093	Y	Y	54	E	Y	Acidic	Y	147.131	Y	Y	55	A	Y	Aliphatic	Y	89.094	Y	Y
7	XP_016013286.2	117142	9407	Mammalia	Rousettus aegyptiacus	Egyptian rousette	bone marrow stromal antigen 2	2023 05 31 09:27:07	N	54	A	Y	Aliphatic	Y	89.094	Y	Y	55	N	Y	Amidic	Y	132.119	Y	Y	56	S	Y	Hydroxylic	Y	105.093	Y	Y	57	K	N	Basic	N	146.189	Y	Y	58	A	Y	Aliphatic	Y	89.094	Y	Y
7	NP_937767.1	158159	10116	Mammalia	Rattus norvegicus	Norway rat	bone marrow stromal antigen 2	2023 05 31 09:27:07	N	53	A	Y	Aliphatic	Y	89.094	Y	Y	54	H	N	Basic	N	155.156	Y	Y	55	S	Y	Hydroxylic	Y	105.093	Y	Y	56	E	Y	Acidic	Y	147.131	Y	Y	57	A	Y	Aliphatic	Y	89.094	Y	Y
[truncated: 128 more columns]

## Sheet: BST-2_Dcur
Data Version	NCBI Accession	Protein Count	Species Tax ID	Taxonomic Group	Scientific Name	Common Name	Protein Name	Analysis Completed	Similar Susceptibility as Template	Position 1	Amino Acid 1	Direct Match 1	Side Chain 1	Side Chain Match 1	MW 1	MW Match 1	Total Match 1	Position 2	Amino Acid 2	Direct Match 2	Side Chain 2	Side Chain Match 2	MW 2	MW Match 2	Total Match 2	Position 3	Amino Acid 3	Direct Match 3	Side Chain 3	Side Chain Match 3	MW 3	MW Match 3	Total Match 3	Position 4	Amino Acid 4	Direct Match 4	Side Chain 4	Side Chain Match 4	MW 4	MW Match 4	Total Match 4	Position 5	Amino Acid 5	Direct Match 5	Side Chain 5	Side Chain Match 5	MW 5	MW Match 5	Total Match 5
7	NP_004326.1	2716670	9606	Mammalia	Homo sapiens	Human	bone marrow stromal antigen 2 precursor	2023 05 31 09:27:07	Y	48	A	Y	Aliphatic	Y	89.094	Y	Y	49	N	Y	Amidic	Y	132.119	Y	Y	50	S	Y	Hydroxylic	Y	105.093	Y	Y	51	E	Y	Acidic	Y	147.131	Y	Y	52	A	Y	Aliphatic	Y	89.094	Y	Y
7	XP_018869871.1	52137	9595	Mammalia	Gorilla gorilla gorilla	Western lowland gorilla	bone marrow stromal antigen 2 isoform X1	2023 05 31 09:27:07	Y	53	A	Y	Aliphatic	Y	89.094	Y	Y	54	N	Y	Amidic	Y	132.119	Y	Y	55	S	Y	Hydroxylic	Y	105.093	Y	Y	56	E	Y	Acidic	Y	147.131	Y	Y	57	A	Y	Aliphatic	Y	89.094	Y	Y
7	XP_007993912.1	62302	60711	Mammalia	Chlorocebus sabaeus	Green monkey	bone marrow stromal antigen 2	2023 05 31 09:27:07	Y	51	A	Y	Aliphatic	Y	89.094	Y	Y	52	N	Y	Amidic	Y	132.119	Y	Y	53	S	Y	Hydroxylic	Y	105.093	Y	Y	54	E	Y	Acidic	Y	147.131	Y	Y	55	A	Y	Aliphatic	Y	89.094	Y	Y
7	AXR71172.1	178339	9544	Mammalia	Macaca mulatta	Rhesus monkey	BST2.11	2023 05 31 09:27:07	Y	51	A	Y	Aliphatic	Y	89.094	Y	Y	52	N	Y	Amidic	Y	132.119	Y	Y	53	S	Y	Hydroxylic	Y	105.093	Y	Y	54	E	Y	Acidic	Y	147.131	Y	Y	55	A	Y	Aliphatic	Y	89.094	Y	Y
7	XP_003915187.1	73529	9555	Mammalia	Papio anubis	Olive baboon	bone marrow stromal antigen 2	2023 05 31 09:27:07	Y	51	A	Y	Aliphatic	Y	89.094	Y	Y	52	N	Y	Amidic	Y	132.119	Y	Y	53	S	Y	Hydroxylic	Y	105.093	Y	Y	54	E	Y	Acidic	Y	147.131	Y	Y	55	A	Y	Aliphatic	Y	89.094	Y	Y
7	XP_035139505.1	87664	9483	Mammalia	Callithrix jacchus	White-tufted-ear marmoset	bone marrow stromal antigen 2	2023 05 31 09:27:07	N	55	A	Y	Aliphatic	Y	89.094	Y	Y	56	N	Y	Amidic	Y	132.119	Y	Y	57	S	Y	Hydroxylic	Y	105.093	Y	Y	58	E	Y	Acidic	Y	147.131	Y	Y	59	A	Y	Aliphatic	Y	89.094	Y	Y
7	XP_047687866.1	56399	61388	Mammalia	Prionailurus viverrinus	Fishing cat	bone marrow stromal antigen 2-like	2023 05 31 09:27:07	N	35	A	Y	Aliphatic	Y	89.094	Y	Y	36	N	Y	Amidic	Y	132.119	Y	Y	37	S	Y	Hydroxylic	Y	105.093	Y	Y	38	K	N	Basic	N	146.189	Y	Y	39	A	Y	Aliphatic	Y	89.094	Y	Y
7	CAD7685381.1	27271	34880	Mammalia	Nyctereutes procyonoides	Raccoon dog	unnamed protein product	2023 05 31 09:27:07	N	54	A	Y	Aliphatic	Y	89.094	Y	Y	55	N	Y	Amidic	Y	132.119	Y	Y	56	S	Y	Hydroxylic	Y	105.093	Y	Y	57	K	N	Basic	N	146.189	Y	Y	58	A	Y	Aliphatic	Y	89.094	Y	Y
7	NP_001230014.1	74287	9685	Mammalia	Felis catus	Domestic cat	bone marrow stromal antigen 2	2023 05 31 09:27:07	N	54	A	Y	Aliphatic	Y	89.094	Y	Y	55	N	Y	Amidic	Y	132.119	Y	Y	56	S	Y	Hydroxylic	Y	105.093	Y	Y	57	K	N	Basic	N	146.189	Y	Y	58	A	Y	Aliphatic	Y	89.094	Y	Y
7	XP_046951736.1	38764	61384	Mammalia	Lynx rufus	Bobcat	bone marrow stromal antigen 2-like	2023 05 31 09:27:07	N	35	A	Y	Aliphatic	Y	89.094	Y	Y	36	N	Y	Amidic	Y	132.119	Y	Y	37	S	Y	Hydroxylic	Y	105.093	Y	Y	38	K	N	Basic	N	146.189	Y	Y	39	A	Y	Aliphatic	Y	89.094	Y	Y
7	XP_030159828.1	42175	61383	Mammalia	Lynx canadensis	Canada lynx	bone marrow stromal antigen 2	2023 05 31 09:27:07	N	35	A	Y	Aliphatic	Y	89.094	Y	Y	36	N	Y	Amidic	Y	132.119	Y	Y	37	S	Y	Hydroxylic	Y	105.093	Y	Y	38	K	N	Basic	N	146.189	Y	Y	39	A	Y	Aliphatic	Y	89.094	Y	Y
7	XP_015395909.2	56089	9694	Mammalia	Panthera tigris	Tiger	bone marrow stromal antigen 2	2023 05 31 09:27:07	N	35	A	Y	Aliphatic	Y	89.094	Y	Y	36	N	Y	Amidic	Y	132.119	Y	Y	37	S	Y	Hydroxylic	Y	105.093	Y	Y	38	K	N	Basic	N	146.189	Y	Y	39	A	Y	Aliphatic	Y	89.094	Y	Y
7	XP_042784790.1	53677	9689	Mammalia	Panthera leo	Lion	bone marrow stromal antigen 2	2023 05 31 09:27:07	N	35	A	Y	Aliphatic	Y	89.094	Y	Y	36	N	Y	Amidic	Y	132.119	Y	Y	37	S	Y	Hydroxylic	Y	105.093	Y	Y	38	K	N	Basic	N	146.189	Y	Y	39	A	Y	Aliphatic	Y	89.094	Y	Y
7	XP_038284167.1	136357	9615	Mammalia	Canis lupus familiaris	Dog	bone marrow stromal antigen 2	2023 05 31 09:27:07	N	55	T	N	Hydroxylic	N	119.119	N	N	56	N	Y	Amidic	Y	132.119	Y	Y	57	S	Y	Hydroxylic	Y	105.093	Y	Y	58	K	N	Basic	N	146.189	Y	Y	59	A	Y	Aliphatic	Y	89.094	Y	Y
7	XP_020736362.1	48218	9880	Mammalia	Odocoileus virginianus texanus	White-tailed deer	bone marrow stromal antigen 2 isoform X4	2023 05 31 09:27:07	N	53	A	Y	Aliphatic	Y	89.094	Y	Y	54	N	Y	Amidic	Y	132.119	Y	Y	55	S	Y	Hydroxylic	Y	105.093	Y	Y	56	E	Y	Acidic	Y	147.131	Y	Y	57	A	Y	Aliphatic	Y	89.094	Y	Y
7	XP_004761089.1	58003	9669	Mammalia	Mustela putorius furo	Domestic ferret	bone marrow stromal antigen 2 isoform X2	2023 05 31 09:27:07	N	53	A	Y	Aliphatic	Y	89.094	Y	Y	54	N	Y	Amidic	Y	132.119	Y	Y	55	S	Y	Hydroxylic	Y	105.093	Y	Y	56	K	N	Basic	N	146.189	Y	Y	57	A	Y	Aliphatic	Y	89.094	Y	Y
7	ELW67179.1	59507	246437	Mammalia	Tupaia chinensis	Chinese tree shrew	Bone marrow stromal antigen 2	2023 05 31 09:27:07	N	53	A	Y	Aliphatic	Y	89.094	Y	Y	54	N	Y	Amidic	Y	132.119	Y	Y	55	S	Y	Hydroxylic	Y	105.093	Y	Y	56	E	Y	Acidic	Y	147.131	Y	Y	57	A	Y	Aliphatic	Y	89.094	Y	Y
7	XP_006995988.1	54287	230844	Mammalia	Peromyscus maniculatus bairdii	Prairie deer mouse	bone marrow stromal antigen 2	2023 05 31 09:27:07	N	53	A	Y	Aliphatic	Y	89.094	Y	Y	54	N	Y	Amidic	Y	132.119	Y	Y	55	S	Y	Hydroxylic	Y	105.093	Y	Y	56	E	Y	Acidic	Y	147.131	Y	Y	57	A	Y	Aliphatic	Y	89.094	Y	Y
7	NP_932763.1	337449	10090	Mammalia	Mus musculus	House mouse	bone marrow stromal antigen 2	2023 05 31 09:27:07	N	53	A	Y	Aliphatic	Y	89.094	Y	Y	54	N	Y	Amidic	Y	132.119	Y	Y	55	S	Y	Hydroxylic	Y	105.093	Y	Y	56	V	N	Aliphatic	N	117.148	Y	Y	57	A	Y	Aliphatic	Y	89.094	Y	Y
7	NP_001155227.1	86952	9823	Mammalia	Sus scrofa	Pig	bone marrow stromal antigen 2	2023 05 31 09:27:07	N	51	A	Y	Aliphatic	Y	89.094	Y	Y	52	N	Y	Amidic	Y	132.119	Y	Y	53	S	Y	Hydroxylic	Y	105.093	Y	Y	54	K	N	Basic	N	146.189	Y	Y	55	G	N	Aliphatic	Y	75.067	Y	Y
7	XP_017495583.2	56064	9974	Mammalia	Manis javanica	Malayan pangolin	bone marrow stromal antigen 2	2023 05 31 09:27:07	N	53	A	Y	Aliphatic	Y	89.094	Y	Y	54	N	Y	Amidic	Y	132.119	Y	Y	55	S	Y	Hydroxylic	Y	105.093	Y	Y	56	E	Y	Acidic	Y	147.131	Y	Y	57	T	N	Hydroxylic	N	119.119	N	N
7	XP_002688623.4	136186	9913	Mammalia	Bos taurus	Cattle	bone marrow stromal antigen 2	2023 05 31 09:27:07	N	57	A	Y	Aliphatic	Y	89.094	Y	Y	58	N	Y	Amidic	Y	132.119	Y	Y	59	S	Y	Hydroxylic	Y	105.093	Y	Y	60	K	N	Basic	N	146.189	Y	Y	61	A	Y	Aliphatic	Y	89.094	Y	Y
7	XP_044109896.1	44640	452646	Mammalia	Neogale vison	American mink	bone marrow stromal antigen 2	2023 05 31 09:27:07	N	104	A	Y	Aliphatic	Y	89.094	Y	Y	105	N	Y	Amidic	Y	132.119	Y	Y	106	S	Y	Hydroxylic	Y	105.093	Y	Y	107	K	N	Basic	N	146.189	Y	Y	108	A	Y	Aliphatic	Y	89.094	Y	Y
7	XP_045845831.1	50752	9662	Mammalia	Meles meles	Eurasian badger	bone marrow stromal antigen 2	2023 05 31 09:27:07	N	53	A	Y	Aliphatic	Y	89.094	Y	Y	54	N	Y	Amidic	Y	132.119	Y	Y	55	S	Y	Hydroxylic	Y	105.093	Y	Y	56	K	N	Basic	N	146.189	Y	Y	57	A	Y	Aliphatic	Y	89.094	Y	Y
7	XP_021079617.1	54410	10036	Mammalia	Mesocricetus auratus	Golden hamster	bone marrow stromal antigen 2 isoform X1	2023 05 31 09:27:07	N	51	A	Y	Aliphatic	Y	89.094	Y	Y	52	S	N	Hydroxylic	N	105.093	Y	Y	53	S	Y	Hydroxylic	Y	105.093	Y	Y	54	E	Y	Acidic	Y	147.131	Y	Y	55	A	Y	Aliphatic	Y	89.094	Y	Y
7	XP_016013286.2	117142	9407	Mammalia	Rousettus aegyptiacus	Egyptian rousette	bone marrow stromal antigen 2	2023 05 31 09:27:07	N	54	A	Y	Aliphatic	Y	89.094	Y	Y	55	N	Y	Amidic	Y	132.119	Y	Y	56	S	Y	Hydroxylic	Y	105.093	Y	Y	57	K	N	Basic	N	146.189	Y	Y	58	A	Y	Aliphatic	Y	89.094	Y	Y
7	NP_937767.1	158159	10116	Mammalia	Rattus norvegicus	Norway rat	bone marrow stromal antigen 2	2023 05 31 09:27:07	N	53	A	Y	Aliphatic	Y	89.094	Y	Y	54	H	N	Basic	N	155.156	Y	Y	55	S	Y	Hydroxylic	Y	105.093	Y	Y	56	E	Y	Acidic	Y	147.131	Y	Y	57	A	Y	Aliphatic	Y	89.094	Y	Y
[truncated: 128 more columns]

## Sheet: BST2Bats_Bcur
Data Version	NCBI Accession	Protein Count	Species Tax ID	Taxonomic Group	Scientific Name	Common Name	Protein Name	Analysis Completed	Similar Susceptibility as Template	Position 1	Amino Acid 1	Direct Match 1	Side Chain 1	Side Chain Match 1	MW 1	MW Match 1	Total Match 1	Position 2	Amino Acid 2	Direct Match 2	Side Chain 2	Side Chain Match 2	MW 2	MW Match 2	Total Match 2	Position 3	Amino Acid 3	Direct Match 3	Side Chain 3	Side Chain Match 3	MW 3	MW Match 3	Total Match 3	Position 4	Amino Acid 4	Direct Match 4	Side Chain 4	Side Chain Match 4	MW 4	MW Match 4	Total Match 4	Position 5	Amino Acid 5	Direct Match 5	Side Chain 5	Side Chain Match 5	MW 5	MW Match 5	Total Match 5
7	NP_004326.1	2716670	9606	Mammalia	Homo sapiens	Human	bone marrow stromal antigen 2 precursor	2023 06 08 17:36:09	Y	48	A	Y	Aliphatic	Y	89.094	Y	Y	49	N	Y	Amidic	Y	132.119	Y	Y	50	S	Y	Hydroxylic	Y	105.093	Y	Y	51	E	Y	Acidic	Y	147.131	Y	Y	52	A	Y	Aliphatic	Y	89.094	Y	Y
7	XP_032989378.1	90522	59479	Mammalia	Rhinolophus ferrumequinum	Greater horseshoe bat	bone marrow stromal antigen 2	2023 06 08 17:36:09	N	52	A	Y	Aliphatic	Y	89.094	Y	Y	53	N	Y	Amidic	Y	132.119	Y	Y	54	R	N	Basic	N	174.203	N	N	55	E	Y	Acidic	Y	147.131	Y	Y	56	S	N	Hydroxylic	N	105.093	Y	Y
7	XP_023603101.1	44033	59463	Mammalia	Myotis lucifugus	Little brown bat	bone marrow stromal antigen 2 isoform X3	2023 06 08 17:36:09	N	51	A	Y	Aliphatic	Y	89.094	Y	Y	52	N	Y	Amidic	Y	132.119	Y	Y	53	S	Y	Hydroxylic	Y	105.093	Y	Y	54	P	N	Aliphatic	N	115.132	N	N	55	A	Y	Aliphatic	Y	89.094	Y	Y
7	QWX94046.1	182	196889	Mammalia	Rhinolophus macrotis	Big-eared Horseshoe Bat	BST-2	2023 06 08 17:36:09	N	52	A	Y	Aliphatic	Y	89.094	Y	Y	53	N	Y	Amidic	Y	132.119	Y	Y	54	R	N	Basic	N	174.203	N	N	55	E	Y	Acidic	Y	147.131	Y	Y	56	A	Y	Aliphatic	Y	89.094	Y	Y
7	XP_019592303.1	44832	89399	Mammalia	Rhinolophus sinicus	Chinese rufous horseshoe bat	PREDICTED: bone marrow stromal antigen 2	2023 06 08 17:36:09	N	52	A	Y	Aliphatic	Y	89.094	Y	Y	53	N	Y	Amidic	Y	132.119	Y	Y	54	R	N	Basic	N	174.203	N	N	55	E	Y	Acidic	Y	147.131	Y	Y	56	A	Y	Aliphatic	Y	89.094	Y	Y
7	QWX94041.1	106890	51298	Mammalia	Myotis myotis	Common bats	BST-2	2023 06 08 17:36:09	N	54	A	Y	Aliphatic	Y	89.094	Y	Y	55	N	Y	Amidic	Y	132.119	Y	Y	56	S	Y	Hydroxylic	Y	105.093	Y	Y	57	P	N	Aliphatic	N	115.132	N	N	58	A	Y	Aliphatic	Y	89.094	Y	Y
7	XP_036997875.1	43357	9417	Mammalia	Artibeus jamaicensis	Jamaican fruit-eating bat	bone marrow stromal antigen 2	2023 06 08 17:36:09	N	56	A	Y	Aliphatic	Y	89.094	Y	Y	57	H	N	Basic	N	155.156	Y	Y	58	S	Y	Hydroxylic	Y	105.093	Y	Y	59	L	N	Aliphatic	N	131.175	Y	Y	60	A	Y	Aliphatic	Y	89.094	Y	Y
7	XP_027990208.1	50028	29078	Mammalia	Eptesicus fuscus	Big brown bat	bone marrow stromal antigen 2, partial	2023 06 08 17:36:09	N	54	D	N	Acidic	N	133.104	N	N	55	N	Y	Amidic	Y	132.119	Y	Y	56	S	Y	Hydroxylic	Y	105.093	Y	Y	57	P	N	Aliphatic	N	115.132	N	N	58	A	Y	Aliphatic	Y	89.094	Y	Y
7	QWX94034.1	29866	291302	Mammalia	Miniopterus natalensis	Common bats	BST-2	2023 06 08 17:36:09	N	51	L	N	Aliphatic	Y	131.175	N	Y	52	N	Y	Amidic	Y	132.119	Y	Y	53	S	Y	Hydroxylic	Y	105.093	Y	Y	54	I	N	Aliphatic	N	131.175	Y	Y	55	T	N	Hydroxylic	N	119.119	N	N
[truncated: 128 more columns]

[truncated: 21 more sheets: BST2Bats_Dcur, G3BP1_Bcur, G3BP1_Dcur, IRF3_Bcur, IRF3_Dcur, ISG15_Bcur, ISG15_Dcur, MAVS_Bcur, MAVS_Dcur, NEMO_Bcur, NEMO_Dcur, POLA_Bcur, POLA_Dcur, RAE1_Bcur, RAE1_Dcur, STAT1_Bcur, STAT1_Dcur, TMPRSS2_Bcur, TMPRSS2_Dcur, TOMM70_Bcur …]
