# Supplementary material for: In Silico Analysis of Cross-Species Sequence Variability in Host Interferon Antiviral Pathway Proteins and SARS-CoV-2 Susceptibility
Source: Zoonoses. Author manuscript; Available in PMC 2026 Mar 11. (PMC12973230; doi:10.15212/ZOONOSES-2024-0028)
Supplement: SupplementaryFile1 [file NIHMS2123055-supplement-SupplementaryFile1.xlsx]

## Sheet: ReadMe
Cross-species sequence variability in host interferon antiviral pathway proteins and SARS-CoV-2 susceptibility.
Supplementary File 1. SeqAPASS Level 1 curated full reports.
See Supplementary File 4 for curation documentation.
Column definitions	(See SeqAPASS User Guide https://www.epa.gov/comptox-tools/seqapass-user-guide for more details)
Data Version	SeqAPASS data version
NCBI Accession	National Center for Biotechnology Information database protein identification number
Identical Protein	“N” is indicative of the original hit identified from BLASTp and “Y” is the sequence/species that was parsed from the identical sequence
Protein Count	The number of protein records per species in the NCBI protein database
Species Tax ID	Unique numeric identifier assigned by the NCBI to each species
Taxonomic Group	Filtered at Class level (e.g., Mammalia)
Scientific Name	Genus and species name of organism
Common Name	Common name of organism
Protein Name	Name of the protein queried
Hit Length	The number of amino acid residues in the sequence
Identity	The number of exact matching amino acids between the hit and query sequence
Positives	The number of exact and similar matches in amino acids between the hit and the query sequence
Evalue	Expect value, describes the number of different alignments expected to occur in the database search by chance
BLASTp Bitscore	Describes overall quality of the alignment, See NCBI BLASTp tutorials
Ortholog Candidate	Proteins identified as orthologs to the query protein using the reciprocal best hit BLAST method
Ortholog Count	# of hits identified as ortholog candidates to the query species protein sequence
Cut-off	For toxicological susceptibility prediction; not used in this study
Common Domain Count	Hits that contain the same domain accession as the query and align with the NCBI curated domain with the same or greater amino acid residue coverage than the query sequence
Percent Similarity	[hit bitscore/query bitscore]*100
Susceptibility Prediction	Not used in this study
Analysis Completed	Date and time analysis was completed
Eukaryote	Y for eukaryotic organisms, N if not eukaryotic
ECOTOX	Link out to EPA ECOTOX database

## Sheet: 4EHP_Level1_Full_Repor
Data Version	NCBI Accession	Identical Protein	Protein Count	Species Tax ID	Taxonomic Group	Scientific Name	Common Name	Protein Name	Hit Length	Identity	Positives	Evalue	BLASTp Bitscore	Ortholog Candidate	Ortholog Count	Cut-off	Common Domain Count	Percent Similarity	Susceptibility Prediction	Analysis Completed	Eukaryote	ECOTOX
7	NP_004837.1	Y	2716670	9606	Mammalia	Homo sapiens	Human	eukaryotic translation initiation factor 4E type 2 isoform A	245	245	245	0	516.15	Y	15	100	3	100	Y	2023 04 11 13:04:06	Y	Explore in ECOTOX
7	XP_030864415.1	Y	52137	9595	Mammalia	Gorilla gorilla gorilla	Western lowland gorilla	eukaryotic translation initiation factor 4E type 2 isoform X2	245	245	245	0	516.15	Y	15	100	3	100	Y	2023 04 11 13:04:06	Y	Explore in ECOTOX
7	XP_007964852.1	Y	62302	60711	Mammalia	Chlorocebus sabaeus	Green monkey	eukaryotic translation initiation factor 4E type 2 isoform X1	245	245	245	0	516.15	Y	15	100	3	100	Y	2023 04 11 13:04:06	Y	Explore in ECOTOX
7	XP_009181590.1	Y	73529	9555	Mammalia	Papio anubis	Olive baboon	eukaryotic translation initiation factor 4E type 2 isoform X4	245	245	245	0	516.15	Y	15	100	3	100	Y	2023 04 11 13:04:06	Y	Explore in ECOTOX
7	NP_001245000.1	N	178339	9544	Mammalia	Macaca mulatta	Rhesus monkey	eukaryotic translation initiation factor 4E type 2	245	245	245	0	516.15	Y	15	100	3	100	Y	2023 04 11 13:04:06	Y	Explore in ECOTOX
7	XP_002749947.1	N	87664	9483	Mammalia	Callithrix jacchus	White-tufted-ear marmoset	eukaryotic translation initiation factor 4E type 2 isoform X1	245	243	244	0	511.15	N	15	100	3	99.03	Y	2023 04 11 13:04:06	Y	Explore in ECOTOX
7	XP_027630400.1	N	59507	246437	Mammalia	Tupaia chinensis	Chinese tree shrew	eukaryotic translation initiation factor 4E type 2-like isoform X1	243	222	228	2.7e-162	459.14	N	15	100	2	88.96	Y	2023 04 11 13:04:06	Y	Explore in ECOTOX
7	XP_017193014.1	N	53150	9986	Mammalia	Oryctolagus cuniculus	Rabbit	PREDICTED: eukaryotic translation initiation factor 4E type 2 isoform X1	245	239	241	1.1e-180	505.75	N	15	100	3	97.99	Y	2023 04 11 13:04:06	Y	Explore in ECOTOX
7	XP_020751683.1	N	48218	9880	Mammalia	Odocoileus virginianus texanus	White-tailed deer	eukaryotic translation initiation factor 4E type 2 isoform X1	245	242	243	0	509.61	N	15	100	3	98.73	Y	2023 04 11 13:04:06	Y	Explore in ECOTOX
7	NP_001193345.1	N	136186	9913	Mammalia	Bos taurus	Cattle	eukaryotic translation initiation factor 4E type 2 isoform 2	245	243	244	0	511.92	N	15	100	3	99.18	Y	2023 04 11 13:04:06	Y	Explore in ECOTOX
7	NP_001093661.1	N	86952	9823	Mammalia	Sus scrofa	Pig	eukaryotic translation initiation factor 4E type 2	245	243	244	0	512.69	N	15	100	3	99.33	Y	2023 04 11 13:04:06	Y	Explore in ECOTOX
7	XP_047402294.1	Y	74939	30640	Mammalia	Neosciurus carolinensis	Gray squirrel	eukaryotic translation initiation factor 4E type 2 isoform X1	245	244	245	0	514.23	N	15	100	3	99.63	Y	2023 04 11 13:04:06	Y	Explore in ECOTOX
7	XP_006984280.1	Y	54287	230844	Mammalia	Peromyscus maniculatus bairdii	Prairie deer mouse	eukaryotic translation initiation factor 4E type 2 isoform X1	245	242	244	0	511.53	N	15	100	3	99.1	Y	2023 04 11 13:04:06	Y	Explore in ECOTOX
7	XP_005082296.1	N	54410	10036	Mammalia	Mesocricetus auratus	Golden hamster	eukaryotic translation initiation factor 4E type 2 isoform X1	245	242	244	0	511.53	N	15	100	3	99.1	Y	2023 04 11 13:04:06	Y	Explore in ECOTOX
7	NP_001389132.1	N	158159	10116	Mammalia	Rattus norvegicus	Norway rat	eukaryotic translation initiation factor 4E type 2 isoform 1	245	240	243	0	508.45	N	15	100	3	98.51	Y	2023 04 11 13:04:06	Y	Explore in ECOTOX
7	NP_001034259.1	N	337449	10090	Mammalia	Mus musculus	House mouse	eukaryotic translation initiation factor 4E type 2 isoform 1	245	241	244	0	509.99	N	15	100	3	98.81	Y	2023 04 11 13:04:06	Y	Explore in ECOTOX
7	CAD7686780.1 and XP_055177838.1	N	27271	34880	Mammalia	Nyctereutes procyonoides	Raccoon dog	unnamed protein product	245	243	244	0	512.3	Same as dog	15	100	3	99.25	Y	2023 04 11 13:04:06	Y	Explore in ECOTOX
7	NP_001238872.1	N	136357	9615	Mammalia	Canis lupus familiaris	Dog	eukaryotic translation initiation factor 4E type 2	245	243	244	0	512.3	N	15	100	3	99.25	Y	2023 04 11 13:04:06	Y	Explore in ECOTOX
7	XP_025850043.1	N	38435	9627	Mammalia	Vulpes vulpes	Red fox	eukaryotic translation initiation factor 4E type 2	245	242	243	0	510.76	N	15	100	3	98.96	Y	2023 04 11 13:04:06	Y	Explore in ECOTOX
7	XP_030180276.1	Y	42175	61383	Mammalia	Lynx canadensis	Canada lynx	eukaryotic translation initiation factor 4E type 2 isoform X1	245	243	244	0	512.3	N	15	100	3	99.25	Y	2023 04 11 13:04:06	Y	Explore in ECOTOX
7	XP_003991311.1	Y	74287	9685	Mammalia	Felis catus	Domestic cat	eukaryotic translation initiation factor 4E type 2 isoform X1	245	243	244	0	512.3	N	15	100	3	99.25	Y	2023 04 11 13:04:06	Y	Explore in ECOTOX
7	XP_047699886.1	Y	56399	61388	Mammalia	Prionailurus viverrinus	Fishing cat	eukaryotic translation initiation factor 4E type 2	245	243	244	0	512.3	N	15	100	3	99.25	Y	2023 04 11 13:04:06	Y	Explore in ECOTOX
7	XP_042851580.1	Y	56089	9694	Mammalia	Panthera tigris	Tiger	eukaryotic translation initiation factor 4E type 2 isoform X2	245	243	244	0	512.3	N	15	100	3	99.25	Y	2023 04 11 13:04:06	Y	Explore in ECOTOX
7	XP_046939115.1	Y	38764	61384	Mammalia	Lynx rufus	Bobcat	eukaryotic translation initiation factor 4E type 2 isoform X2	245	243	244	0	512.3	N	15	100	3	99.25	Y	2023 04 11 13:04:06	Y	Explore in ECOTOX
7	XP_004773540.1	N	58003	9669	Mammalia	Mustela putorius furo	Domestic ferret	eukaryotic translation initiation factor 4E type 2 isoform X2	245	243	243	0	511.92	N	15	100	3	99.18	Y	2023 04 11 13:04:06	Y	Explore in ECOTOX
7	XP_044097793.1	Y	44640	452646	Mammalia	Neogale vison	American mink	eukaryotic translation initiation factor 4E type 2 isoform X2	245	243	243	0	511.92	N	15	100	3	99.18	Y	2023 04 11 13:04:06	Y	Explore in ECOTOX
7	XP_045874855.1	Y	50752	9662	Mammalia	Meles meles	Eurasian badger	eukaryotic translation initiation factor 4E type 2 isoform X1	245	243	243	0	511.92	N	15	100	3	99.18	Y	2023 04 11 13:04:06	Y	Explore in ECOTOX
7	XP_036853650.1	Y	56064	9974	Mammalia	Manis javanica	Malayan pangolin	eukaryotic translation initiation factor 4E type 2 isoform X1	245	241	242	0	508.83	N	15	100	3	98.58	Y	2023 04 11 13:04:06	Y	Explore in ECOTOX
7	XP_019595332.1	N	44832	89399	Mammalia	Rhinolophus sinicus	Chinese rufous horseshoe bat	PREDICTED: eukaryotic translation initiation factor 4E type 2 isoform X1	245	239	241	2.4e-180	504.98	N	15	100	3	97.84	Y	2023 04 11 13:04:06	Y	Explore in ECOTOX
7	XP_008136626.1	Y	50028	29078	Mammalia	Eptesicus fuscus	Big brown bat	eukaryotic translation initiation factor 4E type 2 isoform X1	245	243	244	0	512.69	N	15	100	3	99.33	Y	2023 04 11 13:04:06	Y	Explore in ECOTOX
7	XP_006082367.1	N	44033	59463	Mammalia	Myotis lucifugus	Little brown bat	eukaryotic translation initiation factor 4E type 2 isoform X1	245	243	244	0	512.69	N	15	100	3	99.33	Y	2023 04 11 13:04:06	Y	Explore in ECOTOX
7	XP_016060144.1	N	29866	291302	Mammalia	Miniopterus natalensis	Common bats	PREDICTED: eukaryotic translation initiation factor 4E type 2 isoform X1	258	235	236	2.2e-176	495.35	N	15	100	3	95.97	Y	2023 04 11 13:04:06	Y	Explore in ECOTOX
7	XP_015990199.2	N	117142	9407	Mammalia	Rousettus aegyptiacus	Egyptian rousette	eukaryotic translation initiation factor 4E type 2 isoform X1	245	242	243	0	509.61	N	15	100	3	98.73	Y	2023 04 11 13:04:06	Y	Explore in ECOTOX
7	XP_037008080.1	N	43357	9417	Mammalia	Artibeus jamaicensis	Jamaican fruit-eating bat	eukaryotic translation initiation factor 4E type 2 isoform X1	245	242	243	0	508.06	N	15	100	3	98.43	Y	2023 04 11 13:04:06	Y	Explore in ECOTOX
7	XP_021136250.1	N	50957	8932	Aves	Columba livia	Rock pigeon	eukaryotic translation initiation factor 4E type 2 isoform X2	240	208	213	1.4e-154	439.5	N	15	100	3	85.15	N	2023 04 11 13:04:06	Y	Explore in ECOTOX
7	XP_006017160.1	N	43404	38654	Crocodylia	Alligator sinensis	Chinese alligator	eukaryotic translation initiation factor 4E type 2 isoform X2	234	217	219	4.9e-162	458.37	N	15	100	3	88.81	N	2023 04 11 13:04:06	Y	Explore in ECOTOX
7	XP_018121098.1	N	146185	8355	Amphibia	Xenopus laevis	African clawed frog	eukaryotic translation initiation factor 4E type 2	234	211	218	1.3e-159	452.21	N	15	100	3	87.61	N	2023 04 11 13:04:06	Y	Explore in ECOTOX
7	XP_039550730.1	N	96114	90988	Actinopteri	Pimephales promelas	Fathead minnow	eukaryotic translation initiation factor 4E type 2	236	193	208	1.5e-131	381.33	N	15	100	3	73.88	N	2023 04 11 13:04:06	Y	Explore in ECOTOX
7	KAH9728467.1	Y	250613	2711	Magnoliopsida	Citrus sinensis	Sweet orange	eukaryotic translation initiation factor NCBP	220	97	141	2.2e-63	207.99	N	15	100	2	40.3	N	2023 04 11 13:04:06	Y	Explore in ECOTOX
7	XP_005710056.1	N	19822	2769	Florideophyceae	Chondrus crispus	Carragheen	Translation initiation factor eIF4, subunit E, type 2, partial	197	72	110	9.9e-39	144.05	N	15	100	0	27.91	N	2023 04 11 13:04:06	Y	Explore in ECOTOX
7	OSX68909.1	N	14087	2786	Bangiophyceae	Porphyra umbilicalis	Laver	hypothetical protein BU14_2109s0002	208	70	102	7.9e-36	137.12	N	15	100	3	26.57	N	2023 04 11 13:04:06	Y	Explore in ECOTOX
7	CAG9284516.1	Y	10217	2850	Bacillariophyceae	Phaeodactylum tricornutum	Raphid, pennate diatoms	unnamed protein product, partial	155	75	101	4.4e-47	164.08	N	15	100	0	31.79	N	2023 04 11 13:04:06	Y	Explore in ECOTOX
7	CBN79152.1	N	17033	2880	Phaeophyceae	Ectocarpus siliculosus	Brown algae	novel cap binding protein nCBP	538	83	122	3.3e-53	190.66	N	15	100	0	36.94	N	2023 04 11 13:04:06	Y	Explore in ECOTOX
7	XP_003239967.1	N	1202	2898	Cryptophyceae	Cryptomonas paramecium	Cryptomonads	eukaryotic translation initiation factor 4E	191	46	90	5.3e-11	71.25	N	15	100	1	13.8	N	2023 04 11 13:04:06	Y	Explore in ECOTOX
7	OLQ09227.1	N	81891	2951	Dinophyceae	Symbiodinium microadriaticum	Dinoflagellates	Eukaryotic translation initiation factor 4E type 2	4033	73	117	2e-36	148.29	N	15	100	2	28.73	N	2023 04 11 13:04:06	Y	Explore in ECOTOX
7	CAE7773824.1	N	23450	2952	Dinophyceae	Symbiodinium pilosum	Dinoflagellates	eif4e	232	57	91	6.6e-25	109.38	N	15	100	1	21.19	N	2023 04 11 13:04:06	Y	Explore in ECOTOX
7	AMA65231.1	N	487	2961	Dinophyceae	Amphidinium carterae	Dinoflagellates	eIF4E-2	255	65	107	2.4e-31	126.72	N	15	100	1	24.55	N	2023 04 11 13:04:06	Y	Explore in ECOTOX
7	KAF5838073.1	N	19362	3046	Chlorophyceae	Dunaliella salina	Green algae	eukaryotic initiation factor	200	62	100	2.7e-32	127.49	N	15	100	3	24.7	N	2023 04 11 13:04:06	Y	Explore in ECOTOX
7	XP_001693235.1	N	44041	3055	Chlorophyceae	Chlamydomonas reinhardtii	Green algae	uncharacterized protein CHLRE_03g199900v5	202	57	99	2.1e-27	115.16	N	15	100	3	22.31	N	2023 04 11 13:04:06	Y	Explore in ECOTOX
7	XP_002958375.1	N	29440	3068	Chlorophyceae	Volvox carteri f. nagariensis	Green algae	eukaryotic translation initiation factor 4E	206	56	95	3.8e-26	111.69	N	15	100	3	21.64	N	2023 04 11 13:04:06	Y	Explore in ECOTOX
7	XP_011396038.1	N	20406	3075	Trebouxiophyceae	Auxenochlorella protothecoides	Green algae	Eukaryotic translation initiation factor 4E-1	203	63	102	2.9e-33	130.18	N	15	100	3	25.22	N	2023 04 11 13:04:06	Y	Explore in ECOTOX
7	PRW60643.1	N	10729	3076	Trebouxiophyceae	Chlorella sorokiniana	Green algae	eukaryotic translation initiation factor 4E	352	62	98	1.8e-28	121.32	N	15	100	3	23.51	N	2023 04 11 13:04:06	Y	Explore in ECOTOX
7	PTQ41404.1	N	25363	3197	Marchantiopsida	Marchantia polymorpha	Liverwort	hypothetical protein MARPO_0034s0012	259	92	140	1.5e-59	199.52	N	15	100	2	38.66	N	2023 04 11 13:04:06	Y	Explore in ECOTOX
7	XP_024366784.1	N	80858	3218	Bryopsida	Physcomitrium patens	Mosses	eukaryotic translation initiation factor NCBP-like	286	98	134	9.2e-62	206.07	N	15	100	2	39.92	N	2023 04 11 13:04:06	Y	Explore in ECOTOX
7	KAG0590046.1	N	80056	3225	Bryopsida	Ceratodon purpureus	Mosses	hypothetical protein KC19_1G067000	278	95	135	2.1e-61	204.91	N	15	100	1	39.7	N	2023 04 11 13:04:06	Y	Explore in ECOTOX
7	ABK26970.1	N	21141	3332	Pinopsida	Picea sitchensis	Sitka spruce	unknown	245	83	121	3.2e-57	192.97	N	15	100	2	37.39	N	2023 04 11 13:04:06	Y	Explore in ECOTOX
7	XP_026426978.1	N	135919	3469	Magnoliopsida	Papaver somniferum	Opium poppy	eukaryotic translation initiation factor NCBP-like	224	95	129	2.1e-63	207.99	N	15	100	2	40.3	N	2023 04 11 13:04:06	Y	Explore in ECOTOX
7	PON68076.1	N	37307	3476	Magnoliopsida	Parasponia andersonii	Hemp family	Translation Initiation factor eIF- 4e	234	90	123	1.6e-63	208.76	N	15	100	2	40.45	N	2023 04 11 13:04:06	Y	Explore in ECOTOX
7	KAF4386686.1	N	93677	3483	Magnoliopsida	Cannabis sativa	Hemp family	hypothetical protein F8388_006641	238	89	122	1.8e-62	206.07	N	15	100	2	39.92	N	2023 04 11 13:04:06	Y	Explore in ECOTOX
7	XP_010693813.1	N	62113	3555	Magnoliopsida	Beta vulgaris subsp. vulgaris	Field beet	PREDICTED: eukaryotic translation initiation factor NCBP	227	93	134	1.8e-60	200.68	N	15	100	2	38.88	N	2023 04 11 13:04:06	Y	Explore in ECOTOX
7	XP_021859297.1	N	58406	3562	Magnoliopsida	Spinacia oleracea	Spinach	eukaryotic translation initiation factor NCBP	226	87	127	4.5e-60	199.52	N	15	100	2	38.66	N	2023 04 11 13:04:06	Y	Explore in ECOTOX
7	KAB2048447.1	N	179064	3634	Magnoliopsida	Gossypium barbadense	Sea-island cotton	hypothetical protein ES319_A13G113800v1	232	95	134	6.5e-64	209.53	N	15	100	2	40.6	N	2023 04 11 13:04:06	Y	Explore in ECOTOX
7	XP_016674342.1	N	215230	3635	Magnoliopsida	Gossypium hirsutum	Cotton	eukaryotic translation initiation factor NCBP-like	232	99	141	9.9e-64	209.15	N	15	100	2	40.52	N	2023 04 11 13:04:06	Y	Explore in ECOTOX
7	EOY10591.1	N	75452	3641	Magnoliopsida	Theobroma cacao	Cacao	Cap-binding protein isoform 1	232	93	130	3.1e-64	210.31	N	15	100	2	40.74	N	2023 04 11 13:04:06	Y	Explore in ECOTOX
7	XP_021898230.1	N	27155	3649	Magnoliopsida	Carica papaya	Papaya	eukaryotic translation initiation factor NCBP	230	92	127	1.6e-62	206.07	N	15	100	2	39.92	N	2023 04 11 13:04:06	Y	Explore in ECOTOX
7	C7SG33.1	N	435	3654	Magnoliopsida	Citrullus lanatus	Wild melon	RecName: Full=Eukaryotic translation initiation factor 4E-1; Short=eIF-4E-1; Short=eIF4E-1; AltName: Full=eIF-4F 25 kDa subunit; AltName: Full=eIF-4F p26 subunit; AltName: Full=mRNA cap-binding protein	235	72	108	1.1e-35	137.5	N	15	100	2	26.64	N	2023 04 11 13:04:06	Y	Explore in ECOTOX
7	XP_008464961.1	N	30458	3656	Magnoliopsida	Cucumis melo	Muskmelon	PREDICTED: eukaryotic translation initiation factor NCBP	238	100	143	2.3e-64	211.07	N	15	100	2	40.89	N	2023 04 11 13:04:06	Y	Explore in ECOTOX
7	XP_004141135.1	N	56359	3659	Magnoliopsida	Cucumis sativus	Cucumber	eukaryotic translation initiation factor NCBP	238	101	144	5.9e-65	212.62	N	15	100	2	41.19	N	2023 04 11 13:04:06	Y	Explore in ECOTOX
7	XP_022980712.1	Y	43142	3661	Magnoliopsida	Cucurbita maxima	Winter squash	eukaryotic translation initiation factor NCBP	243	91	123	1.7e-63	208.76	N	15	100	2	40.45	N	2023 04 11 13:04:06	Y	Explore in ECOTOX
7	XP_022930593.1	N	43958	3662	Magnoliopsida	Cucurbita moschata	Crookneck pumpkin	eukaryotic translation initiation factor NCBP	243	91	123	1.7e-63	208.76	N	15	100	2	40.45	N	2023 04 11 13:04:06	Y	Explore in ECOTOX
7	XP_023526048.1	N	43520	3664	Magnoliopsida	Cucurbita pepo subsp. pepo	Vegetable marrow	eukaryotic translation initiation factor NCBP	243	91	123	1.7e-63	208.76	N	15	100	2	40.45	N	2023 04 11 13:04:06	Y	Explore in ECOTOX
7	XP_022155968.1	N	29181	3673	Magnoliopsida	Momordica charantia	Bitter melon	eukaryotic translation initiation factor NCBP	243	100	139	7.1e-64	209.92	N	15	100	2	40.67	N	2023 04 11 13:04:06	Y	Explore in ECOTOX
7	XP_002319689.1	N	120899	3694	Magnoliopsida	Populus trichocarpa	Black cottonwood	eukaryotic translation initiation factor NCBP	226	90	131	4.6e-61	202.22	N	15	100	2	39.18	N	2023 04 11 13:04:06	Y	Explore in ECOTOX
7	ABK96378.1	N	679	3695	Magnoliopsida	Populus trichocarpa x Populus deltoides	Poplars	unknown	223	73	116	1.6e-37	141.74	N	15	100	2	27.46	N	2023 04 11 13:04:06	Y	Explore in ECOTOX
7	KAH8491294.1	N	44200	3696	Magnoliopsida	Populus deltoides	Poplars	hypothetical protein H0E87_023449	226	90	131	6.5e-61	201.83	N	15	100	2	39.1	N	2023 04 11 13:04:06	Y	Explore in ECOTOX
7	NP_197312.1	N	282290	3702	Magnoliopsida	Arabidopsis thaliana	Thale cress	Putative cap-binding protein	221	89	126	8.4e-60	198.75	N	15	100	2	38.51	N	2023 04 11 13:04:06	Y	Explore in ECOTOX
7	XP_013729940.1	Y	389357	3708	Magnoliopsida	Brassica napus	Rape	eukaryotic translation initiation factor NCBP	218	88	119	1.9e-59	197.59	N	15	100	2	38.28	N	2023 04 11 13:04:06	Y	Explore in ECOTOX
7	XP_009131640.1	N	201615	3711	Magnoliopsida	Brassica rapa	Field mustard	eukaryotic translation initiation factor NCBP	218	88	119	1.9e-59	197.59	N	15	100	2	38.28	N	2023 04 11 13:04:06	Y	Explore in ECOTOX
7	VDC86736.1	Y	63096	3712	Magnoliopsida	Brassica oleracea	Wild cabbage	unnamed protein product	218	87	119	2.9e-59	197.21	N	15	100	2	38.21	N	2023 04 11 13:04:06	Y	Explore in ECOTOX
7	XP_018473102.1	N	62474	3726	Magnoliopsida	Raphanus sativus	Radish	PREDICTED: eukaryotic translation initiation factor NCBP	218	87	118	6.3e-59	196.44	N	15	100	2	38.06	N	2023 04 11 13:04:06	Y	Explore in ECOTOX
7	KAF8085412.1	N	52752	3728	Magnoliopsida	Sinapis alba	White mustard	hypothetical protein N665_0667s0009	218	97	130	2.6e-59	197.21	N	15	100	2	38.21	N	2023 04 11 13:04:06	Y	Explore in ECOTOX
7	XP_008391698.1	N	98371	3750	Magnoliopsida	Malus domestica	Apple	eukaryotic translation initiation factor NCBP-like	234	90	122	5.3e-63	207.22	N	15	100	2	40.15	N	2023 04 11 13:04:06	Y	Explore in ECOTOX
7	XP_034225396.1	N	87863	3755	Magnoliopsida	Prunus dulcis	Almond	eukaryotic translation initiation factor NCBP	236	93	131	9.5e-61	201.83	N	15	100	2	39.1	N	2023 04 11 13:04:06	Y	Explore in ECOTOX
7	M1JJT8.1	N	223	3758	Magnoliopsida	Prunus domestica	Plum	RecName: Full=Eukaryotic translation initiation factor 4E-1; Short=eIF-4E-1; Short=eIF4E-1; AltName: Full=eIF-4F 25 kDa subunit; AltName: Full=eIF-4F p26 subunit; AltName: Full=mRNA cap-binding protein	233	79	122	1.4e-34	134.42	N	15	100	0	26.04	N	2023 04 11 13:04:06	Y	Explore in ECOTOX
7	XP_007202516.1	N	80087	3760	Magnoliopsida	Prunus persica	Peach	eukaryotic translation initiation factor NCBP	231	87	119	2.2e-60	200.68	N	15	100	2	38.88	N	2023 04 11 13:04:06	Y	Explore in ECOTOX
7	GAV78956.1	N	36776	3775	Magnoliopsida	Cephalotus follicularis	Flowering plants	IF4E domain-containing protein	221	96	136	6.7e-64	209.15	N	15	100	2	40.52	N	2023 04 11 13:04:06	Y	Explore in ECOTOX
7	XP_027358399.1	N	40268	3816	Magnoliopsida	Abrus precatorius	Indian licorice	eukaryotic translation initiation factor NCBP	234	89	123	8e-63	206.84	N	15	100	2	40.07	N	2023 04 11 13:04:06	Y	Explore in ECOTOX
7	XP_025681460.1	Y	286323	3818	Magnoliopsida	Arachis hypogaea	Peanut	eukaryotic translation initiation factor NCBP	224	95	128	1.4e-64	211.07	N	15	100	2	40.89	N	2023 04 11 13:04:06	Y	Explore in ECOTOX
7	XP_020220757.1	N	89974	3821	Magnoliopsida	Cajanus cajan	Pigeon pea	eukaryotic translation initiation factor NCBP isoform X1	235	102	142	5.3e-64	209.92	N	15	100	2	40.67	N	2023 04 11 13:04:06	Y	Explore in ECOTOX
7	NP_001351829.1	N	36763	3827	Magnoliopsida	Cicer arietinum	Chickpea	eukaryotic translation initiation factor NCBP	231	88	122	9.6e-63	206.45	N	15	100	2	40	N	2023 04 11 13:04:06	Y	Explore in ECOTOX
7	NP_001341780.1	N	491208	3847	Magnoliopsida	Glycine max	Soybean	putative eukaryotic translation initiation factor 4E isoform 2	231	92	129	2e-63	208.38	N	15	100	2	40.37	N	2023 04 11 13:04:06	Y	Explore in ECOTOX
7	XP_028199123.1	Y	233851	3848	Magnoliopsida	Glycine soja	Wild soybean	eukaryotic translation initiation factor NCBP-like isoform X2	231	92	129	2e-63	208.38	N	15	100	2	40.37	N	2023 04 11 13:04:06	Y	Explore in ECOTOX
7	KAE9612524.1	N	85791	3870	Magnoliopsida	Lupinus albus	White lupine	putative eukaryotic translation initiation factor 4E (eIF-4E), translation Initiation factor eIF- 4e	225	91	129	1e-62	206.45	N	15	100	2	40	N	2023 04 11 13:04:06	Y	Explore in ECOTOX
7	XP_019442883.1	N	86233	3871	Magnoliopsida	Lupinus angustifolius	Narrow-leaved blue lupine	PREDICTED: eukaryotic translation initiation factor NCBP	225	91	129	1.3e-62	206.07	N	15	100	2	39.92	N	2023 04 11 13:04:06	Y	Explore in ECOTOX
7	XP_003618951.1	N	160801	3880	Magnoliopsida	Medicago truncatula	Barrel medic	eukaryotic translation initiation factor NCBP	226	89	121	2.9e-62	205.3	N	15	100	2	39.77	N	2023 04 11 13:04:06	Y	Explore in ECOTOX
7	XP_007151853.1	N	68968	3885	Magnoliopsida	Phaseolus vulgaris	French bean	hypothetical protein PHAVU_004G080900g	233	93	140	5.5e-63	207.22	N	15	100	2	40.15	N	2023 04 11 13:04:06	Y	Explore in ECOTOX
7	AHV79423.1	N	3539	3888	Magnoliopsida	Pisum sativum	Pea	eukaryotic translation initiation factor 4E	228	75	110	3.8e-36	138.27	N	15	100	2	26.79	N	2023 04 11 13:04:06	Y	Explore in ECOTOX
7	GAU27972.1	N	42195	3900	Magnoliopsida	Trifolium subterraneum	Pea family	hypothetical protein TSUD_146900	232	96	138	1.5e-63	208.76	N	15	100	2	40.45	N	2023 04 11 13:04:06	Y	Explore in ECOTOX
7	XP_017437681.1	N	97929	3914	Magnoliopsida	Vigna angularis	Adzuki bean	PREDICTED: eukaryotic translation initiation factor NCBP	234	89	122	1.8e-62	206.07	N	15	100	2	39.92	N	2023 04 11 13:04:06	Y	Explore in ECOTOX
7	XP_014506715.1	N	42326	3916	Magnoliopsida	Vigna radiata var. radiata	Mung bean	eukaryotic translation initiation factor NCBP	235	101	139	5.8e-63	207.22	N	15	100	2	40.15	N	2023 04 11 13:04:06	Y	Explore in ECOTOX
7	XP_027922374.1	N	82194	3917	Magnoliopsida	Vigna unguiculata	Cowpea	eukaryotic translation initiation factor NCBP	234	99	142	1e-62	206.84	N	15	100	2	40.07	N	2023 04 11 13:04:06	Y	Explore in ECOTOX
7	XP_021679985.1	N	103894	3981	Magnoliopsida	Hevea brasiliensis	Rubber tree	eukaryotic translation initiation factor NCBP-like isoform X1	232	92	128	2.1e-63	208.38	N	15	100	2	40.37	N	2023 04 11 13:04:06	Y	Explore in ECOTOX
7	XP_021620559.1	N	108016	3983	Magnoliopsida	Manihot esculenta	Cassava	eukaryotic translation initiation factor NCBP	228	90	131	4.4e-63	207.22	N	15	100	2	40.15	N	2023 04 11 13:04:06	Y	Explore in ECOTOX
7	XP_002525418.1	N	60865	3988	Magnoliopsida	Ricinus communis	Castor bean	eukaryotic translation initiation factor NCBP	222	91	130	7.6e-64	209.15	N	15	100	2	40.52	N	2023 04 11 13:04:06	Y	Explore in ECOTOX
7	XP_016548322.1	N	162693	4072	Magnoliopsida	Capsicum annuum	Peppers	eukaryotic translation initiation factor NCBP	224	91	123	1e-63	208.76	N	15	100	2	40.45	N	2023 04 11 13:04:06	Y	Explore in ECOTOX
7	CBL94690.1	N	207	4073	Magnoliopsida	Capsicum frutescens	Bird pepper	eukaryotic translation initiation factor, partial	198	62	97	4.4e-32	127.1	N	15	100	2	24.62	N	2023 04 11 13:04:06	Y	Explore in ECOTOX
7	MCD7449322.1	N	52462	4076	Magnoliopsida	Datura stramonium	Jimsonweed	hypothetical protein	223	94	127	7.2e-65	211.85	N	15	100	2	41.04	N	2023 04 11 13:04:06	Y	Explore in ECOTOX
7	XP_004249299.1	N	42230	4081	Magnoliopsida	Solanum lycopersicum	Tomato	eukaryotic translation initiation factor NCBP	223	93	127	2.7e-63	207.61	N	15	100	2	40.22	N	2023 04 11 13:04:06	Y	Explore in ECOTOX
7	TMX03800.1	N	26601	4083	Magnoliopsida	Solanum chilense	Nightshade family	hypothetical protein EJD97_013967	223	92	127	4.1e-63	207.22	N	15	100	2	40.15	N	2023 04 11 13:04:06	Y	Explore in ECOTOX
7	AOT21126.1	N	439	4084	Magnoliopsida	Solanum pimpinellifolium	Currant tomato	eukaryotic translation initiation factor 4E	231	56	92	2.8e-30	123.25	N	15	100	2	23.88	N	2023 04 11 13:04:06	Y	Explore in ECOTOX
7	AHA36672.1	N	116	4093	Magnoliopsida	Nicotiana rustica	Aztec tobacco	eukarytic translation initiation factor	222	62	103	2.2e-35	136.35	N	15	100	2	26.42	N	2023 04 11 13:04:06	Y	Explore in ECOTOX
7	XP_009763629.1	N	48704	4096	Magnoliopsida	Nicotiana sylvestris	Wood tobacco	PREDICTED: eukaryotic translation initiation factor NCBP-like	212	98	134	3.9e-65	211.85	N	15	100	2	41.04	N	2023 04 11 13:04:06	Y	Explore in ECOTOX
7	NP_001312848.1	N	89916	4097	Magnoliopsida	Nicotiana tabacum	Common tobacco	eukaryotic translation initiation factor NCBP-like	212	98	135	2e-65	212.62	N	15	100	2	41.19	N	2023 04 11 13:04:06	Y	Explore in ECOTOX
7	XP_009599484.1	N	50418	4098	Magnoliopsida	Nicotiana tomentosiformis	Nightshade family	eukaryotic translation initiation factor NCBP-like	212	98	135	2e-65	212.62	N	15	100	2	41.19	N	2023 04 11 13:04:06	Y	Explore in ECOTOX
7	ABD57972.1	N	1048	4100	Magnoliopsida	Nicotiana benthamiana	Nightshade family	eukaryotic translation initiation factor 4E	222	61	102	1e-34	134.42	N	15	100	2	26.04	N	2023 04 11 13:04:06	Y	Explore in ECOTOX
7	AMR00564.1	N	1371	4102	Magnoliopsida	Petunia x hybrida	Garden petunia	translation initiation factor iso4E	200	59	97	2e-30	122.86	N	15	100	2	23.8	N	2023 04 11 13:04:06	Y	Explore in ECOTOX
7	KAG5583362.1	N	65319	4109	Magnoliopsida	Solanum commersonii	Commerson's wild potato	hypothetical protein H5410_053989	229	94	127	1.7e-61	203.37	N	15	100	1	39.4	N	2023 04 11 13:04:06	Y	Explore in ECOTOX
7	XP_006351360.1	N	192463	4113	Magnoliopsida	Solanum tuberosum	Potato	PREDICTED: eukaryotic translation initiation factor NCBP	223	93	127	1.4e-63	208.38	N	15	100	2	40.37	N	2023 04 11 13:04:06	Y	Explore in ECOTOX
7	XP_012834437.1	N	61618	4155	Magnoliopsida	Erythranthe guttata	Spotted monkey flower	PREDICTED: eukaryotic translation initiation factor NCBP	213	93	126	2e-62	205.3	N	15	100	2	39.77	N	2023 04 11 13:04:06	Y	Explore in ECOTOX
7	GER41725.1	N	33484	4170	Magnoliopsida	Striga asiatica	Witchweed	eukaryotic translation initiation factor 4e type	231	94	136	1.8e-63	208.38	N	15	100	2	40.37	N	2023 04 11 13:04:06	Y	Explore in ECOTOX
7	XP_011075053.1	N	35760	4182	Magnoliopsida	Sesamum indicum	Sesame	eukaryotic translation initiation factor NCBP	216	90	123	2.8e-63	207.61	N	15	100	2	40.22	N	2023 04 11 13:04:06	Y	Explore in ECOTOX
7	XP_022000597.1	N	152336	4232	Magnoliopsida	Helianthus annuus	Common sunflower	eukaryotic translation initiation factor NCBP	211	95	135	3.3e-61	201.83	N	15	100	2	39.1	N	2023 04 11 13:04:06	Y	Explore in ECOTOX
7	AEB36759.1	N	711	4233	Magnoliopsida	Helianthus tuberosus	Jerusalem artichoke	EIF4E, partial	143	51	79	1.1e-26	111.31	N	15	100	0	21.57	N	2023 04 11 13:04:06	Y	Explore in ECOTOX
7	XP_023756807.1	N	85863	4236	Magnoliopsida	Lactuca sativa	Cultivated lettuce	eukaryotic translation initiation factor NCBP	220	89	119	3.5e-61	202.22	N	15	100	2	39.18	N	2023 04 11 13:04:06	Y	Explore in ECOTOX
7	XP_010257635.1	N	70507	4432	Magnoliopsida	Nelumbo nucifera	Sacred lotus	PREDICTED: eukaryotic translation initiation factor NCBP-like	223	92	122	7e-65	211.85	N	15	100	2	41.04	N	2023 04 11 13:04:06	Y	Explore in ECOTOX
7	XP_028092474.1	N	111067	4442	Magnoliopsida	Camellia sinensis	Black tea	eukaryotic translation initiation factor NCBP	230	92	126	1.1e-62	206.45	N	15	100	2	40	N	2023 04 11 13:04:06	Y	Explore in ECOTOX
7	MQL96429.1	N	56899	4460	Magnoliopsida	Colocasia esculenta	Taro	hypothetical protein	223	91	125	2.8e-61	202.6	N	15	100	2	39.25	N	2023 04 11 13:04:06	Y	Explore in ECOTOX
7	AER62152.1	N	471	4486	Magnoliopsida	Aegilops longissima	Grass family	eukaryotic initiation factor (iso)4E, partial	209	76	105	2.4e-36	138.27	N	15	100	2	26.79	N	2023 04 11 13:04:06	Y	Explore in ECOTOX
7	KAE8793742.1	Y	58258	4513	Magnoliopsida	Hordeum vulgare	Barley	Eukaryotic translation initiation factor NCBP	232	86	119	7.7e-61	201.83	N	15	100	2	39.1	N	2023 04 11 13:04:06	Y	Explore in ECOTOX
7	AER62174.1	N	204	4515	Magnoliopsida	Hordeum bogdanii	Barleys	eukaryotic initiation factor (iso)4E, partial	209	73	103	8.5e-36	136.73	N	15	100	2	26.49	N	2023 04 11 13:04:06	Y	Explore in ECOTOX
7	KAB8091179.1	Y	44528	4530	Magnoliopsida	Oryza sativa	Asian cultivated rice	hypothetical protein EE612_016626	227	86	121	3.2e-60	199.9	N	15	100	2	38.73	N	2023 04 11 13:04:06	Y	Explore in ECOTOX
7	XP_006649787.1	N	30805	4533	Magnoliopsida	Oryza brachyantha	Malo sina	eukaryotic translation initiation factor NCBP	228	94	134	9.1e-62	204.14	N	15	100	2	39.55	N	2023 04 11 13:04:06	Y	Explore in ECOTOX
7	RLN40540.1	N	56014	4540	Magnoliopsida	Panicum miliaceum	Broom millet	eukaryotic translation initiation factor NCBP	233	86	118	6.5e-60	199.52	N	15	100	3	38.66	N	2023 04 11 13:04:06	Y	Explore in ECOTOX
7	AER62158.1	N	850	4550	Magnoliopsida	Secale cereale	Rye	eukaryotic initiation factor (iso)4E, partial	167	65	92	2.5e-31	124.02	N	15	100	0	24.03	N	2023 04 11 13:04:06	Y	Explore in ECOTOX
7	XP_004984710.1	N	79351	4555	Magnoliopsida	Setaria italica	Foxtail millet	eukaryotic translation initiation factor NCBP	230	90	128	1.4e-60	201.06	N	15	100	3	38.95	N	2023 04 11 13:04:06	Y	Explore in ECOTOX
7	XP_034571236.1	Y	91320	4556	Magnoliopsida	Setaria viridis	Grass family	eukaryotic translation initiation factor NCBP	230	90	128	1.4e-60	201.06	N	15	100	3	38.95	N	2023 04 11 13:04:06	Y	Explore in ECOTOX
7	XP_002465513.1	N	129089	4558	Magnoliopsida	Sorghum bicolor	Sorghum	eukaryotic translation initiation factor NCBP	229	85	118	1.1e-59	198.75	N	15	100	3	38.51	N	2023 04 11 13:04:06	Y	Explore in ECOTOX
7	XP_044362917.1	Y	295994	4565	Magnoliopsida	Triticum aestivum	Bread wheat	eukaryotic translation initiation factor NCBP-like	232	87	120	1.1e-61	204.14	N	15	100	2	39.55	N	2023 04 11 13:04:06	Y	Explore in ECOTOX
7	VAH89060.1	Y	190643	4567	Magnoliopsida	Triticum turgidum subsp. durum	Durum wheat	unnamed protein product	232	87	120	1.1e-61	204.14	N	15	100	2	39.55	N	2023 04 11 13:04:06	Y	Explore in ECOTOX
7	pir|B44452|	N	20	4569	Magnoliopsida	Triticum sp.	Grass family	translation initiation factor eIF-4F isozyme form subunit p28 - wheat	209	75	104	1.4e-35	136.35	N	15	100	2	26.42	N	2023 04 11 13:04:06	Y	Explore in ECOTOX
7	EMS51814.1	N	24976	4572	Magnoliopsida	Triticum urartu	Grass family	Eukaryotic translation initiation factor 4E type 3	232	86	119	5.4e-61	202.22	N	15	100	2	39.18	N	2023 04 11 13:04:06	Y	Explore in ECOTOX
7	NP_001132341.1	N	280196	4577	Magnoliopsida	Zea mays	Maize	Eukaryotic translation initiation factor NCBP	229	86	119	2.1e-60	200.68	N	15	100	3	38.88	N	2023 04 11 13:04:06	Y	Explore in ECOTOX
7	AER62163.1	N	581	4586	Magnoliopsida	Psathyrostachys juncea	Grass family	eukaryotic initiation factor (iso)4E, partial	209	70	101	2.6e-34	133.26	N	15	100	2	25.82	N	2023 04 11 13:04:06	Y	Explore in ECOTOX
7	AER62170.1	N	385	4597	Magnoliopsida	Australopyrum retrofractum	Grass family	eukaryotic initiation factor (iso)4E, partial	209	72	102	2.2e-35	135.96	N	15	100	2	26.34	N	2023 04 11 13:04:06	Y	Explore in ECOTOX
7	AER62161.1	N	367	4604	Magnoliopsida	Pseudoroegneria spicata	Beardless wheatgrass	eukaryotic initiation factor (iso)4E, partial	209	75	105	2.6e-35	135.58	N	15	100	2	26.27	N	2023 04 11 13:04:06	Y	Explore in ECOTOX
7	XP_020091216.1	N	59729	4615	Magnoliopsida	Ananas comosus	Pineapple	eukaryotic translation initiation factor NCBP isoform X1	253	88	121	3.8e-61	203.37	N	15	100	2	39.4	N	2023 04 11 13:04:06	Y	Explore in ECOTOX
7	RWW23703.1	N	228801	4639	Magnoliopsida	Ensete ventricosum	Banana family	hypothetical protein GW17_00012033	192	63	98	5.1e-32	126.72	N	15	100	2	24.55	N	2023 04 11 13:04:06	Y	Explore in ECOTOX
7	QGV12385.1	N	986	4641	Magnoliopsida	Musa acuminata	Dwarf banana	eukaryotic translation initiation factor 4E	229	66	101	1.3e-34	134.42	N	15	100	2	26.04	N	2023 04 11 13:04:06	Y	Explore in ECOTOX
7	XP_020246192.1	N	64996	4686	Magnoliopsida	Asparagus officinalis	Garden asparagus	eukaryotic translation initiation factor 4E-1-like	233	64	101	8.3e-34	132.49	N	15	100	2	25.67	N	2023 04 11 13:04:06	Y	Explore in ECOTOX
7	TDH70572.1	N	9765	4779	Peronosporales	Bremia lactucae	Lettuce downy mildew	hypothetical protein CCR75_005108	167	89	121	3.3e-60	197.98	N	15	100	1	38.36	N	2023 04 11 13:04:06	Y	Explore in ECOTOX
7	XP_024579699.1	N	30949	4781	Peronosporales	Plasmopara halstedii	Heterokonts	eukaryotic initiation factor 4e	402	100	129	6.1e-69	228.02	N	15	100	2	44.18	N	2023 04 11 13:04:06	Y	Explore in ECOTOX
7	KAG1700332.1	N	24330	4784	Peronosporales	Phytophthora capsici	Heterokonts	hypothetical protein DVH05_012133	272	101	132	1.8e-71	230.34	N	15	100	2	44.63	N	2023 04 11 13:04:06	Y	Explore in ECOTOX
7	KAG6609244.1	N	21907	4785	Peronosporales	Phytophthora cinnamomi	Heterokonts	eukaryotic initiation factor 4e	266	99	131	2e-71	229.95	N	15	100	2	44.55	N	2023 04 11 13:04:06	Y	Explore in ECOTOX
7	KAF4135829.1	Y	45623	4787	Peronosporales	Phytophthora infestans	Potato late blight agent	Eukaryotic initiation factor 4E	273	103	135	1.3e-73	235.73	N	15	100	2	45.67	N	2023 04 11 13:04:06	Y	Explore in ECOTOX
7	KUF85584.1	N	27171	4790	Peronosporales	Phytophthora nicotianae	Buckeye rot agent	Eukaryotic translation initiation factor 4E type 2	266	100	132	1.9e-71	229.95	N	15	100	2	44.55	N	2023 04 11 13:04:06	Y	Explore in ECOTOX
7	ETK71527.1	Y	89378	4792	Peronosporales	Phytophthora parasitica	Heterokonts	hypothetical protein L915_21254	271	103	135	1.8e-71	230.34	N	15	100	2	44.63	N	2023 04 11 13:04:06	Y	Explore in ECOTOX
7	OWZ07907.1	N	34891	4795	Peronosporales	Phytophthora megakarya	Heterokonts	Eukaryotic initiation factor 4E	237	73	120	1.6e-38	144.82	N	15	100	3	28.06	N	2023 04 11 13:04:06	Y	Explore in ECOTOX
7	SAM07737.1	N	14978	4829	Mucoromycetes	Absidia glauca	Pin molds	hypothetical protein	199	91	132	3.1e-66	214.54	N	15	100	1	41.57	N	2023 04 11 13:04:06	Y	Explore in ECOTOX
7	RCH87398.1	Y	14041	4846	Mucoromycetes	Rhizopus stolonifer	Pin molds	Eukaryotic translation initiation factor 4E type 2	196	95	128	3.8e-67	216.47	N	15	100	0	41.94	N	2023 04 11 13:04:06	Y	Explore in ECOTOX
7	KAF0387542.1	N	76154	4874	Glomeromycetes	Gigaspora margarita	Glomeromycetes	eukaryotic translation initiation factor 4E	309	101	145	8.9e-69	224.56	N	15	100	1	43.51	N	2023 04 11 13:04:06	Y	Explore in ECOTOX
7	NP_594228.1	N	13297	4896	Schizosaccharomycetes	Schizosaccharomyces pombe	Fission yeast	translation initiation factor eIF4E tif45	218	58	92	7.1e-22	100.91	N	15	100	3	19.55	N	2023 04 11 13:04:06	Y	Explore in ECOTOX
7	CEP23636.1	Y	5198	4903	Saccharomycetes	Cyberlindnera jadinii	True yeasts	unnamed protein product	202	53	98	1.2e-18	92.05	N	15	100	1	17.83	N	2023 04 11 13:04:06	Y	Explore in ECOTOX
7	XP_029321238.1	N	28086	4909	Saccharomycetes	Pichia kudriavzevii	True yeasts	uncharacterized protein C5L36_0B09990	213	58	98	4.4e-20	96.29	N	15	100	3	18.65	N	2023 04 11 13:04:06	Y	Explore in ECOTOX
7	KAG0674095.1	Y	20144	4911	Saccharomycetes	Kluyveromyces marxianus	True yeasts	eukaryotic translation initiation factor 4E	210	54	92	3e-19	93.97	N	15	100	2	18.21	N	2023 04 11 13:04:06	Y	Explore in ECOTOX
7	ABW37991.1	N	5406	4922	Saccharomycetes	Komagataella pastoris	True yeasts	IF4E-like protein, partial	197	54	93	4.1e-20	95.9	N	15	100	3	18.58	N	2023 04 11 13:04:06	Y	Explore in ECOTOX
7	KAG2735673.1	N	6385	4924	Saccharomycetes	Scheffersomyces stipitis	True yeasts	hypothetical protein G9P44_001887	330	59	95	2.3e-19	96.67	N	15	100	1	18.73	N	2023 04 11 13:04:06	Y	Explore in ECOTOX
7	GAV30098.1	N	4177	4926	Saccharomycetes	Pichia membranifaciens	True yeasts	hypothetical protein PMKS-003604	210	55	93	1.2e-20	97.44	N	15	100	3	18.88	N	2023 04 11 13:04:06	Y	Explore in ECOTOX
7	ONH79922.1	N	100565	4932	Saccharomycetes	Saccharomyces cerevisiae	Baker's yeast	Eukaryotic translation initiation factor 4E	213	52	94	2.1e-20	97.06	N	15	100	2	18.8	N	2023 04 11 13:04:06	Y	Explore in ECOTOX
7	XP_003678582.1	N	10033	4950	Saccharomycetes	Torulaspora delbrueckii	True yeasts	hypothetical protein TDEL_0A00390	211	49	90	4.5e-17	88.2	N	15	100	3	17.09	N	2023 04 11 13:04:06	Y	Explore in ECOTOX
7	RDW31245.1	Y	55079	4952	Saccharomycetes	Yarrowia lipolytica	True yeasts	translation initiation factor eIF 4e-like domain-containing protein	235	77	110	8.3e-37	140.2	N	15	100	0	27.16	N	2023 04 11 13:04:06	Y	Explore in ECOTOX
7	SJM84982.1	Y	5203	4954	Saccharomycetes	Zygosaccharomyces bailii	True yeasts	probable Eukaryotic translation initiation factor 4E	209	50	94	6.8e-19	92.82	N	15	100	2	17.98	N	2023 04 11 13:04:06	Y	Explore in ECOTOX
7	SCW03802.1	N	5242	4955	Saccharomycetes	Lachancea fermentati	True yeasts	LAFE_0G18536g1_1	207	54	89	3.8e-21	98.6	N	15	100	3	19.1	N	2023 04 11 13:04:06	Y	Explore in ECOTOX
7	GAV52853.1	N	25542	4956	Saccharomycetes	Zygosaccharomyces rouxii	True yeasts	hypothetical protein ZYGR_0AI01350	211	49	94	6.6e-19	92.82	N	15	100	2	17.98	N	2023 04 11 13:04:06	Y	Explore in ECOTOX
7	XP_021868853.1	N	14787	4999	Tremellomycetes	Kockovaella imperatae	Jelly fungi	translation initiation factor eIF 4e-like domain-containing protein	349	61	104	5.8e-25	112.08	N	15	100	2	21.71	N	2023 04 11 13:04:06	Y	Explore in ECOTOX
7	CEQ41622.1	N	4912	5005	Microbotryomycetes	Sporidiobolus salmonicolor	Basidiomycetes	SPOSA6832_03360, partial	302	59	92	2.1e-20	98.98	N	15	100	0	19.18	N	2023 04 11 13:04:06	Y	Explore in ECOTOX
7	XP_041135030.1	N	26090	5007	Saccharomycetes	Brettanomyces bruxellensis	True yeasts	eukaryotic translation initiation factor 4E	237	62	104	5.4e-18	91.28	N	15	100	1	17.68	N	2023 04 11 13:04:06	Y	Explore in ECOTOX
7	KAH7550920.1	Y	11359	5016	Dothideomycetes	Bipolaris maydis	Southern corn leaf blight pathogen	hypothetical protein BM1_10293	352	84	122	4.8e-51	180.64	N	15	100	2	35	N	2023 04 11 13:04:06	Y	Explore in ECOTOX
7	KAH9859358.1	N	12041	5022	Dothideomycetes	Leptosphaeria maculans	Blackleg of rapeseed fungus	hypothetical protein IAQ61_011139	313	64	96	3.6e-40	151.37	N	15	100	1	29.33	N	2023 04 11 13:04:06	Y	Explore in ECOTOX
7	KAE9970554.1	N	47834	5025	Dothideomycetes	Venturia inaequalis	Filamentous ascomycetes	hypothetical protein BLS_004868	326	85	122	3.1e-52	182.96	N	15	100	1	35.45	N	2023 04 11 13:04:06	Y	Explore in ECOTOX
7	KAG5305259.1	N	18918	5037	Eurotiomycetes	Histoplasma capsulatum	Filamentous ascomycetes	eukaryotic translation initiation factor 4E	350	89	132	2.5e-54	188.73	N	15	100	2	36.57	N	2023 04 11 13:04:06	Y	Explore in ECOTOX
7	KAB8252310.1	Y	80420	5059	Eurotiomycetes	Aspergillus flavus	Green and blue molds	translation initiation factor eIF 4e-like domain-containing protein	353	88	127	9.6e-53	184.88	N	15	100	2	35.82	N	2023 04 11 13:04:06	Y	Explore in ECOTOX
7	CAL00815.1	N	62239	5061	Eurotiomycetes	Aspergillus niger	Green and blue molds	unnamed protein product	333	86	127	1e-50	179.1	N	15	100	2	34.7	N	2023 04 11 13:04:06	Y	Explore in ECOTOX
7	OOO11787.1	N	12310	5062	Eurotiomycetes	Aspergillus oryzae	Green and blue molds	Translation Initiation factor eIF- 4e	354	88	127	9.2e-53	184.88	N	15	100	2	35.82	N	2023 04 11 13:04:06	Y	Explore in ECOTOX
7	KAB8205315.1	N	14315	5067	Eurotiomycetes	Aspergillus parasiticus	Green and blue molds	translation initiation factor eIF 4e-like domain-containing protein	345	87	126	5.6e-52	182.57	N	15	100	2	35.37	N	2023 04 11 13:04:06	Y	Explore in ECOTOX
7	XP_035361971.1	Y	22520	5068	Eurotiomycetes	Aspergillus tubingensis	Green and blue molds	IF4E-domain-containing protein	348	86	129	2.2e-51	181.41	N	15	100	2	35.15	N	2023 04 11 13:04:06	Y	Explore in ECOTOX
7	CRL29421.1	N	14462	5075	Eurotiomycetes	Penicillium camemberti	Green and blue molds	Eukaryotic translation initiation factor 4E (eIF-4E)	326	84	126	3.5e-51	180.26	N	15	100	1	34.92	N	2023 04 11 13:04:06	Y	Explore in ECOTOX
7	KZN89218.1	Y	11872	5076	Eurotiomycetes	Penicillium chrysogenum	Green and blue molds	Eukaryotic translation initiation factor 4E type	325	85	126	7.4e-52	181.8	N	15	100	1	35.22	N	2023 04 11 13:04:06	Y	Explore in ECOTOX
7	XP_040648165.1	N	19282	5078	Eurotiomycetes	Penicillium griseofulvum	Green and blue molds	Translation Initiation factor eIF- 4e	326	80	118	2.3e-50	177.95	N	15	100	1	34.48	N	2023 04 11 13:04:06	Y	Explore in ECOTOX
7	XP_038927457.1	N	83385	5082	Eurotiomycetes	Penicillium roqueforti	Green and blue molds	uncharacterized protein LCP9604111_6407	326	84	126	1.9e-51	180.64	N	15	100	1	35	N	2023 04 11 13:04:06	Y	Explore in ECOTOX
7	TQB70862.1	N	8227	5098	Eurotiomycetes	Monascus purpureus	Green and blue molds	hypothetical protein MPDQ_008028	337	85	127	5.7e-51	179.87	N	15	100	1	34.85	N	2023 04 11 13:04:06	Y	Explore in ECOTOX
7	KAG6171188.1	N	150863	5111	Sordariomycetes	Claviceps purpurea	Ergot fungus	hypothetical protein E4U11_000977	355	84	120	1.9e-48	173.71	N	15	100	3	33.65	N	2023 04 11 13:04:06	Y	Explore in ECOTOX
7	KLO89939.1	Y	157358	5127	Sordariomycetes	Fusarium fujikuroi	Filamentous ascomycetes	CDC33-translation initiation factor eIF4E	341	84	123	2e-49	176.02	N	15	100	1	34.1	N	2023 04 11 13:04:06	Y	Explore in ECOTOX
7	KHE83629.1	Y	17334	5141	Sordariomycetes	Neurospora crassa	Filamentous ascomycetes	hypothetical protein GE21DRAFT_7999	355	79	117	8.8e-45	164.47	N	15	100	2	31.86	N	2023 04 11 13:04:06	Y	Explore in ECOTOX
7	KAA8634186.1	Y	9942	5147	Sordariomycetes	Sordaria macrospora	Filamentous ascomycetes	hypothetical protein SMACR_07065	357	79	117	1e-44	164.08	N	15	100	2	31.79	N	2023 04 11 13:04:06	Y	Explore in ECOTOX
7	UOH81874.1	N	7577	5207	Tremellomycetes	Cryptococcus neoformans	Jelly fungi	hypothetical protein LQV05_004555	566	70	113	6e-26	117.47	N	15	100	1	22.76	N	2023 04 11 13:04:06	Y	Explore in ECOTOX
7	XP_046039764.1	N	23845	5210	Tremellomycetes	Filobasidium floriforme	Basidiomycetes	uncharacterized protein HD553DRAFT_101519	628	67	104	1.5e-24	113.62	N	15	100	0	22.01	N	2023 04 11 13:04:06	Y	Explore in ECOTOX
7	RXK41037.1	N	8097	5217	Tremellomycetes	Tremella mesenterica	Witches' butter	translation initiation factor 4E	314	70	110	7.7e-22	103.22	N	15	100	1	20	N	2023 04 11 13:04:06	Y	Explore in ECOTOX
7	CDR36121.1	Y	23879	5286	Microbotryomycetes	Rhodotorula toruloides	Basidiomycetes	RHTO0S01e14708g1_1	454	70	106	2e-24	112.08	N	15	100	1	21.71	N	2023 04 11 13:04:06	Y	Explore in ECOTOX
7	TNY20999.1	N	8001	5288	Microbotryomycetes	Rhodotorula diobovata	Basidiomycetes	eukaryotic translation initiation factor 4E-4	478	67	102	6.1e-26	116.7	N	15	100	1	22.61	N	2023 04 11 13:04:06	Y	Explore in ECOTOX
7	KAI0825798.1	N	15386	5319	Agaricomycetes	Irpex lacteus	Basidiomycetes	translation initiation factor eIF 4e-like domain-containing protein	281	87	130	4.7e-47	167.93	N	15	100	1	32.54	N	2023 04 11 13:04:06	Y	Explore in ECOTOX
7	KAG9223811.1	N	10494	5321	Agaricomycetes	Pleurotus cornucopiae	Cornucopia mushroom	hypothetical protein CCMSSC00406_0004848	284	91	123	1.2e-51	179.87	N	15	100	1	34.85	N	2023 04 11 13:04:06	Y	Explore in ECOTOX
7	XP_036631891.1	N	24077	5322	Agaricomycetes	Pleurotus ostreatus	Oyster mushroom	uncharacterized protein PC9H_006321	284	90	123	3.2e-51	179.1	N	15	100	1	34.7	N	2023 04 11 13:04:06	Y	Explore in ECOTOX
7	KAF9490151.1	N	16149	5323	Agaricomycetes	Pleurotus eryngii	Gill mushrooms	eukaryotic translation initiation factor 4E	284	91	123	1.3e-51	179.87	N	15	100	1	34.85	N	2023 04 11 13:04:06	Y	Explore in ECOTOX
7	AAM89495.1	N	302	5341	Agaricomycetes	Agaricus bisporus	Button mushroom	cap binding protein, partial	173	56	80	2.2e-17	87.81	N	15	100	0	17.01	N	2023 04 11 13:04:06	Y	Explore in ECOTOX
7	XP_046084044.1	N	50811	5353	Agaricomycetes	Lentinula edodes	Shiitake mushroom	translation initiation factor eIF4e	281	97	134	3.8e-52	181.03	N	15	100	1	35.07	N	2023 04 11 13:04:06	Y	Explore in ECOTOX
7	TFK51873.1	N	12571	5364	Agaricomycetes	Heliocybe sulcata	Basidiomycetes	eukaryotic translation initiation factor 4E	281	80	114	6.3e-44	160.23	N	15	100	1	31.04	N	2023 04 11 13:04:06	Y	Explore in ECOTOX
7	KAG2367974.1	N	19371	5383	Agaricomycetes	Suillus spraguei	Basidiomycetes	eukaryotic translation initiation factor 4E class II	257	85	122	9.6e-51	176.79	N	15	100	1	34.25	N	2023 04 11 13:04:06	Y	Explore in ECOTOX
7	TXT15552.1	N	4385	5417	Tremellomycetes	Vanrija humicola	Basidiomycetes	hypothetical protein VHUM_00055	292	53	88	1e-21	102.45	N	15	100	1	19.85	N	2023 04 11 13:04:06	Y	Explore in ECOTOX
7	XP_038794713.1	N	33116	5454	Dothideomycetes	Ascochyta rabiei	Filamentous ascomycetes	uncharacterized protein EKO05_009035	357	77	115	6.1e-46	167.55	N	15	100	2	32.46	N	2023 04 11 13:04:06	Y	Explore in ECOTOX
7	TDZ68479.1	Y	12310	5466	Sordariomycetes	Colletotrichum trifolii	Filamentous ascomycetes	Eukaryotic translation initiation factor 4E type 2	340	78	115	5.4e-44	161.77	N	15	100	2	31.34	N	2023 04 11 13:04:06	Y	Explore in ECOTOX
7	XP_036579201.1	N	32021	5467	Sordariomycetes	Colletotrichum truncatum	Filamentous ascomycetes	translation initiation factor	356	77	112	1.1e-43	161.38	N	15	100	2	31.27	N	2023 04 11 13:04:06	Y	Explore in ECOTOX
7	BAA93570.1	Y	9958	5476	Saccharomycetes	Candida albicans	True yeasts	cap-binding protein	209	60	96	1.1e-23	105.53	N	15	100	2	20.45	N	2023 04 11 13:04:06	Y	Explore in ECOTOX
7	OUM54785.1	N	43664	5477	Saccharomycetes	[Candida] boidinii	True yeasts	hypothetical protein BVG19_g4214	208	63	107	1.6e-21	99.75	N	15	100	1	19.33	N	2023 04 11 13:04:06	Y	Explore in ECOTOX
7	BAA93571.1	N	86173	5478	Saccharomycetes	[Candida] glabrata	True yeasts	cap-binding protein	209	54	92	8.3e-20	95.13	N	15	100	2	18.43	N	2023 04 11 13:04:06	Y	Explore in ECOTOX
7	XP_036665565.1	N	37409	5480	Saccharomycetes	Candida parapsilosis	True yeasts	uncharacterized protein CPAR2_200360	213	63	98	1.1e-25	110.92	N	15	100	2	21.49	N	2023 04 11 13:04:06	Y	Explore in ECOTOX
7	XP_034011229.1	N	11686	5481	Saccharomycetes	Diutina rugosa	True yeasts	uncharacterized protein DIURU_003906	207	60	91	1.8e-20	97.06	N	15	100	1	18.8	N	2023 04 11 13:04:06	Y	Explore in ECOTOX
7	KAG4404218.1	Y	7359	5482	Saccharomycetes	Candida tropicalis	True yeasts	hypothetical protein JTP64_001185	262	28	42	2.5e-05	56.61	N	15	100	0	10.97	N	2023 04 11 13:04:06	Y	Explore in ECOTOX
7	RCK65926.1	N	10882	5486	Saccharomycetes	Candida viswanathii	True yeasts	Eukaryotic translation initiation factor 4E	209	61	97	1.2e-24	107.84	N	15	100	2	20.89	N	2023 04 11 13:04:06	Y	Explore in ECOTOX
7	UJO18695.1	N	14977	5499	Dothideomycetes	Fulvia fulva	Filamentous ascomycetes	Eukaryotic translation initiation factor 4E type 2	352	93	132	1.6e-54	189.5	N	15	100	3	36.71	N	2023 04 11 13:04:06	Y	Explore in ECOTOX
7	TPX23918.1	Y	8042	5501	Eurotiomycetes	Coccidioides immitis	Filamentous ascomycetes	hypothetical protein DIZ76_013261	344	84	120	2.4e-53	186.04	N	15	100	2	36.04	N	2023 04 11 13:04:06	Y	Explore in ECOTOX
7	KAF5268616.1	Y	118007	5507	Sordariomycetes	Fusarium oxysporum	Filamentous ascomycetes	hypothetical protein FOXYS1_489	341	85	124	2.7e-50	178.33	N	15	100	1	34.55	N	2023 04 11 13:04:06	Y	Explore in ECOTOX
7	RGP69280.1	N	12431	5514	Sordariomycetes	Fusarium sporotrichioides	Filamentous ascomycetes	translation initiation factor 4e	338	87	127	1.8e-52	183.73	N	15	100	2	35.6	N	2023 04 11 13:04:06	Y	Explore in ECOTOX
7	QPC65261.1	N	24060	5516	Sordariomycetes	Fusarium culmorum	Filamentous ascomycetes	hypothetical protein HYE67_007492	338	86	127	1.3e-52	184.11	N	15	100	3	35.67	N	2023 04 11 13:04:06	Y	Explore in ECOTOX
7	CAG1959679.1	N	116286	5518	Sordariomycetes	Fusarium graminearum	Filamentous ascomycetes	unnamed protein product, partial	326	86	127	1.3e-52	183.73	N	15	100	3	35.6	N	2023 04 11 13:04:06	Y	Explore in ECOTOX
7	KAF5133221.1	Y	24521	5530	Sordariomycetes	Metarhizium anisopliae	Filamentous ascomycetes	Eukaryotic translation initiation factor 4E type 2	337	85	126	9e-52	181.8	N	15	100	2	35.22	N	2023 04 11 13:04:06	Y	Explore in ECOTOX
7	KAG0657447.1	N	7182	5537	Microbotryomycetes	Rhodotorula mucilaginosa	Basidiomycetes	Eukaryotic translation initiation factor 4E type 2	494	75	115	1.1e-21	104.76	N	15	100	1	20.3	N	2023 04 11 13:04:06	Y	Explore in ECOTOX
7	RFU25831.1	N	12815	5539	Leotiomycetes	Scytalidium lignicola	Filamentous ascomycetes	hypothetical protein B7463_g10505, partial	291	82	121	6.9e-49	172.94	N	15	100	2	33.51	N	2023 04 11 13:04:06	Y	Explore in ECOTOX
7	PKK47884.1	Y	37270	5544	Sordariomycetes	Trichoderma harzianum	Filamentous ascomycetes	hypothetical protein CI102_7950	337	88	131	7.3e-50	177.18	N	15	100	1	34.33	N	2023 04 11 13:04:06	Y	Explore in ECOTOX
7	KMQ47470.1	Y	12359	5551	Eurotiomycetes	Trichophyton rubrum	Dermatophytes	Eukaryotic translation initiation factor 4E (eIF-4E), conserved site	363	85	120	6.5e-49	175.25	N	15	100	2	33.95	N	2023 04 11 13:04:06	Y	Explore in ECOTOX
7	THY24593.1	N	489612	5580	Dothideomycetes	Aureobasidium pullulans	Filamentous ascomycetes	putative translation initiation factor eIF4E3	355	90	139	2.8e-51	181.03	N	15	100	2	35.07	N	2023 04 11 13:04:06	Y	Explore in ECOTOX
7	KAH8640847.1	N	87818	5599	Dothideomycetes	Alternaria alternata	Filamentous ascomycetes	hypothetical protein IG631_03788	336	83	121	2.1e-51	181.03	N	15	100	2	35.07	N	2023 04 11 13:04:06	Y	Explore in ECOTOX
7	KIW68639.1	N	11916	5601	Eurotiomycetes	Phialophora americana	Black yeasts	hypothetical protein PV04_04571	339	84	124	1.9e-51	181.03	N	15	100	2	35.07	N	2023 04 11 13:04:06	Y	Explore in ECOTOX
7	OBZ73660.1	N	15224	5627	Agaricomycetes	Grifola frondosa	Maitake	Eukaryotic translation initiation factor NCBP	293	89	131	1.9e-46	166.78	N	15	100	1	32.31	N	2023 04 11 13:04:06	Y	Explore in ECOTOX
7	KAH9852641.1	N	13264	5632	Agaricomycetes	Lenzites betulinus	Bracket fungi	eukaryotic translation initiation factor 4E class II	289	92	129	5.4e-48	170.63	N	15	100	1	33.06	N	2023 04 11 13:04:06	Y	Explore in ECOTOX
7	CDO69629.1	N	10288	5643	Agaricomycetes	Trametes cinnabarina	Bracket fungi	hypothetical protein BN946_scf184851.g17	428	94	136	1.1e-47	173.71	N	15	100	1	33.65	N	2023 04 11 13:04:06	Y	Explore in ECOTOX
7	XP_003860324.1	N	54289	5661	Kinetoplastea	Leishmania donovani	Kinetoplasts	eukaryotic translation initiation factor-like protein	281	54	90	5.5e-17	89.35	N	15	100	0	17.31	N	2023 04 11 13:04:06	Y	Explore in ECOTOX
7	KAG5481276.1	N	8351	5663	Kinetoplastea	Leishmania enriettii	Kinetoplasts	hypothetical protein CUR178_06510	283	49	77	4e-15	84.34	N	15	100	0	16.34	N	2023 04 11 13:04:06	Y	Explore in ECOTOX
7	5WB5_A	N	1728	5664	Kinetoplastea	Leishmania major	Kinetoplasts	Leishmania IF4E-1 bound to Leishmania 4E-IP1	219	54	91	1.3e-12	76.26	N	15	100	0	14.77	N	2023 04 11 13:04:06	Y	Explore in ECOTOX
7	CCM14675.1	N	8074	5670	Kinetoplastea	Leishmania guyanensis	Kinetoplasts	Putative eukaryotic translation initiation factor-like	278	55	83	2.5e-16	87.43	N	15	100	0	16.94	N	2023 04 11 13:04:06	Y	Explore in ECOTOX
7	CAC9483591.1	Y	15709	5671	Kinetoplastea	Leishmania infantum	Kinetoplasts	eukaryotic_translation_initiation_factor-like_protein	281	54	90	6.4e-17	89.35	N	15	100	0	17.31	N	2023 04 11 13:04:06	Y	Explore in ECOTOX
7	XP_010698131.1	N	15620	5679	Kinetoplastea	Leishmania panamensis	Kinetoplasts	eukaryotic translation initiation factor-like protein	278	55	83	2.3e-16	87.43	N	15	100	0	16.94	N	2023 04 11 13:04:06	Y	Explore in ECOTOX
7	KPI89739.1	N	8536	5684	Kinetoplastea	Leptomonas seymouri	Kinetoplasts	eukaryotic translation initiation factor-like protein	277	58	82	1.4e-15	85.5	N	15	100	0	16.56	N	2023 04 11 13:04:06	Y	Explore in ECOTOX
7	GET88041.1	N	8929	5689	Kinetoplastea	Leishmania tarentolae	Kinetoplasts	eukaryotic translation initiation factor-like	281	55	89	5e-16	86.66	N	15	100	0	16.79	N	2023 04 11 13:04:06	Y	Explore in ECOTOX
7	AAX79713.1	N	12617	5691	Kinetoplastea	Trypanosoma brucei	Kinetoplasts	eukaryotic translation initiation factor 4E, putative	427	27	56	0.00066	52.76	N	15	100	0	10.22	N	2023 04 11 13:04:06	Y	Explore in ECOTOX
7	KAF8282138.1	N	159076	5693	Kinetoplastea	Trypanosoma cruzi	Kinetoplasts	putative eukaryotic translation initiation factor 4E (eIF4E) interacting protein	250	45	84	1.3e-13	79.72	N	15	100	0	15.45	N	2023 04 11 13:04:06	Y	Explore in ECOTOX
7	SCU66495.1	N	7761	5694	Kinetoplastea	Trypanosoma equiperdum	Kinetoplasts	eukaryotic translation initiation factor 4E, putative	251	52	86	1.1e-14	82.42	N	15	100	0	15.97	N	2023 04 11 13:04:06	Y	Explore in ECOTOX
7	XP_029236774.1	N	20570	5698	Kinetoplastea	Trypanosoma rangeli	Kinetoplasts	eukaryotic translation initiation factor eIF-4E	264	59	97	4e-14	81.26	N	15	100	1	15.74	N	2023 04 11 13:04:06	Y	Explore in ECOTOX
7	KAG8347847.1	N	27620	5699	Kinetoplastea	Trypanosoma vivax	Kinetoplasts	eukaryotic translation initiation factor 4E	247	59	93	2e-15	84.34	N	15	100	1	16.34	N	2023 04 11 13:04:06	Y	Explore in ECOTOX
7	ESU42743.1	Y	29716	5741	Diplomonadida	Giardia intestinalis	Diplomonads	Protein Translation Initiation Factor 4E (IF-4E)	168	43	73	2.5e-06	58.15	N	15	100	0	11.27	N	2023 04 11 13:04:06	Y	Explore in ECOTOX
7	TNJ27028.1	N	4712	5742	Diplomonadida	Giardia muris	Diplomonads	Eukaryotic initiation factor 4E	167	37	70	4.6e-05	54.3	N	15	100	0	10.52	N	2023 04 11 13:04:06	Y	Explore in ECOTOX
7	GAT96932.1	Y	10411	5759	Mastigamoebida	Entamoeba histolytica	Eucaryotes	eukaryotic translation initiation factor 4e putative	200	58	91	8.8e-25	108.23	N	15	100	3	20.97	N	2023 04 11 13:04:06	Y	Explore in ECOTOX
7	XP_002671936.1	N	31638	5762	Vahlkampfiidae	Naegleria gruberi	Eucaryotes	uncharacterized protein NAEGRDRAFT_72930	311	82	117	2e-47	169.86	N	15	100	2	32.91	N	2023 04 11 13:04:06	Y	Explore in ECOTOX
7	CAG4712262.1	N	40086	5763	Vahlkampfiidae	Naegleria fowleri	Brain-eating amoeba	unnamed protein product	324	76	115	1e-48	173.71	N	15	100	2	33.65	N	2023 04 11 13:04:06	Y	Explore in ECOTOX
7	XP_003283267.1	N	24818	5786	Eumycetozoa	Dictyostelium purpureum	Dictyostelid cellular slime molds	hypothetical protein DICPUDRAFT_25523	266	64	98	2.7e-28	119.01	N	15	100	0	23.06	N	2023 04 11 13:04:06	Y	Explore in ECOTOX
7	XP_013231945.1	N	18237	5802	Conoidasida	Eimeria tenella	Apicomplexans	eukaryotic translation initiation factor 4e, putative	256	42	64	1.2e-11	74.33	N	15	100	1	14.4	N	2023 04 11 13:04:06	Y	Explore in ECOTOX
7	XP_013338546.1	N	12237	5804	Conoidasida	Eimeria maxima	Apicomplexans	eukaryotic translation initiation factor 4e, putative	213	42	64	3.2e-12	75.1	N	15	100	1	14.55	N	2023 04 11 13:04:06	Y	Explore in ECOTOX
7	QOY40979.1	Y	7630	5807	Conoidasida	Cryptosporidium parvum	Apicomplexans	Translation initiation factor if-4E	240	53	81	3.9e-06	58.54	N	15	100	2	11.34	N	2023 04 11 13:04:06	Y	Explore in ECOTOX
7	KAF4639630.1	Y	10847	5811	Conoidasida	Toxoplasma gondii	Apicomplexans	putative eukaryotic initiation factor-4E	455	60	107	1.1e-16	90.51	N	15	100	0	17.54	N	2023 04 11 13:04:06	Y	Explore in ECOTOX
7	CXI03266.1	Y	24619	5821	Aconoidasida	Plasmodium berghei	Haemosporidians	eukaryotic translation initiation factor 4E, putative	227	44	77	4.5e-09	66.63	N	15	100	1	12.91	N	2023 04 11 13:04:06	Y	Explore in ECOTOX
7	XP_034420187.1	N	6505	5823	Aconoidasida	Plasmodium berghei ANKA	Haemosporidians	eukaryotic translation initiation factor 4E, putative	227	44	77	4.5e-09	66.63	N	15	100	1	12.91	N	2023 04 11 13:04:06	Y	Explore in ECOTOX
7	SCM01706.1	Y	10667	5826	Aconoidasida	Plasmodium chabaudi adami	Haemosporidians	eukaryotic translation initiation factor 4E, putative	227	44	78	2e-09	67.78	N	15	100	1	13.13	N	2023 04 11 13:04:06	Y	Explore in ECOTOX
7	ABK33668.1	Y	44680	5833	Aconoidasida	Plasmodium falciparum	Malaria parasite P. falciparum	eIF4E	227	41	75	3.4e-09	67.01	N	15	100	1	12.98	N	2023 04 11 13:04:06	Y	Explore in ECOTOX
7	ETW63599.1	Y	6118	5835	Aconoidasida	Plasmodium falciparum CAMP/Malaysia	Malaria parasite P. falciparum	hypothetical protein PFMC_00527, partial	233	41	75	4.3e-09	67.01	N	15	100	1	12.98	N	2023 04 11 13:04:06	Y	Explore in ECOTOX
7	EWC90598.1	Y	12578	5843	Aconoidasida	Plasmodium falciparum NF54	Malaria parasite P. falciparum	hypothetical protein PFNF54_00498	227	41	75	3.4e-09	67.01	N	15	100	1	12.98	N	2023 04 11 13:04:06	Y	Explore in ECOTOX
7	XP_028526192.1	N	10687	5849	Aconoidasida	Plasmodium gallinaceum	Haemosporidians	conserved Plasmodium protein, unknown function	557	53	94	3.7e-11	74.71	N	15	100	0	14.48	N	2023 04 11 13:04:06	Y	Explore in ECOTOX
7	OTN66188.1	Y	6595	5850	Aconoidasida	Plasmodium knowlesi	Haemosporidians	Uncharacterized protein PKNOH_S09511000	654	38	70	5e-10	71.25	N	15	100	0	13.8	N	2023 04 11 13:04:06	Y	Explore in ECOTOX
7	XP_002257689.1	N	26040	5851	Aconoidasida	Plasmodium knowlesi strain H	Haemosporidians	eukaryotic translation initiation factor 4E, putative	654	38	70	5e-10	71.25	N	15	100	0	13.8	N	2023 04 11 13:04:06	Y	Explore in ECOTOX
7	XP_012761222.1	Y	20975	5854	Aconoidasida	Plasmodium reichenowi	Haemosporidians	translation initiation factor 4E	227	41	75	3.4e-09	67.01	N	15	100	1	12.98	N	2023 04 11 13:04:06	Y	Explore in ECOTOX
7	SCO65088.1	N	42627	5855	Aconoidasida	Plasmodium vivax	Malaria parasite P. vivax	eukaryotic translation initiation factor 4E, putative	687	55	97	1.3e-10	73.17	N	15	100	0	14.18	N	2023 04 11 13:04:06	Y	Explore in ECOTOX
7	XP_012337354.1	N	11398	5857	Aconoidasida	Plasmodium fragile	Haemosporidians	uncharacterized protein AK88_04321	488	44	82	7.9e-08	64.7	N	15	100	0	12.53	N	2023 04 11 13:04:06	Y	Explore in ECOTOX
7	XP_028860136.1	N	23151	5858	Aconoidasida	Plasmodium malariae	Haemosporidians	eukaryotic translation initiation factor 4E, putative	697	37	71	1.8e-08	66.63	N	15	100	0	12.91	N	2023 04 11 13:04:06	Y	Explore in ECOTOX
7	CAD2097911.1	Y	5378	5860	Aconoidasida	Plasmodium vinckei	Haemosporidians	eukaryotic translation initiation factor 4E, putative	227	44	78	2e-09	67.78	N	15	100	1	13.13	N	2023 04 11 13:04:06	Y	Explore in ECOTOX
7	XP_725228.2	N	23472	5861	Aconoidasida	Plasmodium yoelii	Haemosporidians	eukaryotic translation initiation factor 4E, putative	227	44	77	4.2e-09	66.63	N	15	100	1	12.91	N	2023 04 11 13:04:06	Y	Explore in ECOTOX
7	BAN65931.1	Y	3669	5865	Aconoidasida	Babesia bovis	Piroplasmids	translation initiation factor E4, putative	242	39	71	2e-05	56.61	N	15	100	1	10.97	N	2023 04 11 13:04:06	Y	Explore in ECOTOX
7	XP_012765941.1	N	10598	5866	Aconoidasida	Babesia bigemina	Piroplasmids	translation initiation factor E4, putative	242	37	66	4.9e-05	55.45	N	15	100	1	10.74	N	2023 04 11 13:04:06	Y	Explore in ECOTOX
7	XP_951983.1	N	8516	5874	Aconoidasida	Theileria annulata	Piroplasmids	initiation factor 4E, putative	237	39	64	4.9e-06	58.15	N	15	100	1	11.27	N	2023 04 11 13:04:06	Y	Explore in ECOTOX
7	CAD8088945.1	N	38678	5886	Oligohymenophorea	Paramecium primaurelia	Ciliates	unnamed protein product	208	59	98	1e-24	108.23	N	15	100	1	20.97	N	2023 04 11 13:04:06	Y	Explore in ECOTOX
7	CAK88548.1	Y	41211	5888	Oligohymenophorea	Paramecium tetraurelia	Ciliates	unnamed protein product	216	61	101	3.5e-24	107.07	N	15	100	1	20.74	N	2023 04 11 13:04:06	Y	Explore in ECOTOX
7	XP_004039936.1	N	16262	5932	Oligohymenophorea	Ichthyophthirius multifiliis	Ciliates	hypothetical protein IMG5_005540	122	45	74	4.8e-19	90.89	N	15	100	0	17.61	N	2023 04 11 13:04:06	Y	Explore in ECOTOX
7	CDW72172.1	N	20871	5949	Spirotrichea	Stylonychia lemnae	Ciliates	eukaryotic translation initiation factor 4e type 2	263	67	117	5.1e-34	134.03	N	15	100	1	25.97	N	2023 04 11 13:04:06	Y	Explore in ECOTOX
7	OMJ71009.1	N	31463	5963	Heterotrichea	Stentor coeruleus	Ciliates	hypothetical protein SteCoe_30881	181	76	116	1.4e-52	179.1	N	15	100	2	34.7	N	2023 04 11 13:04:06	Y	Explore in ECOTOX
7	TNV76862.1	N	17923	5974	Spirotrichea	Halteria grandinella	Ciliates	hypothetical protein FGO68_gene13719	242	61	102	4.1e-30	123.25	N	15	100	0	23.88	N	2023 04 11 13:04:06	Y	Explore in ECOTOX
7	AGE94973.1	Y	1980	6035	Apansporoblastina	Encephalitozoon cuniculi	Microsporidians	eukaryotic translation initiation factor 4e	177	41	69	1.5e-09	67.01	N	15	100	1	12.98	N	2023 04 11 13:04:06	Y	Explore in ECOTOX
7	XP_047130666.1	N	34151	6087	Hydrozoa	Hydra vulgaris	Swiftwater hydra	eukaryotic translation initiation factor 4E type 2	242	142	170	1.9e-95	290.04	N	15	100	0	56.19	N	2023 04 11 13:04:06	Y	Explore in ECOTOX
7	XP_031568324.1	N	27086	6105	Anthozoa	Actinia tenebrosa	Australian red waratah sea anemone	eukaryotic translation initiation factor 4E type 2-like isoform X2	248	149	177	4.9e-104	312	N	15	100	2	60.45	N	2023 04 11 13:04:06	Y	Explore in ECOTOX
7	ADF47411.1	N	665	6161	Rhabditophora	Dugesia japonica	Flatworms	eukaryotic initiation factor-4E, partial	208	65	104	1.5e-22	102.45	N	15	100	1	19.85	N	2023 04 11 13:04:06	Y	Explore in ECOTOX
7	AAW25142.1	N	65692	6182	Trematoda	Schistosoma japonicum	Blood flukes	SJCHGC02221 protein	202	42	79	9.6e-17	87.04	N	15	100	0	16.86	N	2023 04 11 13:04:06	Y	Explore in ECOTOX
7	XP_018650203.1	N	14740	6183	Trematoda	Schistosoma mansoni	Blood flukes	putative eukaryotic translation initiation factor 4e	203	46	88	3.9e-18	90.89	N	15	100	0	17.61	N	2023 04 11 13:04:06	Y	Explore in ECOTOX
7	XP_035585550.1	N	24058	6185	Trematoda	Schistosoma haematobium	Blood flukes	putative eukaryotic translation initiation factor 4e	203	47	88	9.6e-20	95.13	N	15	100	1	18.43	N	2023 04 11 13:04:06	Y	Explore in ECOTOX
7	VDO76899.1	N	22718	6186	Trematoda	Schistosoma curassoni	Blood flukes	unnamed protein product	212	47	88	1.4e-19	94.74	N	15	100	0	18.36	N	2023 04 11 13:04:06	Y	Explore in ECOTOX
7	THD24426.1	N	12737	6192	Trematoda	Fasciola hepatica	Liver fluke	Eukaryotic translation initiation factor 4E	201	47	83	6.5e-13	76.64	N	15	100	1	14.85	N	2023 04 11 13:04:06	Y	Explore in ECOTOX
7	OON18212.1	N	43617	6198	Trematoda	Opisthorchis viverrini	Southeast Asian liver fluke	eukaryotic initiation factor 4E, partial	169	41	77	6.4e-17	86.66	N	15	100	0	16.79	N	2023 04 11 13:04:06	Y	Explore in ECOTOX
7	VDM32618.1	N	11764	6205	Cestoda	Hydatigera taeniaeformis	Tapeworms	unnamed protein product, partial	191	51	87	7.6e-20	94.74	N	15	100	0	18.36	N	2023 04 11 13:04:06	Y	Explore in ECOTOX
7	XP_024355976.1	N	47257	6210	Cestoda	Echinococcus granulosus	Tapeworms	Eukaryotic translation initiation factor 4E	194	57	96	9.3e-22	100.14	N	15	100	0	19.4	N	2023 04 11 13:04:06	Y	Explore in ECOTOX
7	CDS40510.1	N	11470	6211	Cestoda	Echinococcus multilocularis	Tapeworms	eukaryotic translation initiation factor 4E	194	57	96	9.6e-22	100.14	N	15	100	0	19.4	N	2023 04 11 13:04:06	Y	Explore in ECOTOX
7	VUZ42293.1	N	30645	6216	Cestoda	Hymenolepis diminuta	Rat tapeworm	unnamed protein product	193	50	85	2.6e-18	90.89	N	15	100	0	17.61	N	2023 04 11 13:04:06	Y	Explore in ECOTOX
7	XP_002643316.1	N	113971	6238	Chromadorea	Caenorhabditis briggsae	Roundworms	Protein CBR-IFE-4	214	96	124	1.4e-65	213.39	N	15	100	1	41.34	N	2023 04 11 13:04:06	Y	Explore in ECOTOX
7	NP_508210.1	N	67706	6239	Chromadorea	Caenorhabditis elegans	Roundworms	Eukaryotic translation initiation factor 4E-4	212	92	122	4.2e-63	206.84	N	15	100	1	40.07	N	2023 04 11 13:04:06	Y	Explore in ECOTOX
7	3M93_A	N	668	6253	Chromadorea	Ascaris suum	Pig roundworm	Complex crystal structure of Ascaris suum eIF4E-3 with m7G cap	189	73	107	8.5e-36	136.35	N	15	100	1	26.42	N	2023 04 11 13:04:06	Y	Explore in ECOTOX
7	KHN74302.1	N	39004	6265	Chromadorea	Toxocara canis	Dog roundworm	Eukaryotic translation initiation factor 4E-4	147	83	100	1.6e-56	187.96	N	15	100	0	36.42	N	2023 04 11 13:04:06	Y	Explore in ECOTOX
7	VDK51498.1	N	21554	6269	Chromadorea	Anisakis simplex	Herring worm	unnamed protein product	209	108	137	1.6e-72	230.72	N	15	100	1	44.7	N	2023 04 11 13:04:06	Y	Explore in ECOTOX
7	VBB26822.1	N	10212	6277	Chromadorea	Acanthocheilonema viteae	Roundworms	unnamed protein product	222	109	138	7.3e-70	224.56	N	15	100	1	43.51	N	2023 04 11 13:04:06	Y	Explore in ECOTOX
7	XP_042931163.1	N	46358	6279	Chromadorea	Brugia malayi	Agent of lymphatic filariasis	Uncharacterized protein BM_BM1973	229	108	134	5.6e-74	234.96	N	15	100	1	45.52	N	2023 04 11 13:04:06	Y	Explore in ECOTOX
7	VDN89281.1	N	14701	6280	Chromadorea	Brugia pahangi	Roundworms	unnamed protein product	260	108	133	2.4e-73	234.57	N	15	100	1	45.45	N	2023 04 11 13:04:06	Y	Explore in ECOTOX
7	CDJ80079.1	N	19830	6289	Chromadorea	Haemonchus contortus	Barber pole worm	Eukaryotic translation initiation factor 4E (eIF-4E) domain containing protein	229	79	100	1.4e-51	177.95	N	15	100	0	34.48	N	2023 04 11 13:04:06	Y	Explore in ECOTOX
7	VDO22474.1	N	21560	6290	Chromadorea	Haemonchus placei	Roundworms	unnamed protein product	203	102	128	4.5e-70	224.17	N	15	100	1	43.43	N	2023 04 11 13:04:06	Y	Explore in ECOTOX
7	EJW88221.1	N	32679	6293	Chromadorea	Wuchereria bancrofti	Agent of lymphatic filariasis	eukaryotic translation initiation factor 4E-4	225	108	133	2.4e-73	233.42	N	15	100	1	45.22	N	2023 04 11 13:04:06	Y	Explore in ECOTOX
7	KAE9414494.1	N	10811	6313	Chromadorea	Angiostrongylus cantonensis	Rat lungworm	hypothetical protein Angca_003604, partial	188	102	126	4.9e-69	221.09	N	15	100	1	42.83	N	2023 04 11 13:04:06	Y	Explore in ECOTOX
7	CAD5234262.1	N	32123	6326	Chromadorea	Bursaphelenchus xylophilus	Pine wood nematode	unnamed protein product	686	105	131	3.8e-68	233.03	N	15	100	1	45.15	N	2023 04 11 13:04:06	Y	Explore in ECOTOX
7	XP_003378383.1	N	35988	6334	Enoplea	Trichinella spiralis	Roundworms	eukaryotic translation initiation factor 4E	219	59	87	4.4e-30	122.48	N	15	100	2	23.73	N	2023 04 11 13:04:06	Y	Explore in ECOTOX
7	KRZ53160.1	N	27811	6335	Enoplea	Trichinella nativa	Roundworms	Eukaryotic translation initiation factor 4E-3	221	59	87	4.7e-30	122.48	N	15	100	2	23.73	N	2023 04 11 13:04:06	Y	Explore in ECOTOX
7	KRX27167.1	N	17020	6336	Enoplea	Trichinella nelsoni	Roundworms	Eukaryotic translation initiation factor 4E-3, partial	221	59	87	4.7e-30	122.48	N	15	100	2	23.73	N	2023 04 11 13:04:06	Y	Explore in ECOTOX
7	KRY91673.1	N	81560	6337	Enoplea	Trichinella pseudospiralis	Roundworms	Eukaryotic translation initiation factor 4E-3	219	57	86	2.8e-29	120.17	N	15	100	1	23.28	N	2023 04 11 13:04:06	Y	Explore in ECOTOX
7	VDP19267.1	N	27549	6339	Chromadorea	Heligmosomoides polygyrus	Roundworms	unnamed protein product	208	100	124	7.1e-65	211.07	N	15	100	1	40.89	N	2023 04 11 13:04:06	Y	Explore in ECOTOX
7	CAH1781055.1	N	30865	6347	Polychaeta	Owenia fusiformis	Polychaetes	unnamed protein product	222	148	180	6.6e-106	315.85	N	15	100	1	61.19	N	2023 04 11 13:04:06	Y	Explore in ECOTOX
7	XP_009015359.1	N	46878	6412	Clitellata	Helobdella robusta	Leeches	hypothetical protein HELRODRAFT_64314, partial	172	133	159	7.4e-102	303.52	N	15	100	3	58.8	N	2023 04 11 13:04:06	Y	Explore in ECOTOX
7	XP_046325964.1	N	56991	6454	Gastropoda	Haliotis rufescens	Red abalone	eukaryotic translation initiation factor 4E type 2-like isoform X1	215	154	182	1.1e-104	312.38	N	15	100	0	60.52	N	2023 04 11 13:04:06	Y	Explore in ECOTOX
7	XP_012943231.1	N	27891	6500	Gastropoda	Aplysia californica	California sea hare	eukaryotic translation initiation factor 4E type 2	219	127	153	1.5e-92	281.95	N	15	100	1	54.63	N	2023 04 11 13:04:06	Y	Explore in ECOTOX
7	XP_013086688.1	N	37664	6526	Gastropoda	Biomphalaria glabrata	Bloodfluke planorb	PREDICTED: eukaryotic translation initiation factor 4E type 2-like	208	137	171	3e-95	288.12	N	15	100	2	55.82	N	2023 04 11 13:04:06	Y	Explore in ECOTOX
7	CAG2184555.1	N	74799	6550	Bivalvia	Mytilus edulis	Blue mussel	EIF4E	190	97	112	2.5e-70	224.56	N	15	100	0	43.51	N	2023 04 11 13:04:06	Y	Explore in ECOTOX
7	XP_022288378.1	N	60499	6565	Bivalvia	Crassostrea virginica	Eastern oyster	eukaryotic translation initiation factor 4E type 2-like isoform X2	220	149	184	2.1e-109	324.71	N	15	100	3	62.91	N	2023 04 11 13:04:06	Y	Explore in ECOTOX
7	OWF40442.1	N	64384	6573	Bivalvia	Mizuhopecten yessoensis	Yesso scallop	Eukaryotic translation initiation factor 4E type 2	215	149	181	1.2e-109	325.09	N	15	100	1	62.98	N	2023 04 11 13:04:06	Y	Explore in ECOTOX
7	XP_033760046.1	N	40008	6579	Bivalvia	Pecten maximus	Scallops	eukaryotic translation initiation factor 4E type 2-like	228	151	181	1.7e-110	327.79	N	15	100	1	63.51	N	2023 04 11 13:04:06	Y	Explore in ECOTOX
7	XP_045201224.1	N	60944	6596	Bivalvia	Mercenaria mercenaria	Northern quahog	eukaryotic translation initiation factor 4E type 2-like isoform X2	221	153	177	4e-101	303.52	N	15	100	0	58.8	N	2023 04 11 13:04:06	Y	Explore in ECOTOX
7	XP_046454918.1	N	61759	6669	Branchiopoda	Daphnia pulex	Common water flea	eukaryotic translation initiation factor 4E type 2-like isoform X1	231	143	175	1.4e-104	312.77	N	15	100	2	60.6	N	2023 04 11 13:04:06	Y	Explore in ECOTOX
7	XP_037782943.1	N	33895	6687	Malacostraca	Penaeus monodon	Black tiger shrimp	eukaryotic translation initiation factor 4E type 2-like isoform X2	217	139	169	1.2e-98	297.36	N	15	100	2	57.61	N	2023 04 11 13:04:06	Y	Explore in ECOTOX
7	XP_027210196.1	N	60156	6689	Malacostraca	Penaeus vannamei	Pacific white shrimp	eukaryotic translation initiation factor 4E type 2-like isoform X2	217	138	170	7.8e-99	297.75	N	15	100	2	57.69	N	2023 04 11 13:04:06	Y	Explore in ECOTOX
7	XP_042215630.1	N	65985	6706	Malacostraca	Homarus americanus	American lobster	eukaryotic translation initiation factor 4E type 2-like isoform X6	234	146	175	2.4e-102	307.38	N	15	100	2	59.55	N	2023 04 11 13:04:06	Y	Explore in ECOTOX
7	XP_045612622.1	N	46640	6728	Malacostraca	Procambarus clarkii	Red swamp crayfish	eukaryotic translation initiation factor 4E type 2-like	222	143	172	5.9e-100	300.83	N	15	100	0	58.28	N	2023 04 11 13:04:06	Y	Explore in ECOTOX
7	ATU81969.1	N	357	6763	Malacostraca	Callinectes sapidus	Blue crab	eukaryotic translation initiation factor 4E-2	229	143	171	4.7e-101	303.91	N	15	100	2	58.88	N	2023 04 11 13:04:06	Y	Explore in ECOTOX
7	TRY67129.1	N	16362	6832	Hexanauplia	Tigriopus californicus	Tidepool copepod	hypothetical protein TCAL_07216	221	132	159	3.7e-89	273.48	N	15	100	1	52.98	N	2023 04 11 13:04:06	Y	Explore in ECOTOX
7	XP_013772184.1	N	39074	6850	Merostomata	Limulus polyphemus	Atlantic horseshoe crab	eukaryotic translation initiation factor 4E type 2-like isoform X2	209	136	171	5e-96	290.43	N	15	100	1	56.27	N	2023 04 11 13:04:06	Y	Explore in ECOTOX
7	XP_037290143.1	N	55301	6941	Arachnida	Rhipicephalus microplus	Southern cattle tick	eukaryotic translation initiation factor 4E type 2-like	195	126	152	3.8e-96	290.04	N	15	100	0	56.19	N	2023 04 11 13:04:06	Y	Explore in ECOTOX
7	EEC07912.1	N	55802	6945	Arachnida	Ixodes scapularis	Black-legged tick	initiation factor 4E, putative	219	128	153	4e-97	293.51	N	15	100	0	56.86	N	2023 04 11 13:04:06	Y	Explore in ECOTOX
7	XP_046911063.1	N	40204	6954	Arachnida	Dermatophagoides farinae	American house dust mite	eukaryotic translation initiation factor 4E type 2-like	198	98	131	3.2e-71	226.87	N	15	100	1	43.95	N	2023 04 11 13:04:06	Y	Explore in ECOTOX
7	XP_027199296.1	N	27769	6956	Arachnida	Dermatophagoides pteronyssinus	European house dust mite	eukaryotic translation initiation factor 4E type 2-like	198	97	128	1.3e-69	223.02	N	15	100	1	43.21	N	2023 04 11 13:04:06	Y	Explore in ECOTOX
7	OTF75914.1	N	15267	6958	Arachnida	Euroglyphus maynei	House-dust mites	eukaryotic translation initiation factor 4E type 2-like protein	104	49	67	3.4e-28	114	N	15	100	0	22.09	N	2023 04 11 13:04:06	Y	Explore in ECOTOX
7	PSN44103.1	N	30203	6973	Insecta	Blattella germanica	German cockroach	Eukaryotic translation initiation factor 4E type 2	203	135	159	2.6e-86	265.39	N	15	100	0	51.42	N	2023 04 11 13:04:06	Y	Explore in ECOTOX
7	XP_046998061.1	N	26245	7009	Insecta	Schistocerca americana	American grasshopper	eukaryotic translation initiation factor 4E type 2-like isoform X2	218	138	162	3.8e-97	293.51	N	15	100	2	56.86	N	2023 04 11 13:04:06	Y	Explore in ECOTOX
7	QBH73390.1	N	246	7022	Insecta	Carausius morosus	Indian stick insect	eukaryotic translation initiation factor 4e	209	62	100	5.3e-31	124.41	N	15	100	1	24.1	N	2023 04 11 13:04:06	Y	Explore in ECOTOX
7	XP_001947742.1	N	31443	7029	Insecta	Acyrthosiphon pisum	Pea aphid	eukaryotic translation initiation factor 4E type 2	216	126	146	1.1e-92	281.95	N	15	100	3	54.63	N	2023 04 11 13:04:06	Y	Explore in ECOTOX
7	XP_018915709.1	N	30546	7038	Insecta	Bemisia tabaci	Sweet potato whitefly	PREDICTED: eukaryotic translation initiation factor 4E type 2	226	143	167	3.1e-98	296.59	N	15	100	2	57.46	N	2023 04 11 13:04:06	Y	Explore in ECOTOX
7	XP_030747756.1	N	23777	7048	Insecta	Sitophilus oryzae	Rice weevil	eukaryotic translation initiation factor 4E type 2	228	97	126	4.1e-68	220.32	N	15	100	0	42.69	N	2023 04 11 13:04:06	Y	Explore in ECOTOX
7	XP_031333656.1	N	48181	7054	Insecta	Photinus pyralis	Common eastern firefly	eukaryotic translation initiation factor 4E type 2 isoform X2	228	118	152	5.6e-73	232.65	N	15	100	0	45.07	N	2023 04 11 13:04:06	Y	Explore in ECOTOX
7	CAH1381569.1	N	37010	7067	Insecta	Tenebrio molitor	Yellow mealworm	unnamed protein product	233	117	146	3.5e-75	238.42	N	15	100	2	46.19	N	2023 04 11 13:04:06	Y	Explore in ECOTOX
7	EEZ97757.2	N	42374	7070	Insecta	Tribolium castaneum	Red flour beetle	eukaryotic initiation factor 4E	220	116	147	4.3e-75	237.65	N	15	100	1	46.04	N	2023 04 11 13:04:06	Y	Explore in ECOTOX
7	NP_001091833.1	N	33312	7091	Insecta	Bombyx mori	Domestic silkworm	eukaryotic initiation factor 4E-2	239	101	137	1.5e-64	211.46	N	15	100	1	40.97	N	2023 04 11 13:04:06	Y	Explore in ECOTOX
7	XP_028026193.1	Y	19973	7092	Insecta	Bombyx mandarina	Wild silkworm	eukaryotic translation initiation factor 4E-4	239	101	137	1.5e-64	211.46	N	15	100	1	40.97	N	2023 04 11 13:04:06	Y	Explore in ECOTOX
7	KAH9645041.1	N	34370	7107	Insecta	Spodoptera exigua	Beet armyworm	hypothetical protein HF086_005586	269	104	140	4.1e-66	216.47	N	15	100	1	41.94	N	2023 04 11 13:04:06	Y	Explore in ECOTOX
7	KAG8112332.1	N	75985	7108	Insecta	Spodoptera frugiperda	Fall armyworm	hypothetical protein SFRUCORN_020869	249	103	137	7.1e-68	220.32	N	15	100	1	42.69	N	2023 04 11 13:04:06	Y	Explore in ECOTOX
7	XP_026727219.1	N	24114	7111	Insecta	Trichoplusia ni	Cabbage looper	eukaryotic translation initiation factor 4E type 2	242	103	143	4.1e-69	223.4	N	15	100	1	43.28	N	2023 04 11 13:04:06	Y	Explore in ECOTOX
7	XP_047026391.1	Y	24022	7113	Insecta	Helicoverpa zea	Corn earworm	eukaryotic translation initiation factor 4E type 2	244	98	126	6.2e-68	220.32	N	15	100	1	42.69	N	2023 04 11 13:04:06	Y	Explore in ECOTOX
7	XP_045515877.1	N	22465	7116	Insecta	Pieris brassicae	Large cabbage white	eukaryotic translation initiation factor 4E type 2	238	95	124	5.3e-66	215.31	N	15	100	0	41.71	N	2023 04 11 13:04:06	Y	Explore in ECOTOX
7	XP_030029665.1	N	52910	7130	Insecta	Manduca sexta	Tobacco hornworm	eukaryotic translation initiation factor 4E type 2	251	98	131	1.4e-67	219.55	N	15	100	1	42.54	N	2023 04 11 13:04:06	Y	Explore in ECOTOX
7	XP_031768603.1	N	20739	7137	Insecta	Galleria mellonella	Greater wax moth	eukaryotic translation initiation factor 4E type 2	192	85	107	6.4e-50	172.56	N	15	100	0	33.43	N	2023 04 11 13:04:06	Y	Explore in ECOTOX
7	XP_011493301.2	N	50099	7159	Insecta	Aedes aegypti	Yellow fever mosquito	eukaryotic translation initiation factor 4E type 2 isoform X1	207	112	142	1e-70	226.1	N	15	100	1	43.8	N	2023 04 11 13:04:06	Y	Explore in ECOTOX
7	XP_019561967.1	N	59679	7160	Insecta	Aedes albopictus	Asian tiger mosquito	eukaryotic translation initiation factor 4E type 2	207	112	143	1.9e-68	220.32	N	15	100	2	42.69	N	2023 04 11 13:04:06	Y	Explore in ECOTOX
7	XP_035780290.1	N	24139	7167	Insecta	Anopheles albimanus	Mosquitos	eukaryotic translation initiation factor 4E type 2-like	207	102	138	6.7e-62	203.76	N	15	100	1	39.48	N	2023 04 11 13:04:06	Y	Explore in ECOTOX
7	XP_040176339.1	N	27733	7173	Insecta	Anopheles arabiensis	Mosquitos	eukaryotic translation initiation factor 4E type 2	208	89	122	3.1e-63	207.22	N	15	100	1	40.15	N	2023 04 11 13:04:06	Y	Explore in ECOTOX
7	XP_038104158.1	N	44394	7176	Insecta	Culex quinquefasciatus	Southern house mosquito	eukaryotic translation initiation factor 4E type 2 isoform X1	207	111	144	1.1e-68	220.71	N	15	100	2	42.76	N	2023 04 11 13:04:06	Y	Explore in ECOTOX
7	XP_003139921.1	N	30906	7209	Chromadorea	Loa loa	Eye worm	eukaryotic translation initiation factor 4E type 3	246	112	144	3.2e-73	233.8	N	15	100	1	45.3	N	2023 04 11 13:04:06	Y	Explore in ECOTOX
7	XP_004530181.1	N	43772	7213	Insecta	Ceratitis capitata	Mediterranean fruit fly	eukaryotic translation initiation factor 4E type 2	220	92	125	1.8e-64	210.69	N	15	100	1	40.82	N	2023 04 11 13:04:06	Y	Explore in ECOTOX
7	XP_014760690.1	N	47779	7217	Insecta	Drosophila ananassae	Fruit flies	eukaryotic translation initiation factor 4E type 2 isoform X2	223	91	125	1.3e-64	211.07	N	15	100	0	40.89	N	2023 04 11 13:04:06	Y	Explore in ECOTOX
7	XP_001982048.1	N	42771	7220	Insecta	Drosophila erecta	Fruit flies	eukaryotic translation initiation factor 4E type 2 isoform X2	223	91	125	1.7e-64	210.69	N	15	100	0	40.82	N	2023 04 11 13:04:06	Y	Explore in ECOTOX
7	XP_001989989.1	N	34436	7222	Insecta	Drosophila grimshawi	Fruit flies	eukaryotic translation initiation factor 4E type 2 isoform X2	223	92	125	6.3e-65	211.85	N	15	100	0	41.04	N	2023 04 11 13:04:06	Y	Explore in ECOTOX
7	XP_030080821.1	N	21610	7224	Insecta	Drosophila hydei	Fruit flies	eukaryotic translation initiation factor 4E type 2 isoform X1	241	91	125	2.3e-63	208.38	N	15	100	0	40.37	N	2023 04 11 13:04:06	Y	Explore in ECOTOX
7	XP_030369622.1	N	19881	7225	Insecta	Scaptodrosophila lebanonensis	Pomace flies	eukaryotic translation initiation factor 4E type 2 isoform X3	219	93	127	3.8e-64	209.92	N	15	100	0	40.67	N	2023 04 11 13:04:06	Y	Explore in ECOTOX
7	XP_033162155.1	Y	24094	7226	Insecta	Drosophila mauritiana	Fruit flies	eukaryotic translation initiation factor 4E type 2 isoform X3	223	88	124	2.4e-62	205.3	N	15	100	0	39.77	N	2023 04 11 13:04:06	Y	Explore in ECOTOX
7	NP_788729.1	N	113038	7227	Insecta	Drosophila melanogaster	Fruit fly	eukaryotic translation initiation factor 4E homologous protein, isoform A	223	88	124	3.2e-62	204.91	N	15	100	0	39.7	N	2023 04 11 13:04:06	Y	Explore in ECOTOX
7	XP_017140861.1	Y	33738	7229	Insecta	Drosophila miranda	Fruit flies	eukaryotic translation initiation factor 4E type 2 isoform X2	223	91	125	3.7e-64	209.92	N	15	100	0	40.67	N	2023 04 11 13:04:06	Y	Explore in ECOTOX
7	XP_015022049.1	N	44282	7230	Insecta	Drosophila mojavensis	Fruit flies	eukaryotic translation initiation factor 4E type 2 isoform X2	221	91	125	3.5e-64	209.92	N	15	100	1	40.67	N	2023 04 11 13:04:06	Y	Explore in ECOTOX
7	XP_017967050.1	Y	35897	7232	Insecta	Drosophila navojoa	Fruit flies	eukaryotic translation initiation factor 4E type 2 isoform X2	221	91	125	3.5e-64	209.92	N	15	100	1	40.67	N	2023 04 11 13:04:06	Y	Explore in ECOTOX
7	XP_002013453.2	Y	37442	7234	Insecta	Drosophila persimilis	Fruit flies	eukaryotic translation initiation factor 4E type 2	223	91	125	3.7e-64	209.92	N	15	100	0	40.67	N	2023 04 11 13:04:06	Y	Explore in ECOTOX
7	XP_001358806.4	N	29498	7237	Insecta	Drosophila pseudoobscura	Fruit flies	eukaryotic translation initiation factor 4E type 2 isoform X2	223	91	125	3.7e-64	209.92	N	15	100	0	40.67	N	2023 04 11 13:04:06	Y	Explore in ECOTOX
7	XP_002032441.1	N	40454	7238	Insecta	Drosophila sechellia	Fruit flies	eukaryotic translation initiation factor 4E type 2 isoform X1	223	88	124	2.4e-62	205.3	N	15	100	0	39.77	N	2023 04 11 13:04:06	Y	Explore in ECOTOX
7	XP_002104655.1	N	73561	7240	Insecta	Drosophila simulans	Fruit flies	eukaryotic translation initiation factor 4E type 2 isoform X3	223	88	124	2e-62	205.68	N	15	100	0	39.85	N	2023 04 11 13:04:06	Y	Explore in ECOTOX
7	XP_034661515.1	Y	23553	7241	Insecta	Drosophila subobscura	Fruit flies	eukaryotic translation initiation factor 4E type 2	223	91	125	2e-64	210.69	N	15	100	0	40.82	N	2023 04 11 13:04:06	Y	Explore in ECOTOX
7	XP_043655784.1	Y	23651	7243	Insecta	Drosophila teissieri	Fruit flies	eukaryotic translation initiation factor 4E type 2 isoform X2	223	91	125	1.8e-64	210.69	N	15	100	0	40.82	N	2023 04 11 13:04:06	Y	Explore in ECOTOX
7	EDW58614.2	N	44741	7244	Insecta	Drosophila virilis	Fruit flies	uncharacterized protein Dvir_GJ14537	236	91	125	7.2e-64	209.53	N	15	100	0	40.6	N	2023 04 11 13:04:06	Y	Explore in ECOTOX
7	XP_002099296.1	N	50566	7245	Insecta	Drosophila yakuba	Fruit flies	eukaryotic translation initiation factor 4E type 2 isoform X2	223	91	125	1.8e-64	210.69	N	15	100	0	40.82	N	2023 04 11 13:04:06	Y	Explore in ECOTOX
7	KAH8311787.1	N	13666	7250	Insecta	Drosophila immigrans	Fruit flies	hypothetical protein KR044_008041, partial	152	62	87	5.5e-39	143.28	N	15	100	0	27.76	N	2023 04 11 13:04:06	Y	Explore in ECOTOX
7	EDW81200.2	N	36625	7260	Insecta	Drosophila willistoni	Fruit flies	uncharacterized protein Dwil_GK11937	279	91	125	1.1e-63	210.69	N	15	100	1	40.82	N	2023 04 11 13:04:06	Y	Explore in ECOTOX
7	XP_017860815.1	Y	20062	7263	Insecta	Drosophila arizonae	Fruit flies	PREDICTED: eukaryotic translation initiation factor 4E type 2 isoform X2	221	91	125	3.5e-64	209.92	N	15	100	1	40.67	N	2023 04 11 13:04:06	Y	Explore in ECOTOX
7	XP_034131037.1	N	40510	7266	Insecta	Drosophila guanche	Fruit flies	eukaryotic translation initiation factor 4E type 2 isoform X1	223	91	125	2e-64	210.69	N	15	100	0	40.82	N	2023 04 11 13:04:06	Y	Explore in ECOTOX
7	XP_020817468.1	N	33178	7274	Insecta	Drosophila serrata	Fruit flies	eukaryotic translation initiation factor 4E type 2 isoform X2	223	92	125	8e-65	211.46	N	15	100	0	40.97	N	2023 04 11 13:04:06	Y	Explore in ECOTOX
7	XP_022215244.1	N	23440	7282	Insecta	Drosophila obscura	Fruit flies	eukaryotic translation initiation factor 4E type 2 isoform X2	223	91	125	2.6e-64	210.31	N	15	100	0	40.74	N	2023 04 11 13:04:06	Y	Explore in ECOTOX
7	XP_034117217.1	N	23270	7291	Insecta	Drosophila albomicans	Fruit flies	eukaryotic translation initiation factor 4E type 2 isoform X2	223	91	125	3.3e-64	209.92	N	15	100	1	40.67	N	2023 04 11 13:04:06	Y	Explore in ECOTOX
7	XP_019895405.1	N	22262	7370	Insecta	Musca domestica	House fly	PREDICTED: serine/arginine repetitive matrix protein 2	1325	86	117	2.4e-52	194.13	N	15	100	1	37.61	N	2023 04 11 13:04:06	Y	Explore in ECOTOX
7	XP_046806061.1	N	37059	7375	Insecta	Lucilia cuprina	Australian sheep blowfly	eukaryotic translation initiation factor 4E type 2	168	63	89	4.5e-39	144.05	N	15	100	0	27.91	N	2023 04 11 13:04:06	Y	Explore in ECOTOX
7	TMW51466.1	N	15895	7385	Insecta	Sarcophaga bullata	Grey fleshfly	hypothetical protein DOY81_003437	230	68	110	3.6e-33	130.95	N	15	100	1	25.37	N	2023 04 11 13:04:06	Y	Explore in ECOTOX
7	XP_037891138.1	N	22364	7396	Insecta	Glossina fuscipes	Tsetse fly	eukaryotic translation initiation factor 4E type 2 isoform X2	270	97	126	1.2e-64	213	N	15	100	1	41.27	N	2023 04 11 13:04:06	Y	Explore in ECOTOX
7	XP_031780146.1	N	34779	7425	Insecta	Nasonia vitripennis	Jewel wasp	eukaryotic translation initiation factor 4E type 2	215	146	169	1.1e-100	302.37	N	15	100	1	58.58	N	2023 04 11 13:04:06	Y	Explore in ECOTOX
7	XP_046824137.1	Y	26302	7445	Insecta	Vespa crabro	European hornet	eukaryotic translation initiation factor 4E type 2 isoform X2	215	150	177	6.9e-103	307.76	N	15	100	1	59.63	N	2023 04 11 13:04:06	Y	Explore in ECOTOX
7	XP_035732483.1	N	27311	7446	Insecta	Vespa mandarinia	Asian giant hornet	eukaryotic translation initiation factor 4E type 2-like isoform X2	215	150	177	6.9e-103	307.76	N	15	100	1	59.63	N	2023 04 11 13:04:06	Y	Explore in ECOTOX
7	KAF7393134.1	N	15693	7454	Insecta	Vespula vulgaris	Hornets and yellowjackets	hypothetical protein	218	149	173	7.6e-103	307.76	N	15	100	1	59.63	N	2023 04 11 13:04:06	Y	Explore in ECOTOX
7	XP_026295807.1	N	27154	7460	Insecta	Apis mellifera	Honey bee	eukaryotic translation initiation factor 4E type 2	213	132	154	2.4e-82	255.76	N	15	100	1	49.55	N	2023 04 11 13:04:06	Y	Explore in ECOTOX
7	XP_016921260.1	Y	22138	7461	Insecta	Apis cerana	Asiatic honeybee	eukaryotic translation initiation factor 4E type 2 isoform X3	215	148	175	1.3e-101	304.68	N	15	100	1	59.03	N	2023 04 11 13:04:06	Y	Explore in ECOTOX
7	XP_006612183.1	N	20417	7462	Insecta	Apis dorsata	Giant honeybee	eukaryotic translation initiation factor 4E type 2-like isoform X3	215	148	175	1.3e-101	304.68	N	15	100	1	59.03	N	2023 04 11 13:04:06	Y	Explore in ECOTOX
7	XP_012341638.1	N	18895	7463	Insecta	Apis florea	Little honeybee	eukaryotic translation initiation factor 4E type 2 isoform X3	166	111	133	6.3e-73	230.34	N	15	100	0	44.63	N	2023 04 11 13:04:06	Y	Explore in ECOTOX
7	XP_014234137.1	N	21179	7493	Insecta	Trichogramma pretiosum	Trichogrammid wasps	eukaryotic translation initiation factor 4E type 2-like isoform X2	217	141	165	1.2e-97	294.66	N	15	100	1	57.09	N	2023 04 11 13:04:06	Y	Explore in ECOTOX
7	XP_026462125.1	N	22235	7515	Insecta	Ctenocephalides felis	Cat flea	eukaryotic translation initiation factor 4E type 2-like	226	122	151	3.7e-78	245.74	N	15	100	2	47.61	N	2023 04 11 13:04:06	Y	Explore in ECOTOX
7	ALE20582.1	N	20144	7539	Insecta	Leptinotarsa decemlineata	Colorado potato beetle	eIF4E	224	118	147	1.4e-72	231.49	N	15	100	0	44.85	N	2023 04 11 13:04:06	Y	Explore in ECOTOX
7	XP_013384224.1	N	41534	7574	Lingulata	Lingula anatina	Lampshells	eukaryotic translation initiation factor 4E type 2 isoform X2	219	152	184	1.1e-111	330.49	N	15	100	1	64.03	N	2023 04 11 13:04:06	Y	Explore in ECOTOX
7	XP_033637586.1	N	24306	7604	Asteroidea	Asterias rubens	European starfish	eukaryotic translation initiation factor 4E type 2-like	224	151	173	4.5e-105	313.92	N	15	100	2	60.82	N	2023 04 11 13:04:06	Y	Explore in ECOTOX
7	AAF78782.1	N	239	7612	Asteroidea	Pisaster ochraceus	Purple sea star	eIF4E, partial	197	64	103	3.6e-30	122.09	N	15	100	1	23.65	N	2023 04 11 13:04:06	Y	Explore in ECOTOX
7	XP_041483102.1	N	33902	7654	Echinoidea	Lytechinus variegatus	Green sea urchin	eukaryotic translation initiation factor 4E type 2-like	230	153	172	6.8e-104	310.84	N	15	100	1	60.22	N	2023 04 11 13:04:06	Y	Explore in ECOTOX
7	XP_030837213.1	N	40365	7668	Echinoidea	Strongylocentrotus purpuratus	Purple sea urchin	uncharacterized protein LOC575773 isoform X1	230	152	174	4.4e-103	308.92	N	15	100	1	59.85	N	2023 04 11 13:04:06	Y	Explore in ECOTOX
7	XP_004226229.1	N	23443	7719	Ascidiacea	Ciona intestinalis	Vase tunicate	eukaryotic translation initiation factor 4E type 2	219	145	172	2.4e-104	311.61	N	15	100	1	60.37	N	2023 04 11 13:04:06	Y	Explore in ECOTOX
7	XP_039250367.1	N	27545	7725	Ascidiacea	Styela clava	Sea squirts	eukaryotic translation initiation factor 4E type 2-like isoform X1	220	142	168	2.6e-101	304.29	N	15	100	3	58.95	N	2023 04 11 13:04:06	Y	Explore in ECOTOX
7	XP_035693214.1	Y	44097	7739	Leptocardii	Branchiostoma floridae	Florida lancelet	eukaryotic translation initiation factor 4E type 2-like	225	165	188	3e-120	352.06	N	15	100	2	68.21	N	2023 04 11 13:04:06	Y	Explore in ECOTOX
7	CAH1244409.1	N	39918	7740	Leptocardii	Branchiostoma lanceolatum	Amphioxus	EIF4E2	225	165	189	1.3e-120	353.21	N	15	100	2	68.43	N	2023 04 11 13:04:06	Y	Explore in ECOTOX
7	XP_019634728.1	N	35242	7741	Leptocardii	Branchiostoma belcheri	Belcher's lancelet	PREDICTED: eukaryotic translation initiation factor 4E type 2-like	225	165	188	3e-120	352.06	N	15	100	2	68.21	N	2023 04 11 13:04:06	Y	Explore in ECOTOX
7	XP_032833738.1	N	40554	7757	Hyperoartia	Petromyzon marinus	Sea lamprey	eukaryotic translation initiation factor 4E type 2 isoform X2	249	189	202	3.1e-140	403.68	N	15	100	3	78.21	N	2023 04 11 13:04:06	Y	Explore in ECOTOX
7	XP_038671808.1	N	50071	7830	Chondrichthyes	Scyliorhinus canicula	Smaller spotted catshark	eukaryotic translation initiation factor 4E type 2 isoform X1	234	205	217	9.9e-155	439.88	N	15	100	3	85.22	N	2023 04 11 13:04:06	Y	Explore in ECOTOX
7	XP_007901223.1	N	34835	7868	Chondrichthyes	Callorhinchus milii	Elephant shark	eukaryotic translation initiation factor 4E type 2 isoform X1	234	203	216	4.5e-154	437.96	N	15	100	3	84.85	N	2023 04 11 13:04:06	Y	Explore in ECOTOX
7	XP_043933017.1	N	37425	7888	Dipnomorpha	Protopterus annectens	West African lungfish	eukaryotic translation initiation factor 4E type 2 isoform X1	226	163	185	2.4e-118	347.44	N	15	100	2	67.31	N	2023 04 11 13:04:06	Y	Explore in ECOTOX
7	XP_014344706.1	N	34481	7897	Coelacanthiformes	Latimeria chalumnae	Coelacanth	PREDICTED: eukaryotic translation initiation factor 4E type 2 isoform X4	235	212	217	1.2e-149	427.17	N	15	100	3	82.76	N	2023 04 11 13:04:06	Y	Explore in ECOTOX
7	RXM90818.1	N	89396	7906	Actinopteri	Acipenser ruthenus	Sterlet	Eukaryotic translation initiation factor 4E type 2	101	86	93	2.3e-56	185.65	N	15	100	0	35.97	N	2023 04 11 13:04:06	Y	Explore in ECOTOX
7	XP_041094315.1	N	79679	7913	Actinopteri	Polyodon spathula	Mississippi paddlefish	eukaryotic translation initiation factor 4E family member 2 related sequence 1	228	165	186	2.3e-117	345.12	N	15	100	3	66.86	N	2023 04 11 13:04:06	Y	Explore in ECOTOX
7	MBN3325558.1	N	15567	7917	Actinopteri	Atractosteus spatula	Alligator gar	IF4E2 factor	185	160	170	6.4e-112	329.72	N	15	100	0	63.88	N	2023 04 11 13:04:06	Y	Explore in ECOTOX
7	XP_015216580.1	N	41871	7918	Actinopteri	Lepisosteus oculatus	Spotted gar	PREDICTED: eukaryotic translation initiation factor 4E type 2	221	172	178	6.5e-128	371.32	N	15	100	3	71.94	N	2023 04 11 13:04:06	Y	Explore in ECOTOX
7	MBN3296680.1	N	16713	7924	Actinopteri	Amia calva	Bowfin	IF4E2 factor	177	172	174	2.4e-127	368.24	N	15	100	3	71.34	N	2023 04 11 13:04:06	Y	Explore in ECOTOX
7	KAG7457065.1	Y	23906	7932	Actinopteri	Megalops atlanticus	Tarpon	hypothetical protein MATL_G00242630	238	194	210	3.6e-141	405.6	N	15	100	3	78.58	N	2023 04 11 13:04:06	Y	Explore in ECOTOX
7	XP_035279893.1	N	86969	7936	Actinopteri	Anguilla anguilla	European eel	eukaryotic translation initiation factor 4E type 2 isoform X2	236	193	203	5.6e-140	402.52	N	15	100	3	77.98	N	2023 04 11 13:04:06	Y	Explore in ECOTOX
7	XP_012690813.1	N	47168	7950	Actinopteri	Clupea harengus	Atlantic herring	eukaryotic translation initiation factor 4E type 2 isoform X1	236	192	205	1.9e-128	373.24	N	15	100	3	72.31	N	2023 04 11 13:04:06	Y	Explore in ECOTOX
7	NP_001014815.2	N	87874	7955	Actinopteri	Danio rerio	Zebrafish	eukaryotic translation initiation factor 4E type 2	236	199	210	1.8e-139	401.36	N	15	100	3	77.76	N	2023 04 11 13:04:06	Y	Explore in ECOTOX
7	XP_026098970.1	N	98668	7957	Actinopteri	Carassius auratus	Goldfish	eukaryotic translation initiation factor 4E type 2-like isoform X2	236	195	208	5.3e-132	382.49	N	15	100	3	74.1	N	2023 04 11 13:04:06	Y	Explore in ECOTOX
7	XP_042574829.1	N	133781	7962	Actinopteri	Cyprinus carpio	Common carp	eukaryotic translation initiation factor 4E type 2-like isoform X2	236	196	209	1.6e-132	383.64	N	15	100	3	74.33	N	2023 04 11 13:04:06	Y	Explore in ECOTOX
7	KAG9278195.1	N	67375	7994	Actinopteri	Astyanax mexicanus	Mexican tetra	eukaryotic translation initiation factor 4E type 2	246	195	207	3.9e-131	380.56	N	15	100	3	73.73	N	2023 04 11 13:04:06	Y	Explore in ECOTOX
7	XP_017317394.1	N	54451	7998	Actinopteri	Ictalurus punctatus	Channel catfish	eukaryotic translation initiation factor 4E type 2 isoform X1	236	196	211	3e-138	398.28	N	15	100	3	77.16	N	2023 04 11 13:04:06	Y	Explore in ECOTOX
7	XP_035384097.1	N	45400	8005	Actinopteri	Electrophorus electricus	Electric eel	eukaryotic translation initiation factor 4E type 2	236	199	212	9e-141	404.44	N	15	100	3	78.36	N	2023 04 11 13:04:06	Y	Explore in ECOTOX
7	XP_034146157.1	N	59794	8010	Actinopteri	Esox lucius	Northern pike	eukaryotic translation initiation factor 4E type 2 isoform X1	241	195	209	2.5e-134	388.65	N	15	100	3	75.3	N	2023 04 11 13:04:06	Y	Explore in ECOTOX
7	ACO08998.1	N	1532	8014	Actinopteri	Osmerus mordax	Rainbow smelt	Eukaryotic translation initiation factor 4E-1A	216	57	97	2.7e-28	117.86	N	15	100	3	22.83	N	2023 04 11 13:04:06	Y	Explore in ECOTOX
7	XP_046185164.1	N	81032	8017	Actinopteri	Oncorhynchus gorbuscha	Pink salmon	eukaryotic translation initiation factor 4E family member 2 related sequence 1 isoform X4	223	167	187	7.6e-122	356.3	N	15	100	3	69.03	N	2023 04 11 13:04:06	Y	Explore in ECOTOX
7	XP_035644464.1	Y	67519	8018	Actinopteri	Oncorhynchus keta	Chum salmon	eukaryotic translation initiation factor 4E type 2 isoform X2	237	187	201	2.3e-126	368.24	N	15	100	3	71.34	N	2023 04 11 13:04:06	Y	Explore in ECOTOX
7	XP_031662966.1	Y	89601	8019	Actinopteri	Oncorhynchus kisutch	Coho salmon	eukaryotic translation initiation factor 4E type 2 isoform X3	237	187	201	2.3e-126	368.24	N	15	100	3	71.34	N	2023 04 11 13:04:06	Y	Explore in ECOTOX
7	XP_021444489.1	N	150882	8022	Actinopteri	Oncorhynchus mykiss	Rainbow trout	eukaryotic translation initiation factor 4E type 2 isoform X2	237	187	201	2.3e-126	368.24	N	15	100	3	71.34	N	2023 04 11 13:04:06	Y	Explore in ECOTOX
7	XP_029479098.1	N	69384	8023	Actinopteri	Oncorhynchus nerka	Sockeye salmon	eukaryotic translation initiation factor 4E type 2 isoform X1	192	163	167	2.2e-120	351.29	N	15	100	3	68.06	N	2023 04 11 13:04:06	Y	Explore in ECOTOX
7	XP_014047521.1	N	111569	8030	Actinopteri	Salmo salar	Atlantic salmon	eukaryotic translation initiation factor 4E type 2 isoform X2	237	188	202	1.8e-127	370.93	N	15	100	3	71.86	N	2023 04 11 13:04:06	Y	Explore in ECOTOX
7	XP_029580748.1	Y	88645	8032	Actinopteri	Salmo trutta	River trout	eukaryotic translation initiation factor 4E type 2 isoform X2	237	188	202	1.8e-127	370.93	N	15	100	3	71.86	N	2023 04 11 13:04:06	Y	Explore in ECOTOX
7	XP_023835080.1	N	60854	8036	Actinopteri	Salvelinus alpinus	Arctic char	eukaryotic translation initiation factor 4E type 2 isoform X2	237	187	202	6.8e-127	369.39	N	15	100	3	71.57	N	2023 04 11 13:04:06	Y	Explore in ECOTOX
7	XP_038819348.1	N	58413	8040	Actinopteri	Salvelinus namaycush	Lake trout	eukaryotic translation initiation factor 4E type 2 isoform X3	237	188	202	1.8e-127	370.93	N	15	100	3	71.86	N	2023 04 11 13:04:06	Y	Explore in ECOTOX
7	XP_030219573.1	N	47242	8049	Actinopteri	Gadus morhua	Atlantic cod	eukaryotic translation initiation factor 4E type 2	236	197	208	1.8e-134	388.65	N	15	100	3	75.3	N	2023 04 11 13:04:06	Y	Explore in ECOTOX
7	XP_012730136.1	N	50140	8078	Actinopteri	Fundulus heteroclitus	Mummichog	eukaryotic translation initiation factor 4E type 2 isoform X2	233	203	211	2.2e-145	416	N	15	100	3	80.6	N	2023 04 11 13:04:06	Y	Explore in ECOTOX
7	XP_017165709.1	N	45418	8081	Actinopteri	Poecilia reticulata	Guppy	PREDICTED: eukaryotic translation initiation factor 4E type 2 isoform X3	233	201	211	3.9e-144	412.92	N	15	100	3	80	N	2023 04 11 13:04:06	Y	Explore in ECOTOX
7	XP_023191686.1	N	43736	8083	Actinopteri	Xiphophorus maculatus	Southern platyfish	eukaryotic translation initiation factor 4E type 2 isoform X3	233	202	211	8.7e-145	414.46	N	15	100	3	80.3	N	2023 04 11 13:04:06	Y	Explore in ECOTOX
7	XP_032421137.1	Y	46451	8084	Actinopteri	Xiphophorus hellerii	Green swordtail	eukaryotic translation initiation factor 4E type 2 isoform X3	233	202	211	8.7e-145	414.46	N	15	100	3	80.3	N	2023 04 11 13:04:06	Y	Explore in ECOTOX
7	XP_011485067.1	N	47345	8090	Actinopteri	Oryzias latipes	Japanese medaka	eukaryotic translation initiation factor 4E type 2 isoform X4	233	200	210	2.7e-134	387.88	N	15	100	3	75.15	N	2023 04 11 13:04:06	Y	Explore in ECOTOX
7	XP_034411207.1	N	38714	8103	Actinopteri	Cyclopterus lumpus	Lumpfish	eukaryotic translation initiation factor 4E type 2 isoform X3	236	195	206	8.1e-133	384.42	N	15	100	3	74.48	N	2023 04 11 13:04:06	Y	Explore in ECOTOX
7	XP_005476271.1	N	63511	8128	Actinopteri	Oreochromis niloticus	Nile tilapia	eukaryotic translation initiation factor 4E type 2 isoform X2	233	202	213	1.3e-131	381.33	N	15	100	3	73.88	N	2023 04 11 13:04:06	Y	Explore in ECOTOX
7	XP_005920506.1	N	49303	8153	Actinopteri	Haplochromis burtoni	Burton's mouthbrooder	eukaryotic translation initiation factor 4E type 2 isoform X2	268	200	212	3.1e-130	379.02	N	15	100	3	73.43	N	2023 04 11 13:04:06	Y	Explore in ECOTOX
7	XP_026005234.1	Y	52755	8154	Actinopteri	Astatotilapia calliptera	Eastern happy	eukaryotic translation initiation factor 4E type 2 isoform X2	268	201	212	9.1e-131	380.56	N	15	100	3	73.73	N	2023 04 11 13:04:06	Y	Explore in ECOTOX
7	XP_028448888.1	N	65022	8167	Actinopteri	Perca flavescens	Yellow perch	eukaryotic translation initiation factor 4E type 2 isoform X2	233	203	212	3.1e-137	395.59	N	15	100	3	76.64	N	2023 04 11 13:04:06	Y	Explore in ECOTOX
7	XP_039671651.1	Y	74408	8168	Actinopteri	Perca fluviatilis	European perch	eukaryotic translation initiation factor 4E type 2 isoform X2	233	203	212	3.1e-137	395.59	N	15	100	3	76.64	N	2023 04 11 13:04:06	Y	Explore in ECOTOX
7	XP_030258789.1	N	54162	8175	Actinopteri	Sparus aurata	Gilthead seabream	eukaryotic translation initiation factor 4E type 2 isoform X4	225	202	210	2.2e-138	397.9	N	15	100	3	77.09	N	2023 04 11 13:04:06	Y	Explore in ECOTOX
7	XP_036940295.1	N	54701	8177	Actinopteri	Acanthopagrus latus	Yellowfin seabream	eukaryotic translation initiation factor 4E type 2 isoform X3	236	202	210	6.7e-138	397.13	N	15	100	3	76.94	N	2023 04 11 13:04:06	Y	Explore in ECOTOX
7	XP_018532361.1	N	45646	8187	Actinopteri	Lates calcarifer	Barramundi perch	PREDICTED: eukaryotic translation initiation factor 4E type 2 isoform X2	233	203	212	4.9e-137	395.2	N	15	100	3	76.57	N	2023 04 11 13:04:06	Y	Explore in ECOTOX
7	XP_010783759.1	N	32363	8208	Actinopteri	Notothenia coriiceps	Black rockcod	PREDICTED: eukaryotic translation initiation factor 4E type 2 isoform X2	233	204	212	1.1e-136	394.05	N	15	100	3	76.34	N	2023 04 11 13:04:06	Y	Explore in ECOTOX
7	XP_034052033.1	Y	45873	8218	Actinopteri	Gymnodraco acuticeps	Antarctic dragonfishes	eukaryotic translation initiation factor 4E type 2 isoform X2	233	204	212	1.1e-136	394.05	N	15	100	3	76.34	N	2023 04 11 13:04:06	Y	Explore in ECOTOX
7	XP_044223725.1	Y	48668	8236	Actinopteri	Thunnus albacares	Yellowfin tuna	eukaryotic translation initiation factor 4E type 2 isoform X2	233	205	213	4.2e-138	397.51	N	15	100	3	77.01	N	2023 04 11 13:04:06	Y	Explore in ECOTOX
7	XP_042285024.1	N	49622	8240	Actinopteri	Thunnus maccoyii	Southern bluefin tuna	eukaryotic translation initiation factor 4E type 2 isoform X2	233	205	213	4.2e-138	397.51	N	15	100	3	77.01	N	2023 04 11 13:04:06	Y	Explore in ECOTOX
7	XP_039999681.1	N	44862	8245	Actinopteri	Xiphias gladius	Swordfish	eukaryotic translation initiation factor 4E type 2 isoform X2	233	204	213	1.5e-137	396.36	N	15	100	3	76.79	N	2023 04 11 13:04:06	Y	Explore in ECOTOX
7	XP_019963999.1	N	37803	8255	Actinopteri	Paralichthys olivaceus	Japanese flounder	PREDICTED: eukaryotic translation initiation factor 4E type 2 isoform X2	233	202	212	2.5e-136	393.27	N	15	100	3	76.19	N	2023 04 11 13:04:06	Y	Explore in ECOTOX
7	XP_034469201.1	N	47298	8267	Actinopteri	Hippoglossus hippoglossus	Atlantic halibut	eukaryotic translation initiation factor 4E type 2 isoform X2	258	186	202	6.9e-126	367.85	N	15	100	3	71.27	N	2023 04 11 13:04:06	Y	Explore in ECOTOX
7	ACC55035.1	N	806	8354	Amphibia	Xenopus borealis	Kenyan clawed frog	eukaryotic translation initiation factor 4E alpha, partial	83	23	41	0.00075	48.91	N	15	100	0	9.48	N	2023 04 11 13:04:06	Y	Explore in ECOTOX
7	NP_001005099.1	N	122876	8364	Amphibia	Xenopus tropicalis	Tropical clawed frog	eukaryotic translation initiation factor 4E type 2	234	212	218	3.1e-153	436.03	N	15	100	3	84.48	N	2023 04 11 13:04:06	Y	Explore in ECOTOX
7	XP_040284357.1	N	38446	8384	Amphibia	Bufo bufo	Common toad	eukaryotic translation initiation factor 4E type 2	234	212	217	4.5e-160	453.37	N	15	100	3	87.84	N	2023 04 11 13:04:06	Y	Explore in ECOTOX
7	PIO30697.1	N	30173	8400	Amphibia	Lithobates catesbeianus	American bullfrog	hypothetical protein AB205_0210170	80	67	68	4.3e-40	143.66	N	15	100	0	27.83	N	2023 04 11 13:04:06	Y	Explore in ECOTOX
7	XP_040205612.1	N	42569	8407	Amphibia	Rana temporaria	Common frog	eukaryotic translation initiation factor 4E type 2 isoform X3	234	211	219	1.3e-159	452.21	N	15	100	3	87.61	N	2023 04 11 13:04:06	Y	Explore in ECOTOX
7	XP_037764533.1	Y	90463	8469	Testudinata	Chelonia mydas	Green sea turtle	eukaryotic translation initiation factor 4E type 2 isoform X2	234	218	220	6.3e-163	460.3	N	15	100	3	89.18	N	2023 04 11 13:04:06	Y	Explore in ECOTOX
7	KAG6931964.1	N	21178	8475	Testudinata	Chelydra serpentina	Common snapping turtle	eukaryotic translation initiation factor 4E family member 2, partial	248	218	220	1.2e-162	460.3	N	15	100	3	89.18	N	2023 04 11 13:04:06	Y	Explore in ECOTOX
7	XP_005292622.1	N	57082	8478	Testudinata	Chrysemys picta bellii	Western painted turtle	eukaryotic translation initiation factor 4E type 2 isoform X2	234	218	221	1.1e-163	462.23	N	15	100	3	89.55	N	2023 04 11 13:04:06	Y	Explore in ECOTOX
7	XP_006262991.1	Y	74712	8496	Crocodylia	Alligator mississippiensis	American alligator	PREDICTED: eukaryotic translation initiation factor 4E type 2 isoform X2	234	217	219	4.9e-162	458.37	N	15	100	3	88.81	N	2023 04 11 13:04:06	Y	Explore in ECOTOX
7	XP_019388071.1	N	29001	8502	Crocodylia	Crocodylus porosus	Australian saltwater crocodile	PREDICTED: eukaryotic translation initiation factor 4E type 2	243	211	214	2.3e-156	444.12	N	15	100	3	86.04	N	2023 04 11 13:04:06	Y	Explore in ECOTOX
7	XP_042313605.1	N	43845	8520	Lepidosauria	Sceloporus undulatus	Fence lizard	eukaryotic translation initiation factor 4E type 2 isoform X1	234	218	220	3.5e-163	461.07	N	15	100	3	89.33	N	2023 04 11 13:04:06	Y	Explore in ECOTOX
7	XP_034989537.1	N	44583	8524	Lepidosauria	Zootoca vivipara	Common lizard	eukaryotic translation initiation factor 4E type 2 isoform X2	234	219	220	3.3e-163	461.07	N	15	100	3	89.33	N	2023 04 11 13:04:06	Y	Explore in ECOTOX
7	XP_026528460.1	N	31325	8663	Lepidosauria	Notechis scutatus	Mainland tiger snake	eukaryotic translation initiation factor 4E	217	65	112	1.7e-32	128.64	N	15	100	3	24.92	N	2023 04 11 13:04:06	Y	Explore in ECOTOX
7	ETE57320.1	N	18842	8665	Lepidosauria	Ophiophagus hannah	King cobra	Eukaryotic translation initiation factor 4E type 2, partial	109	85	89	7.9e-51	172.17	N	15	100	0	33.36	N	2023 04 11 13:04:06	Y	Explore in ECOTOX
7	XP_026576794.1	N	31828	8673	Lepidosauria	Pseudonaja textilis	Eastern brown snake	eukaryotic translation initiation factor 4E type 2 isoform X2	318	215	220	4.8e-160	456.45	N	15	100	3	88.43	N	2023 04 11 13:04:06	Y	Explore in ECOTOX
7	NXE51783.1	Y	13811	8787	Aves	Casuarius casuarius	Southern cassowary	IF4E2 factor	218	209	214	8.2e-156	441.81	N	15	100	3	85.6	N	2023 04 11 13:04:06	Y	Explore in ECOTOX
7	XP_025950629.1	Y	45136	8790	Aves	Dromaius novaehollandiae	Emu	eukaryotic translation initiation factor 4E type 2 isoform X2	234	215	219	6.5e-161	455.29	N	15	100	3	88.21	N	2023 04 11 13:04:06	Y	Explore in ECOTOX
7	NXA31070.1	Y	13775	8805	Aves	Eudromia elegans	Elegant crested-tinamou	IF4E2 factor	218	209	214	8.2e-156	441.81	N	15	100	3	85.6	N	2023 04 11 13:04:06	Y	Explore in ECOTOX
7	XP_027320023.1	N	64020	8839	Aves	Anas platyrhynchos	Mallard	eukaryotic translation initiation factor 4E type 2 isoform X2	234	215	220	2.9e-161	456.45	N	15	100	3	88.43	N	2023 04 11 13:04:06	Y	Explore in ECOTOX
7	NXI68015.1	Y	14308	8851	Aves	Anseranas semipalmata	Magpie goose	IF4E2 factor	215	207	212	1.7e-154	438.34	N	15	100	3	84.93	N	2023 04 11 13:04:06	Y	Explore in ECOTOX
7	XP_035400760.1	Y	36023	8868	Aves	Cygnus atratus	Black swan	eukaryotic translation initiation factor 4E type 2 isoform X4	234	214	219	1.8e-160	454.14	N	15	100	3	87.98	N	2023 04 11 13:04:06	Y	Explore in ECOTOX
7	XP_040423809.1	Y	47842	8869	Aves	Cygnus olor	Mute swan	eukaryotic translation initiation factor 4E type 2 isoform X4	234	214	219	1.8e-160	454.14	N	15	100	3	87.98	N	2023 04 11 13:04:06	Y	Explore in ECOTOX
7	XP_035190609.1	N	39835	8884	Aves	Oxyura jamaicensis	Ruddy duck	eukaryotic translation initiation factor 4E type 2 isoform X2	234	213	219	3e-160	453.75	N	15	100	3	87.91	N	2023 04 11 13:04:06	Y	Explore in ECOTOX
7	KFU84239.1	N	29258	8897	Aves	Chaetura pelagica	Chimney swift	Eukaryotic translation initiation factor 4E type 2, partial	215	207	212	1.7e-154	438.34	N	15	100	3	84.93	N	2023 04 11 13:04:06	Y	Explore in ECOTOX
7	NXX23055.1	N	14108	8905	Aves	Podargus strigoides	Tawny frogmouth	IF4E2 factor	222	208	214	4.3e-155	440.27	N	15	100	3	85.3	N	2023 04 11 13:04:06	Y	Explore in ECOTOX
7	NWH57575.1	N	13556	8947	Aves	Geococcyx californianus	Greater roadrunner	IF4E2 factor	218	209	213	7.5e-156	441.81	N	15	100	3	85.6	N	2023 04 11 13:04:06	Y	Explore in ECOTOX
7	XP_005237819.1	N	31321	8954	Aves	Falco peregrinus	Peregrine falcon	eukaryotic translation initiation factor 4E type 2 isoform X3	234	213	218	2.4e-159	451.44	N	15	100	3	87.46	N	2023 04 11 13:04:06	Y	Explore in ECOTOX
7	KFP96344.1	Y	45034	8969	Aves	Haliaeetus albicilla	White-tailed eagle	Eukaryotic translation initiation factor 4E type 2, partial	218	208	213	9.3e-155	439.11	N	15	100	3	85.07	N	2023 04 11 13:04:06	Y	Explore in ECOTOX
7	XP_021251069.1	Y	43423	8996	Aves	Numida meleagris	Helmeted guineafowl	eukaryotic translation initiation factor 4E type 2 isoform X2	234	214	219	1.8e-160	454.14	N	15	100	3	87.98	N	2023 04 11 13:04:06	Y	Explore in ECOTOX
7	XP_042676858.1	N	31606	9002	Aves	Centrocercus urophasianus	Greater sage-grouse	eukaryotic translation initiation factor 4E type 2 isoform X2	234	215	219	4.7e-161	455.68	N	15	100	3	88.28	N	2023 04 11 13:04:06	Y	Explore in ECOTOX
7	OXB62103.1	N	17178	9009	Aves	Callipepla squamata	Scaled quail	hypothetical protein ASZ78_010508, partial	131	123	128	1.2e-77	240.74	N	15	100	0	46.64	N	2023 04 11 13:04:06	Y	Explore in ECOTOX
7	OXB82426.1	N	17236	9014	Aves	Colinus virginianus	Northern bobwhite	hypothetical protein H355_000684, partial	261	217	222	5.9e-159	451.44	N	15	100	3	87.46	N	2023 04 11 13:04:06	Y	Explore in ECOTOX
7	XP_040534665.1	Y	149770	9031	Aves	Gallus gallus	Chicken	eukaryotic translation initiation factor 4E type 2 isoform X4	234	214	219	1.8e-160	454.14	N	15	100	3	87.98	N	2023 04 11 13:04:06	Y	Explore in ECOTOX
7	XP_031459371.1	Y	29429	9054	Aves	Phasianus colchicus	Ring-necked pheasant	eukaryotic translation initiation factor 4E type 2 isoform X3	236	214	219	7.2e-160	452.98	N	15	100	3	87.76	N	2023 04 11 13:04:06	Y	Explore in ECOTOX
7	POI34149.1	N	18021	9083	Aves	Bambusicola thoracicus	Chinese bamboo-partridge	hypothetical protein CIB84_002099	242	213	218	1e-159	452.6	N	15	100	3	87.69	N	2023 04 11 13:04:06	Y	Explore in ECOTOX
7	XP_010715111.1	N	30544	9103	Aves	Meleagris gallopavo	Turkey	eukaryotic translation initiation factor 4E type 2 isoform X3	236	214	219	7.2e-160	452.98	N	15	100	3	87.76	N	2023 04 11 13:04:06	Y	Explore in ECOTOX
7	NWH17272.1	Y	13830	9117	Aves	Grus americana	Whooping crane	IF4E2 factor	218	208	213	5.1e-155	439.88	N	15	100	3	85.22	N	2023 04 11 13:04:06	Y	Explore in ECOTOX
7	NXM49507.1	Y	14416	9132	Aves	Gymnorhina tibicen	Australian magpie	IF4E2 factor	222	214	219	3e-160	453.37	N	15	100	3	87.84	N	2023 04 11 13:04:06	Y	Explore in ECOTOX
7	XP_030083003.1	Y	30512	9135	Aves	Serinus canaria	Common canary	eukaryotic translation initiation factor 4E type 2 isoform X2	234	214	219	1.8e-160	454.14	N	15	100	3	87.98	N	2023 04 11 13:04:06	Y	Explore in ECOTOX
7	XP_015492864.1	Y	39858	9157	Aves	Parus major	Great Tit	eukaryotic translation initiation factor 4E type 2 isoform X2	234	214	219	1.8e-160	454.14	N	15	100	3	87.98	N	2023 04 11 13:04:06	Y	Explore in ECOTOX
7	XP_039569564.1	Y	39375	9160	Aves	Passer montanus	Eurasian tree sparrow	eukaryotic translation initiation factor 4E type 2 isoform X2	234	214	219	1.8e-160	454.14	N	15	100	3	87.98	N	2023 04 11 13:04:06	Y	Explore in ECOTOX
7	NWI96842.1	Y	13920	9163	Aves	Pitta sordida	Hooded pitta	IF4E2 factor	218	208	213	5.1e-155	439.88	N	15	100	3	85.22	N	2023 04 11 13:04:06	Y	Explore in ECOTOX
7	XP_014727100.1	Y	26793	9172	Aves	Sturnus vulgaris	Common starling	PREDICTED: eukaryotic translation initiation factor 4E type 2 isoform X2	234	214	219	1.8e-160	454.14	N	15	100	3	87.98	N	2023 04 11 13:04:06	Y	Explore in ECOTOX
7	NXS28212.1	Y	13329	9176	Aves	Pomatostomus ruficeps	Chestnut-crowned babbler	IF4E2 factor	222	214	219	3e-160	453.37	N	15	100	3	87.84	N	2023 04 11 13:04:06	Y	Explore in ECOTOX
7	KFW90120.1	Y	26169	9209	Aves	Phalacrocorax carbo	Great cormorant	Eukaryotic translation initiation factor 4E type 2, partial	218	208	213	9.3e-155	439.11	N	15	100	3	85.07	N	2023 04 11 13:04:06	Y	Explore in ECOTOX
7	KFQ86241.1	Y	12119	9218	Aves	Phoenicopterus ruber ruber	American flamingo	Eukaryotic translation initiation factor 4E type 2, partial	218	208	213	9.3e-155	439.11	N	15	100	3	85.07	N	2023 04 11 13:04:06	Y	Explore in ECOTOX
7	XP_009280667.1	Y	32673	9233	Aves	Aptenodytes forsteri	Emperor penguin	PREDICTED: eukaryotic translation initiation factor 4E type 2 isoform X2	234	214	219	1.8e-160	454.14	N	15	100	3	87.98	N	2023 04 11 13:04:06	Y	Explore in ECOTOX
7	KAF1658498.1	Y	14001	9234	Aves	Aptenodytes patagonicus	King penguin	Eukaryotic translation initiation factor 4E type 2, partial	218	208	213	9.3e-155	439.11	N	15	100	3	85.07	N	2023 04 11 13:04:06	Y	Explore in ECOTOX
7	KFW72167.1	Y	29751	9238	Aves	Pygoscelis adeliae	Adelie penguin	Eukaryotic translation initiation factor 4E type 2, partial	218	208	213	9.3e-155	439.11	N	15	100	3	85.07	N	2023 04 11 13:04:06	Y	Explore in ECOTOX
7	KAF1412116.1	Y	15400	9240	Aves	Spheniscus humboldti	Humboldt's penguin	Eukaryotic translation initiation factor 4E type 2, partial	218	208	213	9.3e-155	439.11	N	15	100	3	85.07	N	2023 04 11 13:04:06	Y	Explore in ECOTOX
7	XP_008491571.1	Y	42941	9244	Aves	Calypte anna	Anna's hummingbird	eukaryotic translation initiation factor 4E type 2 isoform X3	234	214	219	1.8e-160	454.14	N	15	100	3	87.98	N	2023 04 11 13:04:06	Y	Explore in ECOTOX
7	NXL49138.1	Y	14232	9252	Aves	Podilymbus podiceps	Grebes	IF4E2 factor	218	208	213	1e-154	439.11	N	15	100	3	85.07	N	2023 04 11 13:04:06	Y	Explore in ECOTOX
7	XP_028917700.1	N	39363	9258	Mammalia	Ornithorhynchus anatinus	Platypus	eukaryotic translation initiation factor 4E type 2 isoform X1	245	241	243	0	509.22	N	15	100	3	98.66	Y	2023 04 11 13:04:06	Y	Explore in ECOTOX
7	XP_038599182.1	Y	33527	9261	Mammalia	Tachyglossus aculeatus	Australian echidna	eukaryotic translation initiation factor 4E type 2 isoform X1	245	241	243	0	509.22	N	15	100	3	98.66	Y	2023 04 11 13:04:06	Y	Explore in ECOTOX
7	XP_031823991.1	N	46293	9305	Mammalia	Sarcophilus harrisii	Tasmanian devil	eukaryotic translation initiation factor 4E type 2 isoform X2	245	241	243	0	508.45	N	15	100	3	98.51	Y	2023 04 11 13:04:06	Y	Explore in ECOTOX
7	XP_036622791.1	N	35974	9337	Mammalia	Trichosurus vulpecula	Common brushtail	eukaryotic translation initiation factor 4E type 2 isoform X4	245	238	242	6.6e-180	503.83	N	15	100	3	97.61	Y	2023 04 11 13:04:06	Y	Explore in ECOTOX
7	XP_004447105.1	N	38817	9361	Mammalia	Dasypus novemcinctus	Nine-banded armadillo	eukaryotic translation initiation factor 4E type 2 isoform X1	245	242	244	0	511.15	N	15	100	3	99.03	Y	2023 04 11 13:04:06	Y	Explore in ECOTOX
7	XP_007519612.1	Y	29646	9365	Mammalia	Erinaceus europaeus	Western European hedgehog	PREDICTED: eukaryotic translation initiation factor 4E type 2 isoform X1	245	244	245	0	514.23	N	15	100	3	99.63	Y	2023 04 11 13:04:06	Y	Explore in ECOTOX
7	XP_045150257.1	N	32216	9371	Mammalia	Echinops telfairi	Small Madagascar hedgehog	eukaryotic translation initiation factor 4E type 2	299	210	213	5.7e-156	445.66	N	15	100	3	86.34	Y	2023 04 11 13:04:06	Y	Explore in ECOTOX
7	ELK17103.1	N	59374	9402	Mammalia	Pteropus alecto	Black flying fox	Eukaryotic translation initiation factor 4E type 2	292	223	225	2.2e-165	469.16	N	15	100	3	90.9	Y	2023 04 11 13:04:06	Y	Explore in ECOTOX
7	XP_045701655.1	Y	45464	9423	Mammalia	Phyllostomus hastatus	Greater spear-nosed bat	eukaryotic translation initiation factor 4E type 2 isoform X1	245	242	242	0	507.68	N	15	100	3	98.36	Y	2023 04 11 13:04:06	Y	Explore in ECOTOX
7	XP_024419619.1	N	45303	9430	Mammalia	Desmodus rotundus	Common vampire bat	eukaryotic translation initiation factor 4E type 2 isoform X4	245	242	242	0	507.68	N	15	100	3	98.36	Y	2023 04 11 13:04:06	Y	Explore in ECOTOX
7	XP_045415580.1	N	45699	9447	Mammalia	Lemur catta	Ring-tailed lemur	eukaryotic translation initiation factor 4E type 2 isoform X1	245	244	245	0	514.61	N	15	100	3	99.7	Y	2023 04 11 13:04:06	Y	Explore in ECOTOX
7	XP_032133791.1	Y	62492	9515	Mammalia	Sapajus apella	Tufted capuchin	eukaryotic translation initiation factor 4E type 2 isoform X1	245	244	244	0	513.07	N	15	100	3	99.4	Y	2023 04 11 13:04:06	Y	Explore in ECOTOX
7	XP_011928065.1	Y	66421	9531	Mammalia	Cercocebus atys	Sooty mangabey	PREDICTED: eukaryotic translation initiation factor 4E type 2 isoform X1	245	245	245	0	516.15	Y	15	100	3	100	Y	2023 04 11 13:04:06	Y	Explore in ECOTOX
7	XP_005574685.1	Y	125408	9541	Mammalia	Macaca fascicularis	Crab-eating macaque	eukaryotic translation initiation factor 4E type 2 isoform X3	245	245	245	0	516.15	Y	15	100	3	100	Y	2023 04 11 13:04:06	Y	Explore in ECOTOX
7	XP_011726410.1	N	68729	9545	Mammalia	Macaca nemestrina	Pig-tailed macaque	eukaryotic translation initiation factor 4E type 2 isoform X3	200	200	200	8.1e-139	398.28	N	15	100	0	77.16	Y	2023 04 11 13:04:06	Y	Explore in ECOTOX
7	XP_025259984.1	Y	52710	9565	Mammalia	Theropithecus gelada	Gelada	eukaryotic translation initiation factor 4E type 2 isoform X1	245	245	245	0	516.15	Y	15	100	3	100	Y	2023 04 11 13:04:06	Y	Explore in ECOTOX
7	XP_011835621.1	Y	38457	9568	Mammalia	Mandrillus leucophaeus	Drill	PREDICTED: eukaryotic translation initiation factor 4E type 2 isoform X2	245	245	245	0	516.15	Y	15	100	3	100	Y	2023 04 11 13:04:06	Y	Explore in ECOTOX
7	XP_003813192.1	Y	71986	9597	Mammalia	Pan paniscus	Pygmy chimpanzee	eukaryotic translation initiation factor 4E type 2 isoform X1	245	245	245	0	516.15	Y	15	100	3	100	Y	2023 04 11 13:04:06	Y	Explore in ECOTOX
7	XP_516153.2	Y	170461	9598	Mammalia	Pan troglodytes	Chimpanzee	eukaryotic translation initiation factor 4E type 2 isoform X1	245	245	245	0	516.15	Y	15	100	3	100	Y	2023 04 11 13:04:06	Y	Explore in ECOTOX
7	XP_009236496.1	Y	140470	9601	Mammalia	Pongo abelii	Sumatran orangutan	eukaryotic translation initiation factor 4E type 2 isoform X5	245	245	245	0	516.15	Y	15	100	3	100	Y	2023 04 11 13:04:06	Y	Explore in ECOTOX
7	XP_045650073.1	Y	46031	9643	Mammalia	Ursus americanus	American black bear	eukaryotic translation initiation factor 4E type 2 isoform X1	245	243	244	0	512.3	N	15	100	3	99.25	Y	2023 04 11 13:04:06	Y	Explore in ECOTOX
7	XP_011221654.1	N	73415	9646	Mammalia	Ailuropoda melanoleuca	Giant panda	eukaryotic translation initiation factor 4E type 2 isoform X1	245	242	243	0	510.38	N	15	100	3	98.88	Y	2023 04 11 13:04:06	Y	Explore in ECOTOX
7	XP_047577317.1	Y	57574	9657	Mammalia	Lutra lutra	Eurasian river otter	eukaryotic translation initiation factor 4E type 2 isoform X1	245	244	244	0	514.23	N	15	100	3	99.63	Y	2023 04 11 13:04:06	Y	Explore in ECOTOX
7	KAF0886058.1	N	17552	9678	Mammalia	Crocuta crocuta	Spotted hyena	IF4E2 factor, partial	245	235	239	3.9e-177	496.89	N	15	100	3	96.27	Y	2023 04 11 13:04:06	Y	Explore in ECOTOX
7	XP_042806457.1	Y	53677	9689	Mammalia	Panthera leo	Lion	eukaryotic translation initiation factor 4E type 2 isoform X2	245	243	244	0	512.3	N	15	100	3	99.25	Y	2023 04 11 13:04:06	Y	Explore in ECOTOX
7	XP_019301099.1	Y	58571	9691	Mammalia	Panthera pardus	Leopard	PREDICTED: eukaryotic translation initiation factor 4E type 2 isoform X2	245	243	244	0	512.3	N	15	100	3	99.25	Y	2023 04 11 13:04:06	Y	Explore in ECOTOX
7	XP_025790460.1	N	23623	9696	Mammalia	Puma concolor	Puma	eukaryotic translation initiation factor 4E type 2 isoform X1	200	194	195	5.9e-134	385.96	N	15	100	0	74.78	Y	2023 04 11 13:04:06	Y	Explore in ECOTOX
7	XP_027445340.1	Y	61138	9704	Mammalia	Zalophus californianus	California sea lion	eukaryotic translation initiation factor 4E type 2 isoform X1	245	243	244	0	512.3	N	15	100	3	99.25	Y	2023 04 11 13:04:06	Y	Explore in ECOTOX
7	XP_004396109.1	Y	31383	9708	Mammalia	Odobenus rosmarus divergens	Pacific walrus	PREDICTED: eukaryotic translation initiation factor 4E type 2 isoform X1	245	243	244	0	512.3	N	15	100	3	99.25	Y	2023 04 11 13:04:06	Y	Explore in ECOTOX
7	XP_035925152.1	Y	60344	9711	Mammalia	Halichoerus grypus	Gray seal	eukaryotic translation initiation factor 4E type 2 isoform X2	245	243	244	0	512.3	N	15	100	3	99.25	Y	2023 04 11 13:04:06	Y	Explore in ECOTOX
7	XP_006750051.1	N	40472	9713	Mammalia	Leptonychotes weddellii	Weddell seal	eukaryotic translation initiation factor 4E type 2, partial	192	177	178	6.4e-131	377.87	N	15	100	3	73.21	Y	2023 04 11 13:04:06	Y	Explore in ECOTOX
7	XP_034862752.1	Y	64815	9715	Mammalia	Mirounga leonina	Southern elephant seal	eukaryotic translation initiation factor 4E type 2 isoform X4	245	243	244	0	512.3	N	15	100	3	99.25	Y	2023 04 11 13:04:06	Y	Explore in ECOTOX
7	XP_045723683.1	Y	42634	9716	Mammalia	Mirounga angustirostris	Northern elephant seal	eukaryotic translation initiation factor 4E type 2 isoform X2	245	243	244	0	512.3	N	15	100	3	99.25	Y	2023 04 11 13:04:06	Y	Explore in ECOTOX
7	XP_032254758.1	Y	45580	9720	Mammalia	Phoca vitulina	Harbor seal	eukaryotic translation initiation factor 4E type 2 isoform X1	245	243	244	0	512.3	N	15	100	3	99.25	Y	2023 04 11 13:04:06	Y	Explore in ECOTOX
7	XP_030727551.1	Y	54642	9731	Mammalia	Globicephala melas	Long-finned pilot whale	eukaryotic translation initiation factor 4E type 2 isoform X1	245	243	245	0	513.07	N	15	100	3	99.4	Y	2023 04 11 13:04:06	Y	Explore in ECOTOX
7	XP_004262632.1	N	59479	9733	Mammalia	Orcinus orca	Killer whale	eukaryotic translation initiation factor 4E type 2 isoform X1	245	243	245	0	513.07	N	15	100	3	99.4	Y	2023 04 11 13:04:06	Y	Explore in ECOTOX
7	XP_033715427.1	Y	57012	9739	Mammalia	Tursiops truncatus	Common bottlenose dolphin	eukaryotic translation initiation factor 4E type 2 isoform X1	245	243	245	0	513.07	N	15	100	3	99.4	Y	2023 04 11 13:04:06	Y	Explore in ECOTOX
7	XP_022423679.1	N	51113	9749	Mammalia	Delphinapterus leucas	Beluga whale	eukaryotic translation initiation factor 4E type 2 isoform X2	245	242	244	0	511.53	N	15	100	3	99.1	Y	2023 04 11 13:04:06	Y	Explore in ECOTOX
7	XP_007125088.1	N	51279	9755	Mammalia	Physeter catodon	Sperm whale	eukaryotic translation initiation factor 4E type 2 isoform X2	245	241	243	0	510.38	N	15	100	3	98.88	Y	2023 04 11 13:04:06	Y	Explore in ECOTOX
7	MBV96194.1	N	11099	9764	Mammalia	Eschrichtius robustus	Grey whale	Eukaryotic translation initiation factor 4E type 2	124	81	82	1.4e-50	171.78	N	15	100	0	33.28	Y	2023 04 11 13:04:06	Y	Explore in ECOTOX
7	KAB0401325.1	N	20270	9770	Mammalia	Balaenoptera physalus	Fin whale	hypothetical protein E2I00_017249	272	215	218	9.1e-157	446.43	N	15	100	3	86.49	Y	2023 04 11 13:04:06	Y	Explore in ECOTOX
7	XP_036713808.1	N	52383	9771	Mammalia	Balaenoptera musculus	Blue whale	eukaryotic translation initiation factor 4E type 2 isoform X3	245	243	244	0	512.3	N	15	100	3	99.25	Y	2023 04 11 13:04:06	Y	Explore in ECOTOX
7	XP_003417957.1	N	41936	9785	Mammalia	Loxodonta africana	African savanna elephant	eukaryotic translation initiation factor 4E type 2 isoform X1	245	242	244	0	510.38	N	15	100	3	98.88	Y	2023 04 11 13:04:06	Y	Explore in ECOTOX
7	XP_014718020.1	Y	60258	9793	Mammalia	Equus asinus	Ass	eukaryotic translation initiation factor 4E type 2 isoform X1	245	242	243	0	510.76	N	15	100	3	98.96	Y	2023 04 11 13:04:06	Y	Explore in ECOTOX
7	NP_001296144.1	N	67849	9796	Mammalia	Equus caballus	Horse	eukaryotic translation initiation factor 4E type 2	245	242	243	0	510.76	N	15	100	3	98.96	Y	2023 04 11 13:04:06	Y	Explore in ECOTOX
7	XP_008540360.1	Y	38554	9798	Mammalia	Equus przewalskii	Przewalski's horse	PREDICTED: eukaryotic translation initiation factor 4E type 2 isoform X1	245	242	243	0	510.76	N	15	100	3	98.96	Y	2023 04 11 13:04:06	Y	Explore in ECOTOX
7	XP_010946484.1	Y	44851	9837	Mammalia	Camelus bactrianus	Bactrian camel	eukaryotic translation initiation factor 4E type 2 isoform X1	245	244	245	0	514.23	N	15	100	3	99.63	Y	2023 04 11 13:04:06	Y	Explore in ECOTOX
7	XP_031308276.1	Y	87056	9838	Mammalia	Camelus dromedarius	Arabian camel	eukaryotic translation initiation factor 4E type 2 isoform X1	245	244	245	0	514.23	N	15	100	3	99.63	Y	2023 04 11 13:04:06	Y	Explore in ECOTOX
7	XP_043765610.1	Y	58320	9860	Mammalia	Cervus elaphus	Red deer	eukaryotic translation initiation factor 4E type 2 isoform X1	245	242	243	0	509.61	N	15	100	3	98.73	Y	2023 04 11 13:04:06	Y	Explore in ECOTOX
7	KAB0380158.1	N	26187	9886	Mammalia	Muntiacus reevesi	Reeves' muntjac	hypothetical protein FD755_007942	265	213	214	8.8e-158	448.74	N	15	100	3	86.94	Y	2023 04 11 13:04:06	Y	Explore in ECOTOX
7	KAB0364107.1	N	25807	9888	Mammalia	Muntiacus muntjak	Muntjak	hypothetical protein FD754_008263	265	213	214	6.2e-158	449.13	N	15	100	3	87.01	Y	2023 04 11 13:04:06	Y	Explore in ECOTOX
7	XP_019834222.1	N	37934	9915	Mammalia	Bos indicus	Zebu cattle	PREDICTED: eukaryotic translation initiation factor 4E type 2 isoform X1	245	242	243	0	509.61	N	15	100	3	98.73	Y	2023 04 11 13:04:06	Y	Explore in ECOTOX
7	XP_005676733.1	Y	47360	9925	Mammalia	Capra hircus	Goat	PREDICTED: eukaryotic translation initiation factor 4E type 2 isoform X1	245	243	244	0	511.92	N	15	100	3	99.18	Y	2023 04 11 13:04:06	Y	Explore in ECOTOX
7	XP_027821123.1	Y	91718	9940	Mammalia	Ovis aries	Sheep	eukaryotic translation initiation factor 4E type 2 isoform X2	245	243	244	0	511.92	N	15	100	3	99.18	Y	2023 04 11 13:04:06	Y	Explore in ECOTOX
7	XP_004576783.1	N	30039	9978	Mammalia	Ochotona princeps	American pika	eukaryotic translation initiation factor 4E type 2 isoform X1	245	239	241	1.8e-180	505.37	N	15	100	3	97.91	Y	2023 04 11 13:04:06	Y	Explore in ECOTOX
7	XP_015337046.1	Y	31077	9994	Mammalia	Marmota marmota marmota	Alpine marmot	PREDICTED: eukaryotic translation initiation factor 4E type 2 isoform X1	245	244	245	0	514.23	N	15	100	3	99.63	Y	2023 04 11 13:04:06	Y	Explore in ECOTOX
7	XP_046295713.1	N	128585	9995	Mammalia	Marmota monax	Woodchuck	eukaryotic translation initiation factor 4E type 2 isoform X1	245	243	245	0	512.69	N	15	100	3	99.33	Y	2023 04 11 13:04:06	Y	Explore in ECOTOX
7	XP_026268536.1	Y	36507	9999	Mammalia	Urocitellus parryii	Arctic ground squirrel	eukaryotic translation initiation factor 4E type 2 isoform X1	245	244	245	0	514.23	N	15	100	3	99.63	Y	2023 04 11 13:04:06	Y	Explore in ECOTOX
7	XP_012877656.1	N	29410	10020	Mammalia	Dipodomys ordii	Ord's kangaroo rat	PREDICTED: eukaryotic translation initiation factor 4E type 2	219	212	213	6.5e-149	424.48	N	15	100	2	82.24	Y	2023 04 11 13:04:06	Y	Explore in ECOTOX
7	XP_007651810.2	Y	138063	10029	Mammalia	Cricetulus griseus	Chinese hamster	eukaryotic translation initiation factor 4E type 2 isoform X1	245	242	244	0	511.53	N	15	100	3	99.1	Y	2023 04 11 13:04:06	Y	Explore in ECOTOX
7	XP_028732085.1	Y	48552	10041	Mammalia	Peromyscus leucopus	White-footed mouse	eukaryotic translation initiation factor 4E type 2 isoform X1	245	242	244	0	511.53	N	15	100	3	99.1	Y	2023 04 11 13:04:06	Y	Explore in ECOTOX
7	XP_021500279.1	N	39126	10047	Mammalia	Meriones unguiculatus	Mongolian gerbil	eukaryotic translation initiation factor 4E type 2 isoform X1	245	243	245	0	513.46	N	15	100	3	99.48	Y	2023 04 11 13:04:06	Y	Explore in ECOTOX
7	XP_021015033.1	Y	47717	10089	Mammalia	Mus caroli	Ryukyu mouse	eukaryotic translation initiation factor 4E type 2 isoform X1	245	240	243	0	508.45	N	15	100	3	98.51	Y	2023 04 11 13:04:06	Y	Explore in ECOTOX
7	XP_021053640.1	Y	42357	10093	Mammalia	Mus pahari	Shrew mouse	eukaryotic translation initiation factor 4E type 2 isoform X1	245	241	244	0	509.99	N	15	100	3	98.81	Y	2023 04 11 13:04:06	Y	Explore in ECOTOX
7	XP_032757439.1	Y	36411	10117	Mammalia	Rattus rattus	Black rat	eukaryotic translation initiation factor 4E type 2 isoform X1	245	240	243	0	508.45	N	15	100	3	98.51	Y	2023 04 11 13:04:06	Y	Explore in ECOTOX
7	XP_003474639.1	N	49128	10141	Mammalia	Cavia porcellus	Domestic guinea pig	eukaryotic translation initiation factor 4E type 2 isoform X1	245	243	245	0	512.69	N	15	100	3	99.33	Y	2023 04 11 13:04:06	Y	Explore in ECOTOX
7	XP_004637376.1	N	42560	10160	Mammalia	Octodon degus	Degu	eukaryotic translation initiation factor 4E type 2 isoform X1	245	242	244	0	509.99	N	15	100	3	98.81	Y	2023 04 11 13:04:06	Y	Explore in ECOTOX
7	XP_004868125.1	N	82763	10181	Mammalia	Heterocephalus glaber	Naked mole-rat	eukaryotic translation initiation factor 4E type 2 isoform X1	245	243	245	0	513.07	N	15	100	3	99.4	Y	2023 04 11 13:04:06	Y	Explore in ECOTOX
7	RNA27190.1	N	53077	10195	Eurotatoria	Brachionus plicatilis	Rotifers	eukaryotic translation initiation factor 4E type 2 isoform X3	221	116	152	3e-87	268.47	N	15	100	2	52.01	N	2023 04 11 13:04:06	Y	Explore in ECOTOX
7	KAF6019701.1	N	25602	10212	Gymnolaemata	Bugula neritina	Bryozoans	hypothetical protein EB796_021929	215	68	107	1.3e-28	118.63	N	15	100	1	22.98	N	2023 04 11 13:04:06	Y	Explore in ECOTOX
7	XP_006823948.1	N	22971	10224	Enteropneusta	Saccoglossus kowalevskii	Acorn worms	PREDICTED: eukaryotic translation initiation factor 4E type 2-like isoform X1	226	164	179	1.7e-116	342.81	N	15	100	1	66.42	N	2023 04 11 13:04:06	Y	Explore in ECOTOX
7	XP_002108079.1	N	23212	10228	Trichoplacidae	Trichoplax adhaerens	Placozoans	hypothetical protein TRIADDRAFT_52187	225	136	164	6e-93	283.11	N	15	100	0	54.85	N	2023 04 11 13:04:06	Y	Explore in ECOTOX
7	KQK78668.1	Y	16224	12930	Aves	Amazona aestiva	Blue-fronted amazon	eukaryotic translation initiation factor 4E type 2 isoformX2	234	214	219	1.8e-160	454.14	N	15	100	3	87.98	N	2023 04 11 13:04:06	Y	Explore in ECOTOX
7	XP_012060471.1	N	10769	12957	Insecta	Atta cephalotes	Leaf cutting ants	PREDICTED: eukaryotic translation initiation factor 4E type 2	218	146	169	5.7e-99	298.13	N	15	100	1	57.76	N	2023 04 11 13:04:06	Y	Explore in ECOTOX
7	XP_012894186.1	N	12051	12968	Bigyra	Blastocystis hominis	Heterokonts	uncharacterized protein	226	69	108	1.3e-36	139.43	N	15	100	1	27.01	N	2023 04 11 13:04:06	Y	Explore in ECOTOX
7	XP_005142351.1	Y	29329	13146	Aves	Melopsittacus undulatus	Budgerigar	eukaryotic translation initiation factor 4E type 2 isoform X5	234	214	219	1.8e-160	454.14	N	15	100	3	87.98	N	2023 04 11 13:04:06	Y	Explore in ECOTOX
7	XP_022167454.1	Y	24458	13164	Insecta	Myzus persicae	Green peach aphid	eukaryotic translation initiation factor 4E type 2	216	126	146	1.1e-92	281.95	N	15	100	3	54.63	N	2023 04 11 13:04:06	Y	Explore in ECOTOX
7	NWR44016.1	Y	13036	13245	Aves	Regulus satrapa	Golden-crowned kinglet	IF4E2 factor	218	208	213	5.1e-155	439.88	N	15	100	3	85.22	N	2023 04 11 13:04:06	Y	Explore in ECOTOX
7	CAH2055165.1	N	26639	13288	Magnoliopsida	Thlaspi arvense	Mustard family	unnamed protein product	216	87	118	8.6e-59	196.05	N	15	100	3	37.98	N	2023 04 11 13:04:06	Y	Explore in ECOTOX
7	CAD6885363.1	N	32802	13290	Exobasidiomycetes	Tilletia caries	Wheat bunt fungus	unnamed protein product	766	70	106	5.8e-24	112.08	N	15	100	0	21.71	N	2023 04 11 13:04:06	Y	Explore in ECOTOX
7	CAD6968957.1	N	52598	13291	Exobasidiomycetes	Tilletia controversa	Dwarf bunt fungus	unnamed protein product, partial	704	70	106	4.4e-24	112.46	N	15	100	0	21.79	N	2023 04 11 13:04:06	Y	Explore in ECOTOX
7	XP_006858937.1	N	59164	13333	Magnoliopsida	Amborella trichopoda	Flowering plants	eukaryotic translation initiation factor NCBP	228	106	141	2.4e-66	215.7	N	15	100	2	41.79	N	2023 04 11 13:04:06	Y	Explore in ECOTOX
7	RXG69680.1	N	19215	13347	Malacostraca	Armadillidium vulgare	Common pillbug	Eukaryotic translation initiation factor 4E type 2	127	71	81	1.5e-48	166.78	N	15	100	0	32.31	N	2023 04 11 13:04:06	Y	Explore in ECOTOX
7	VEU23496.1	N	5180	13370	Saccharomycetes	Brettanomyces naardenensis	True yeasts	DEKNAAC104507	238	60	92	1.1e-22	103.61	N	15	100	2	20.07	N	2023 04 11 13:04:06	Y	Explore in ECOTOX
7	XP_041032852.1	N	44664	13397	Chondrichthyes	Carcharodon carcharias	Great white shark	eukaryotic translation initiation factor 4E type 2 isoform X1	234	205	217	4.7e-155	440.65	N	15	100	3	85.37	N	2023 04 11 13:04:06	Y	Explore in ECOTOX
7	XP_027068790.1	N	68002	13443	Magnoliopsida	Coffea arabica	Coffee	eukaryotic translation initiation factor NCBP-like	231	96	133	8.7e-65	211.85	N	15	100	2	41.04	N	2023 04 11 13:04:06	Y	Explore in ECOTOX
7	CBN80973.1	N	2786	13489	Actinopteri	Dicentrarchus labrax	European seabass	Eukaryotic translation initiation factor 4E type 3	227	64	96	8.5e-26	111.69	N	15	100	0	21.64	N	2023 04 11 13:04:06	Y	Explore in ECOTOX
7	XP_038778914.1	N	9422	13502	Saccharomycetes	Brettanomyces nanus	True yeasts	uncharacterized protein FOA43_002702	251	73	114	4.8e-24	107.46	N	15	100	1	20.82	N	2023 04 11 13:04:06	Y	Explore in ECOTOX
7	XP_001363208.1	N	51360	13616	Mammalia	Monodelphis domestica	Gray short-tailed opossum	PREDICTED: eukaryotic translation initiation factor 4E type 2 isoform X3	245	236	240	1.9e-178	499.98	N	15	100	3	96.87	Y	2023 04 11 13:04:06	Y	Explore in ECOTOX
7	XP_037820870.1	N	24186	13632	Insecta	Lucilia sericata	Common green bottle fly	eukaryotic translation initiation factor 4E type 2	221	63	89	7e-39	145.21	N	15	100	0	28.13	N	2023 04 11 13:04:06	Y	Explore in ECOTOX
7	KAH3950436.1	N	307363	13684	Dothideomycetes	Parastagonospora nodorum	Filamentous ascomycetes	hypothetical protein HBH53_072730	361	78	120	7.6e-47	169.86	N	15	100	2	32.91	N	2023 04 11 13:04:06	Y	Explore in ECOTOX
7	XP_011173506.1	N	31296	13686	Insecta	Solenopsis invicta	Red fire ant	eukaryotic translation initiation factor 4E type 2 isoform X3	215	152	173	5.9e-102	305.45	N	15	100	1	59.18	N	2023 04 11 13:04:06	Y	Explore in ECOTOX
7	ORY99154.1	N	11133	13706	Mucoromycetes	Syncephalastrum racemosum	Pin molds	translation initiation factor eIF 4e-like domain-containing protein	213	100	134	2e-69	223.02	N	15	100	1	43.21	N	2023 04 11 13:04:06	Y	Explore in ECOTOX
7	KAF8411106.1	N	33024	13715	Magnoliopsida	Tetracentron sinense	Flowering plants	hypothetical protein HHK36_003645	258	62	95	2.5e-33	132.11	N	15	100	2	25.59	N	2023 04 11 13:04:06	Y	Explore in ECOTOX
7	XP_006138501.1	N	39170	13735	Testudinata	Pelodiscus sinensis	Chinese soft-shelled turtle	eukaryotic translation initiation factor 4E type 2 isoform X2	242	212	215	3.4e-158	448.74	N	15	100	3	86.94	N	2023 04 11 13:04:06	Y	Explore in ECOTOX
7	NXV42981.1	N	14270	13746	Aves	Uria aalge	Common murre	IF4E2 factor	216	208	212	6e-155	439.5	N	15	100	3	85.15	N	2023 04 11 13:04:06	Y	Explore in ECOTOX
7	MBC9835011.1	N	30962	13818	Polypodiopsida	Adiantum capillus-veneris	Maidenhair fern	hypothetical protein	259	92	137	2e-63	209.15	N	15	100	2	40.52	N	2023 04 11 13:04:06	Y	Explore in ECOTOX
7	EHA8588440.1	N	28779	13894	Magnoliopsida	Cocos nucifera	Coconut palm	eukaryotic translation initiation factor NCBP	229	89	124	6e-63	207.22	N	15	100	1	40.15	N	2023 04 11 13:04:06	Y	Explore in ECOTOX
7	XP_003558302.1	N	91375	15368	Magnoliopsida	Brachypodium distachyon	Stiff brome	eukaryotic translation initiation factor NCBP	232	84	119	2e-59	198.36	N	15	100	2	38.43	N	2023 04 11 13:04:06	Y	Explore in ECOTOX
7	XP_031394377.1	N	116571	22663	Magnoliopsida	Punica granatum	Pomegranate	eukaryotic translation initiation factor NCBP	228	100	145	8.8e-66	214.16	N	15	100	2	41.49	N	2023 04 11 13:04:06	Y	Explore in ECOTOX
7	XP_033769023.1	Y	11659	27291	Saccharomycetes	Saccharomyces paradoxus	True yeasts	Cdc33	213	52	94	2.4e-20	96.67	N	15	100	2	18.73	N	2023 04 11 13:04:06	Y	Explore in ECOTOX
7	QID82223.1	Y	11029	27292	Saccharomycetes	Saccharomyces pastorianus	Lager yeast	Translation initiation factor eIF4E	213	52	94	2.4e-20	96.67	N	15	100	2	18.73	N	2023 04 11 13:04:06	Y	Explore in ECOTOX
7	KAG0665311.1	N	5335	27294	Saccharomycetes	Kazachstania unispora	True yeasts	eukaryotic translation initiation factor 4E	209	55	103	4.2e-21	98.6	N	15	100	1	19.1	N	2023 04 11 13:04:06	Y	Explore in ECOTOX
7	RKP32767.1	N	4819	27322	Saccharomycetes	Metschnikowia bicuspidata	True yeasts	translation initiation factor eIF4e	405	45	64	1.5e-10	72.4	N	15	100	0	14.03	N	2023 04 11 13:04:06	Y	Explore in ECOTOX
7	XP_016599035.1	N	43781	27334	Eurotiomycetes	Penicillium expansum	Green and blue molds	Translation Initiation factor eIF- 4e	326	84	126	4.1e-51	179.87	N	15	100	1	34.85	N	2023 04 11 13:04:06	Y	Explore in ECOTOX
7	KAH6690885.1	Y	66927	27337	Sordariomycetes	Verticillium dahliae	Filamentous ascomycetes	eukaryotic translation initiation factor 4E-4	360	72	111	3e-40	152.53	N	15	100	2	29.55	N	2023 04 11 13:04:06	Y	Explore in ECOTOX
7	KLO19089.1	N	17165	27342	Agaricomycetes	Schizopora paradoxa	Basidiomycetes	eukaryotic translation initiation factor 4E	299	84	119	2e-47	169.47	N	15	100	2	32.83	N	2023 04 11 13:04:06	Y	Explore in ECOTOX
7	KNZ52158.1	N	21085	27349	Pucciniomycetes	Puccinia sorghi	Rusts	uncharacterized protein VP01_366g3	515	76	125	3.3e-35	142.51	N	15	100	0	27.61	N	2023 04 11 13:04:06	Y	Explore in ECOTOX
7	POW16835.1	N	29657	27350	Pucciniomycetes	Puccinia striiformis	Rusts	hypothetical protein PSTT_00972	473	81	132	2.2e-35	142.12	N	15	100	0	27.54	N	2023 04 11 13:04:06	Y	Explore in ECOTOX
7	CAG8451600.1	N	14508	27376	Glomeromycetes	Acaulospora colombiana	Glomeromycetes	13188_t:CDS:2	235	80	124	1.5e-39	147.52	N	15	100	3	28.58	N	2023 04 11 13:04:06	Y	Explore in ECOTOX
7	CAG8437938.1	N	17006	27381	Glomeromycetes	Funneliformis mosseae	Glomeromycetes	1364_t:CDS:2	265	81	121	5.2e-54	185.27	N	15	100	0	35.89	N	2023 04 11 13:04:06	Y	Explore in ECOTOX
7	CAH0111804.1	N	15969	27404	Branchiopoda	Daphnia galeata	Common water fleas	unnamed protein product	231	145	176	4e-105	314.31	N	15	100	2	60.89	N	2023 04 11 13:04:06	Y	Explore in ECOTOX
7	XP_042865011.1	Y	40206	27405	Malacostraca	Penaeus japonicus	Penaeid shrimps	eukaryotic translation initiation factor 4E type 2-like isoform X2	217	139	169	1.2e-98	297.36	N	15	100	2	57.61	N	2023 04 11 13:04:06	Y	Explore in ECOTOX
7	XP_011211733.1	N	23914	27457	Insecta	Bactrocera dorsalis	Oriental fruit fly	eukaryotic translation initiation factor 4E type 2	220	93	125	1.6e-64	210.69	N	15	100	1	40.82	N	2023 04 11 13:04:06	Y	Explore in ECOTOX
7	XP_036110292.1	N	96229	27622	Mammalia	Molossus molossus	Pallas's mastiff bat	eukaryotic translation initiation factor 4E type 2 isoform X1	245	244	244	0	513.84	N	15	100	3	99.55	Y	2023 04 11 13:04:06	Y	Explore in ECOTOX
7	XP_037705543.1	Y	54615	27675	Mammalia	Choloepus didactylus	Southern two-toed sloth	eukaryotic translation initiation factor 4E type 2 isoform X2	245	242	244	0	511.15	N	15	100	3	99.03	Y	2023 04 11 13:04:06	Y	Explore in ECOTOX
7	XP_028650845.1	N	35768	27687	Cladistia	Erpetoichthys calabaricus	Reedfish	eukaryotic translation initiation factor 4E type 2 isoform X2	236	208	212	1.5e-152	434.49	N	15	100	3	84.18	N	2023 04 11 13:04:06	Y	Explore in ECOTOX
7	XP_038575185.1	N	48306	27706	Actinopteri	Micropterus salmoides	Largemouth bass	eukaryotic translation initiation factor 4E type 2 isoform X4	233	204	213	6.6e-138	397.13	N	15	100	3	76.94	N	2023 04 11 13:04:06	Y	Explore in ECOTOX
7	XP_038272330.1	Y	61243	27794	Testudinata	Dermochelys coriacea	Leatherback sea turtle	eukaryotic translation initiation factor 4E type 2 isoform X2	234	218	220	6.3e-163	460.3	N	15	100	3	89.18	N	2023 04 11 13:04:06	Y	Explore in ECOTOX
7	VDL69245.1	N	22833	27835	Chromadorea	Nippostrongylus brasiliensis	Roundworms	unnamed protein product	217	102	127	9.8e-68	218.78	N	15	100	1	42.39	N	2023 04 11 13:04:06	Y	Explore in ECOTOX
7	KAA0187329.1	N	11877	27845	Trematoda	Fasciolopsis buski	Flukes	hypothetical protein FBUS_09564	110	24	45	2e-05	54.3	N	15	100	0	10.52	N	2023 04 11 13:04:06	Y	Explore in ECOTOX
7	KAG5859042.1	Y	2034	27973	Apansporoblastina	Encephalitozoon hellem	Microsporidians	eukaryotic initiation factor 4E	177	41	70	7.8e-10	67.78	N	15	100	1	13.13	N	2023 04 11 13:04:06	Y	Explore in ECOTOX
7	EPY34320.1	N	12189	28005	Kinetoplastea	Strigomonas culicis	Kinetoplasts	translation initiation factor 4E	190	53	87	4e-16	85.11	N	15	100	0	16.49	N	2023 04 11 13:04:06	Y	Explore in ECOTOX
7	XP_003225527.1	N	35706	28377	Lepidosauria	Anolis carolinensis	Green anole	PREDICTED: eukaryotic translation initiation factor 4E type 2 isoform X2	256	215	220	1.2e-161	457.99	N	15	100	3	88.73	N	2023 04 11 13:04:06	Y	Explore in ECOTOX
7	XP_015088851.1	N	38430	28526	Magnoliopsida	Solanum pennellii	Nightshade family	eukaryotic translation initiation factor NCBP	223	92	127	1.9e-62	205.68	N	15	100	2	39.85	N	2023 04 11 13:04:06	Y	Explore in ECOTOX
7	XP_010524983.1	N	41275	28532	Magnoliopsida	Tarenaya hassleriana	Spider flower	PREDICTED: eukaryotic translation initiation factor NCBP	228	94	129	6.5e-62	204.53	N	15	100	2	39.63	N	2023 04 11 13:04:06	Y	Explore in ECOTOX
7	CAD6451870.1	N	10663	28548	Leotiomycetes	Sclerotinia trifoliorum	Filamentous ascomycetes	56d0ec6b-5d1c-43b0-a899-2327b42a4003	342	87	124	9.5e-49	174.1	N	15	100	3	33.73	N	2023 04 11 13:04:06	Y	Explore in ECOTOX
7	CRG87388.1	N	9962	28573	Eurotiomycetes	Talaromyces islandicus	Green and blue molds	Eukaryotic translation initiation factor 4E type 2	344	87	123	6.6e-51	179.87	N	15	100	1	34.85	N	2023 04 11 13:04:06	Y	Explore in ECOTOX
7	XP_036673329.1	N	25853	28584	Insecta	Drosophila suzukii	Fruit flies	eukaryotic translation initiation factor 4E type 2 isoform X1	223	91	124	7.1e-64	209.15	N	15	100	0	40.52	N	2023 04 11 13:04:06	Y	Explore in ECOTOX
7	XP_011188310.1	N	24858	28588	Insecta	Zeugodacus cucurbitae	Melon fly	eukaryotic translation initiation factor 4E type 2	220	92	125	3.2e-64	209.92	N	15	100	1	40.67	N	2023 04 11 13:04:06	Y	Explore in ECOTOX
7	XP_036323843.1	N	30953	28610	Insecta	Rhagoletis pomonella	Apple maggot	eukaryotic translation initiation factor 4E type 2	220	92	125	1.2e-64	211.07	N	15	100	1	40.89	N	2023 04 11 13:04:06	Y	Explore in ECOTOX
7	XP_017490196.1	N	34690	28612	Insecta	Rhagoletis zephyria	Snowberry fruit fly	PREDICTED: eukaryotic translation initiation factor 4E type 2-like	231	93	128	7.8e-67	216.85	N	15	100	2	42.01	N	2023 04 11 13:04:06	Y	Explore in ECOTOX
7	NWX73491.1	N	14034	28689	Aves	Alca torda	Razorbill	IF4E2 factor	222	215	219	7.8e-161	454.91	N	15	100	3	88.13	N	2023 04 11 13:04:06	Y	Explore in ECOTOX
7	NXV19900.1	Y	14788	28697	Aves	Cepphus grylle	Shorebirds and others	IF4E2 factor	216	207	212	2e-154	438.34	N	15	100	3	84.93	N	2023 04 11 13:04:06	Y	Explore in ECOTOX
7	NWT85203.1	Y	13733	28713	Aves	Lanius ludovicianus	Shrikes	IF4E2 factor	218	208	213	5.1e-155	439.88	N	15	100	3	85.22	N	2023 04 11 13:04:06	Y	Explore in ECOTOX
7	NWV13701.1	Y	14013	28724	Aves	Ptilonorhynchus violaceus	Satin bowerbird	IF4E2 factor	222	214	219	3e-160	453.37	N	15	100	3	87.84	N	2023 04 11 13:04:06	Y	Explore in ECOTOX
7	XP_006893532.1	N	25292	28737	Mammalia	Elephantulus edwardii	Cape elephant shrew	PREDICTED: eukaryotic translation initiation factor 4E type 2 isoform X2	245	237	239	2.8e-178	499.59	N	15	100	3	96.79	Y	2023 04 11 13:04:06	Y	Explore in ECOTOX
7	XP_015242223.1	N	36660	28743	Actinopteri	Cyprinodon variegatus	Sheepshead minnow	PREDICTED: eukaryotic translation initiation factor 4E type 2 isoform X3	233	196	206	8.8e-142	407.14	N	15	100	3	78.88	N	2023 04 11 13:04:06	Y	Explore in ECOTOX
7	XP_043883926.1	N	91980	28829	Actinopteri	Solea senegalensis	Senegalese sole	eukaryotic translation initiation factor 4E type 2 isoform X4	224	199	210	5e-137	394.81	N	15	100	3	76.49	N	2023 04 11 13:04:06	Y	Explore in ECOTOX
7	XP_454900.1	N	16243	28985	Saccharomycetes	Kluyveromyces lactis	True yeasts	uncharacterized protein KLLA0_E21011g	210	64	102	2.6e-18	91.28	N	15	100	2	17.68	N	2023 04 11 13:04:06	Y	Explore in ECOTOX
7	KAF4569944.1	N	33725	28995	Agaricomycetes	Pleurotus pulmonarius	Gill mushrooms	hypothetical protein EYR36_009750	284	91	123	1.9e-51	179.49	N	15	100	1	34.77	N	2023 04 11 13:04:06	Y	Explore in ECOTOX
7	XP_017084066.1	N	22544	29029	Insecta	Drosophila eugracilis	Fruit flies	eukaryotic translation initiation factor 4E type 2 isoform X3	243	94	128	2.4e-64	211.07	N	15	100	1	40.89	N	2023 04 11 13:04:06	Y	Explore in ECOTOX
7	XP_017015863.1	N	20154	29030	Insecta	Drosophila takahashii	Fruit flies	eukaryotic translation initiation factor 4E type 2 isoform X1	223	90	124	1e-63	208.76	N	15	100	1	40.45	N	2023 04 11 13:04:06	Y	Explore in ECOTOX
7	XP_014213077.1	N	17495	29053	Insecta	Copidosoma floridanum	Wasps, ants, and bees	eukaryotic translation initiation factor 4E type 2	213	145	167	6.5e-101	302.75	N	15	100	1	58.66	N	2023 04 11 13:04:06	Y	Explore in ECOTOX
7	XP_021195582.1	N	40293	29058	Insecta	Helicoverpa armigera	Cotton bollworm	eukaryotic translation initiation factor 4E type 2	244	98	126	6.2e-68	220.32	N	15	100	1	42.69	N	2023 04 11 13:04:06	Y	Explore in ECOTOX
7	XP_040494941.1	Y	41719	29073	Mammalia	Ursus maritimus	Polar bear	eukaryotic translation initiation factor 4E type 2 isoform X1	245	243	244	0	512.3	N	15	100	3	99.25	Y	2023 04 11 13:04:06	Y	Explore in ECOTOX
7	XP_021546014.1	Y	39488	29088	Mammalia	Neomonachus schauinslandi	Hawaiian monk seal	eukaryotic translation initiation factor 4E type 2 isoform X1	245	243	244	0	512.3	N	15	100	3	99.25	Y	2023 04 11 13:04:06	Y	Explore in ECOTOX
7	XP_027730986.1	Y	42741	29139	Mammalia	Vombatus ursinus	Common wombat	eukaryotic translation initiation factor 4E type 2 isoform X1	245	240	243	0	506.91	N	15	100	3	98.21	Y	2023 04 11 13:04:06	Y	Explore in ECOTOX
7	XP_030631089.1	N	30172	29144	Actinopteri	Chanos chanos	Milkfish	eukaryotic translation initiation factor 4E type 2	236	187	203	9.3e-131	379.41	N	15	100	3	73.51	N	2023 04 11 13:04:06	Y	Explore in ECOTOX
7	VDI04362.1	N	83867	29158	Bivalvia	Mytilus galloprovincialis	Mediterranean mussel	translation initiation factor 4E	224	153	182	1.2e-110	327.79	N	15	100	2	63.51	N	2023 04 11 13:04:06	Y	Explore in ECOTOX
7	XP_011455099.1	N	64660	29159	Bivalvia	Crassostrea gigas	Pacific oyster	eukaryotic translation initiation factor 4E type 2 isoform X3	220	150	183	1e-109	325.48	N	15	100	3	63.06	N	2023 04 11 13:04:06	Y	Explore in ECOTOX
7	RCN39649.1	N	30351	29170	Chromadorea	Ancylostoma caninum	Dog hookworm	eukaryotic initiation factor 4E	167	61	92	1.1e-30	122.48	N	15	100	0	23.73	N	2023 04 11 13:04:06	Y	Explore in ECOTOX
7	KJH46128.1	N	14346	29172	Chromadorea	Dictyocaulus viviparus	Bovine lungworm	eukaryotic initiation factor 4E	229	73	111	1.2e-35	137.12	N	15	100	1	26.57	N	2023 04 11 13:04:06	Y	Explore in ECOTOX
7	KMZ63934.1	N	20963	29655	Magnoliopsida	Zostera marina	Monocotyledons	Eukaryotic translation initiation factor 4E	220	90	125	4.2e-63	207.22	N	15	100	2	40.15	N	2023 04 11 13:04:06	Y	Explore in ECOTOX
7	XP_017646873.1	N	80170	29729	Magnoliopsida	Gossypium arboreum	Tree cotton	PREDICTED: eukaryotic translation initiation factor NCBP	232	99	142	4.8e-64	209.92	N	15	100	2	40.67	N	2023 04 11 13:04:06	Y	Explore in ECOTOX
7	XP_012462257.1	N	158321	29730	Magnoliopsida	Gossypium raimondii	Mallow family	PREDICTED: eukaryotic translation initiation factor NCBP	232	90	132	4.5e-63	207.61	N	15	100	2	40.22	N	2023 04 11 13:04:06	Y	Explore in ECOTOX
7	XP_002281697.1	N	206650	29760	Magnoliopsida	Vitis vinifera	Wine grape	PREDICTED: eukaryotic translation initiation factor NCBP	225	94	128	5.9e-64	209.53	N	15	100	2	40.6	N	2023 04 11 13:04:06	Y	Explore in ECOTOX
7	XP_044483423.1	N	52958	29780	Magnoliopsida	Mangifera indica	Mango	eukaryotic translation initiation factor NCBP-like	224	96	136	2.3e-63	207.99	N	15	100	2	40.3	N	2023 04 11 13:04:06	Y	Explore in ECOTOX
7	KAH9303145.1	N	45196	29808	Pinopsida	Taxus chinensis	Chinese yew	hypothetical protein KI387_014728	244	82	114	4.7e-50	174.48	N	15	100	1	33.8	N	2023 04 11 13:04:06	Y	Explore in ECOTOX
7	KAF0270862.1	N	16417	29833	Saccharomycetes	Hanseniaspora uvarum	True yeasts	hypothetical protein FOG48_00071	209	40	83	2.3e-10	70.09	N	15	100	2	13.58	N	2023 04 11 13:04:06	Y	Explore in ECOTOX
7	OQE02179.1	N	10288	29845	Eurotiomycetes	Penicillium vulpinum	Green and blue molds	hypothetical protein PENVUL_c040G06781	326	83	125	2e-50	177.95	N	15	100	1	34.48	N	2023 04 11 13:04:06	Y	Explore in ECOTOX
7	VUC24652.1	N	18411	29856	Sordariomycetes	Clonostachys rosea	Filamentous ascomycetes	unnamed protein product	339	84	124	1.9e-49	176.02	N	15	100	2	34.1	N	2023 04 11 13:04:06	Y	Explore in ECOTOX
7	UKZ57669.1	N	12394	29875	Sordariomycetes	Trichoderma virens	Filamentous ascomycetes	hypothetical protein TrVGV298_011529	241	87	130	3.8e-50	174.87	N	15	100	1	33.88	N	2023 04 11 13:04:06	Y	Explore in ECOTOX
7	KAG2766769.1	N	335010	29920	Peronosporales	Phytophthora cactorum	Heterokonts	hypothetical protein Pcac1_g21899	271	104	135	2.7e-70	227.25	N	15	100	2	44.03	N	2023 04 11 13:04:06	Y	Explore in ECOTOX
7	KAF1803266.1	N	11917	29924	Mucoromycetes	Mucor lusitanicus	Pin molds	translation initiation factor eIF 4e-like domain-containing protein	199	92	129	2.8e-66	214.54	N	15	100	1	41.57	N	2023 04 11 13:04:06	Y	Explore in ECOTOX
7	XP_017847215.1	N	31294	30019	Insecta	Drosophila busckii	Fruit flies	eukaryotic translation initiation factor 4E type 2 isoform X1	240	94	128	1e-64	211.85	N	15	100	1	41.04	N	2023 04 11 13:04:06	Y	Explore in ECOTOX
7	XP_017113506.1	N	23515	30023	Insecta	Drosophila elegans	Fruit flies	eukaryotic translation initiation factor 4E type 2 isoform X2	223	91	125	1.8e-64	210.69	N	15	100	0	40.82	N	2023 04 11 13:04:06	Y	Explore in ECOTOX
7	XP_017046844.1	N	22168	30025	Insecta	Drosophila ficusphila	Fruit flies	eukaryotic translation initiation factor 4E type 2 isoform X2	223	91	125	2.1e-64	210.69	N	15	100	1	40.82	N	2023 04 11 13:04:06	Y	Explore in ECOTOX
7	XP_017036270.1	N	35879	30033	Insecta	Drosophila kikkawai	Fruit flies	eukaryotic translation initiation factor 4E type 2 isoform X1	223	91	124	7.1e-64	209.15	N	15	100	0	40.52	N	2023 04 11 13:04:06	Y	Explore in ECOTOX
7	KAH8388397.1	N	11869	30044	Insecta	Drosophila rubida	Fruit flies	hypothetical protein KR093_005546, partial	152	63	87	2e-39	144.44	N	15	100	0	27.98	N	2023 04 11 13:04:06	Y	Explore in ECOTOX
7	XP_041766628.1	Y	28966	30066	Insecta	Anopheles merus	Mosquitos	eukaryotic translation initiation factor 4E type 2	208	89	122	3.1e-63	207.22	N	15	100	1	40.15	N	2023 04 11 13:04:06	Y	Explore in ECOTOX
7	XP_035894898.1	N	30212	30069	Insecta	Anopheles stephensi	Asian malaria mosquito	eukaryotic translation initiation factor 4E type 2	208	101	142	9.8e-64	208.38	N	15	100	2	40.37	N	2023 04 11 13:04:06	Y	Explore in ECOTOX
7	XP_012163579.1	N	22783	30195	Insecta	Bombus terrestris	Buff-tailed bumblebee	eukaryotic translation initiation factor 4E type 2 isoform X3	215	148	177	1.6e-102	306.99	N	15	100	1	59.48	N	2023 04 11 13:04:06	Y	Explore in ECOTOX
7	XP_043495906.1	N	20977	30207	Insecta	Polistes fuscatus	Common paper wasp	eukaryotic translation initiation factor 4E type 2	215	150	174	2.8e-103	308.92	N	15	100	1	59.85	N	2023 04 11 13:04:06	Y	Explore in ECOTOX
7	KAF7396037.1	Y	17307	30212	Insecta	Vespula germanica	Hornets and yellowjackets	hypothetical protein	218	149	173	7.6e-103	307.76	N	15	100	1	59.63	N	2023 04 11 13:04:06	Y	Explore in ECOTOX
7	XP_043674338.1	N	42425	30213	Insecta	Vespula pensylvanica	Western yellowjacket	eukaryotic translation initiation factor 4E type 2-like isoform X3	215	150	174	1.2e-103	309.69	N	15	100	1	60	N	2023 04 11 13:04:06	Y	Explore in ECOTOX
7	XP_044147630.1	Y	39132	30331	Amphibia	Bufo gargarizans	Asiatic toad	eukaryotic translation initiation factor 4E type 2	234	212	217	4.5e-160	453.37	N	15	100	3	87.84	N	2023 04 11 13:04:06	Y	Explore in ECOTOX
7	NXK53785.1	Y	13560	30388	Aves	Chauna torquata	Southern screamer	IF4E2 factor	218	208	213	5.1e-155	439.88	N	15	100	3	85.22	N	2023 04 11 13:04:06	Y	Explore in ECOTOX
7	XP_042734358.1	Y	33199	30410	Aves	Lagopus leucura	White-tailed ptarmigan	eukaryotic translation initiation factor 4E type 2 isoform X2	234	214	219	1.8e-160	454.14	N	15	100	3	87.98	N	2023 04 11 13:04:06	Y	Explore in ECOTOX
7	KFR06063.1	Y	27858	30419	Aves	Opisthocomus hoazin	Hoatzin	Eukaryotic translation initiation factor 4E type 2, partial	218	208	213	9.3e-155	439.11	N	15	100	3	85.07	N	2023 04 11 13:04:06	Y	Explore in ECOTOX
7	KFW09853.1	Y	28139	30455	Aves	Fulmarus glacialis	Northern fulmar	Eukaryotic translation initiation factor 4E type 2, partial	218	208	213	1e-154	439.11	N	15	100	3	85.07	N	2023 04 11 13:04:06	Y	Explore in ECOTOX
7	KAF1671029.1	Y	15267	30457	Aves	Pygoscelis papua	Gentoo penguin	Eukaryotic translation initiation factor 4E type 2, partial	218	208	213	9.3e-155	439.11	N	15	100	3	85.07	N	2023 04 11 13:04:06	Y	Explore in ECOTOX
7	XP_025901190.1	N	21566	30464	Aves	Nothoprocta perdicaria	Tinamous	eukaryotic translation initiation factor 4E type 2 isoform X3	234	216	220	1.2e-161	457.22	N	15	100	3	88.58	N	2023 04 11 13:04:06	Y	Explore in ECOTOX
7	XP_027372329.1	Y	54430	30522	Mammalia	Bos indicus x Bos taurus	Hybrid cattle	eukaryotic translation initiation factor 4E type 2 isoform X1	245	243	244	0	511.92	N	15	100	3	99.18	Y	2023 04 11 13:04:06	Y	Explore in ECOTOX
7	XP_006209179.1	Y	45195	30538	Mammalia	Vicugna pacos	Alpaca	eukaryotic translation initiation factor 4E type 2 isoform X1	245	244	245	0	514.23	N	15	100	3	99.63	Y	2023 04 11 13:04:06	Y	Explore in ECOTOX
7	XP_012623891.1	N	60037	30608	Mammalia	Microcebus murinus	Gray mouse lemur	eukaryotic translation initiation factor 4E type 2	245	237	239	4.5e-178	499.2	N	15	100	3	96.72	Y	2023 04 11 13:04:06	Y	Explore in ECOTOX
7	XP_023366129.1	N	33110	30611	Mammalia	Otolemur garnettii	Small-eared galago	eukaryotic translation initiation factor 4E type 2, partial	155	154	155	1.2e-111	327.79	N	15	100	0	63.51	Y	2023 04 11 13:04:06	Y	Explore in ECOTOX
7	XP_024129342.1	N	69258	30732	Actinopteri	Oryzias melastigma	Indian medaka	eukaryotic translation initiation factor 4E type 2 isoform X2	236	199	208	5.6e-135	389.81	N	15	100	3	75.52	N	2023 04 11 13:04:06	Y	Explore in ECOTOX
7	XP_011614734.1	N	49076	31033	Actinopteri	Takifugu rubripes	Torafugu	eukaryotic translation initiation factor 4E type 2 isoform X2	233	203	213	2.5e-131	380.56	N	15	100	3	73.73	N	2023 04 11 13:04:06	Y	Explore in ECOTOX
7	XP_034637440.1	Y	42399	31138	Testudinata	Trachemys scripta elegans	Red-eared slider turtle	eukaryotic translation initiation factor 4E type 2 isoform X2	234	218	221	1.1e-163	462.23	N	15	100	3	89.55	N	2023 04 11 13:04:06	Y	Explore in ECOTOX
7	XP_003106970.1	N	90893	31234	Chromadorea	Caenorhabditis remanei	Roundworms	CRE-IFE-4 protein	203	96	127	9e-66	213.39	N	15	100	1	41.34	N	2023 04 11 13:04:06	Y	Explore in ECOTOX
7	VDP59953.1	N	22263	31246	Trematoda	Schistosoma mattheei	Blood flukes	unnamed protein product	170	42	78	1.1e-18	91.28	N	15	100	0	17.68	N	2023 04 11 13:04:06	Y	Explore in ECOTOX
7	XP_016653315.1	N	20584	31271	Aconoidasida	Plasmodium chabaudi chabaudi	Haemosporidians	translation initiation factor 4E, putative	227	44	78	2e-09	67.78	N	15	100	1	13.13	N	2023 04 11 13:04:06	Y	Explore in ECOTOX
7	XP_042946555.1	N	281916	32201	Magnoliopsida	Carya illinoinensis	Pecan	eukaryotic translation initiation factor NCBP	240	94	130	1.2e-63	209.15	N	15	100	2	40.52	N	2023 04 11 13:04:06	Y	Explore in ECOTOX
7	XP_043273496.1	N	23914	32260	Insecta	Venturia canescens	Wasps, ants, and bees	eukaryotic translation initiation factor 4E type 2 isoform X1	216	114	149	1.9e-76	241.12	N	15	100	1	46.72	N	2023 04 11 13:04:06	Y	Explore in ECOTOX
7	XP_015794628.1	N	16383	32264	Arachnida	Tetranychus urticae	Two-spotted spider mite	eukaryotic translation initiation factor 4E type 2	210	130	161	2.9e-94	285.8	N	15	100	1	55.37	N	2023 04 11 13:04:06	Y	Explore in ECOTOX
7	XP_044599108.1	N	44566	32391	Insecta	Cotesia glomerata	Wasps, ants, and bees	eukaryotic translation initiation factor 4E type 2	219	130	156	1.3e-84	261.92	N	15	100	0	50.75	N	2023 04 11 13:04:06	Y	Explore in ECOTOX
7	QBH73393.1	N	175	32400	Insecta	Encarsia formosa	Wasps, ants, and bees	eukaryotic translation initiation factor 4e	216	69	112	6.6e-35	134.81	N	15	100	1	26.12	N	2023 04 11 13:04:06	Y	Explore in ECOTOX
7	XP_027875560.1	Y	47115	32473	Actinopteri	Xiphophorus couchianus	Monterrey platyfish	eukaryotic translation initiation factor 4E type 2 isoform X3	233	202	211	8.7e-145	414.46	N	15	100	3	80.3	N	2023 04 11 13:04:06	Y	Explore in ECOTOX
7	XP_006786656.1	N	36437	32507	Actinopteri	Neolamprologus brichardi	Lyretail cichlid	eukaryotic translation initiation factor 4E type 2 isoform X3	271	199	210	4.1e-131	381.33	N	15	100	3	73.88	N	2023 04 11 13:04:06	Y	Explore in ECOTOX
7	XP_014928756.1	Y	56442	32536	Mammalia	Acinonyx jubatus	Cheetah	eukaryotic translation initiation factor 4E type 2 isoform X2	245	243	244	0	512.3	N	15	100	3	99.25	Y	2023 04 11 13:04:06	Y	Explore in ECOTOX
7	KAF4699931.1	N	102235	32597	Perkinsida	Perkinsus olseni	Alveolates	hypothetical protein FOZ63_008763	194	73	114	6.7e-38	141.74	N	15	100	2	27.46	N	2023 04 11 13:04:06	Y	Explore in ECOTOX
7	KXZ45190.1	N	16502	33097	Chlorophyceae	Gonium pectorale	Green algae	hypothetical protein GPECTOR_57g480	201	62	108	4.9e-27	114	N	15	100	3	22.09	N	2023 04 11 13:04:06	Y	Explore in ECOTOX
7	PHT37039.1	N	35821	33114	Magnoliopsida	Capsicum baccatum	Peppers	Eukaryotic translation initiation factor NCBP	224	91	123	1.2e-63	208.76	N	15	100	2	40.45	N	2023 04 11 13:04:06	Y	Explore in ECOTOX
7	KAG2415886.1	N	31407	33178	Eurotiomycetes	Aspergillus terreus	Green and blue molds	hypothetical protein HFD88_007078	343	87	130	2.1e-52	183.73	N	15	100	1	35.6	N	2023 04 11 13:04:06	Y	Explore in ECOTOX
7	XP_018176465.1	N	69639	33203	Sordariomycetes	Purpureocillium lilacinum	Filamentous ascomycetes	eukaryotic translation initiation factor 4E-4	335	90	137	1.4e-48	173.71	N	15	100	3	33.65	N	2023 04 11 13:04:06	Y	Explore in ECOTOX
7	XP_038220631.1	N	17483	33412	Insecta	Zerene cesonia	Dogface butterfly	eukaryotic translation initiation factor 4E type 2	233	104	136	4.1e-68	220.32	N	15	100	1	42.69	N	2023 04 11 13:04:06	Y	Explore in ECOTOX
7	XP_043990936.1	Y	68819	33528	Actinopteri	Gambusia affinis	Western mosquitofish	eukaryotic translation initiation factor 4E type 2 isoform X7	233	202	211	8.7e-145	414.46	N	15	100	3	80.3	N	2023 04 11 13:04:06	Y	Explore in ECOTOX
7	XP_043858282.1	N	43714	33562	Mammalia	Dromiciops gliroides	Monito del monte	eukaryotic translation initiation factor 4E type 2 isoform X2	245	240	242	0	506.91	N	15	100	3	98.21	Y	2023 04 11 13:04:06	Y	Explore in ECOTOX
7	NXX53482.1	Y	12353	33581	Aves	Scopus umbretta	Hamerkop	IF4E2 factor	218	208	213	9.3e-155	439.11	N	15	100	3	85.07	N	2023 04 11 13:04:06	Y	Explore in ECOTOX
7	NXS43249.1	Y	12326	33584	Aves	Balaeniceps rex	Shoebill	IF4E2 factor	218	208	213	9.3e-155	439.11	N	15	100	3	85.07	N	2023 04 11 13:04:06	Y	Explore in ECOTOX
7	NWS75395.1	N	13919	33598	Aves	Crotophaga sulcirostris	Groove-billed ani	IF4E2 factor	218	209	214	1.5e-155	441.04	N	15	100	3	85.45	N	2023 04 11 13:04:06	Y	Explore in ECOTOX
7	NWH76303.1	N	14099	33601	Aves	Piaya cayana	Squirrel cuckoo	IF4E2 factor	178	177	178	5.4e-131	377.48	N	15	100	3	73.13	N	2023 04 11 13:04:06	Y	Explore in ECOTOX
7	KAA0154549.1	N	33100	33653	Bigyra	Cafeteria roenbergensis	Bicosoecids	hypothetical protein FNF29_02426	265	58	104	5.3e-23	105.14	N	15	100	0	20.37	N	2023 04 11 13:04:06	Y	Explore in ECOTOX
7	KAG9148303.1	N	32574	34254	Magnoliopsida	Lithospermum erythrorhizon	Borage family	hypothetical protein Leryth_012255	225	90	120	9.5e-63	206.45	N	15	100	2	40	N	2023 04 11 13:04:06	Y	Explore in ECOTOX
7	TYJ00896.1	Y	101710	34275	Magnoliopsida	Gossypium mustelinum	Mallow family	hypothetical protein E1A91_A13G116700v1	232	99	142	4.8e-64	209.92	N	15	100	2	40.67	N	2023 04 11 13:04:06	Y	Explore in ECOTOX
7	TYG86261.1	Y	93472	34276	Magnoliopsida	Gossypium darwinii	Mallow family	hypothetical protein ES288_A13G120200v1	232	95	134	6.5e-64	209.53	N	15	100	2	40.6	N	2023 04 11 13:04:06	Y	Explore in ECOTOX
7	TYH91526.1	N	107970	34277	Magnoliopsida	Gossypium tomentosum	Mallow family	hypothetical protein ES332_A13G122000v1	232	98	140	1.8e-62	206.07	N	15	100	2	39.92	N	2023 04 11 13:04:06	Y	Explore in ECOTOX
7	MBA0783188.1	Y	33035	34281	Magnoliopsida	Gossypium trilobum	Mallow family	hypothetical protein	232	90	132	8.7e-63	206.84	N	15	100	2	40.07	N	2023 04 11 13:04:06	Y	Explore in ECOTOX
7	MBA0751885.1	N	25095	34282	Magnoliopsida	Gossypium gossypioides	Mallow family	hypothetical protein	232	90	132	8.7e-63	206.84	N	15	100	2	40.07	N	2023 04 11 13:04:06	Y	Explore in ECOTOX
7	MBA0843538.1	Y	25584	34283	Magnoliopsida	Gossypium armourianum	Mallow family	hypothetical protein	232	90	132	8.7e-63	206.84	N	15	100	2	40.07	N	2023 04 11 13:04:06	Y	Explore in ECOTOX
7	MBA0816177.1	N	31346	34285	Magnoliopsida	Gossypium harknessii	Mallow family	hypothetical protein	183	88	122	1e-61	202.22	N	15	100	0	39.18	N	2023 04 11 13:04:06	Y	Explore in ECOTOX
7	MBA0667945.1	N	34983	34286	Magnoliopsida	Gossypium klotzschianum	Mallow family	hypothetical protein	232	89	131	1.3e-61	203.76	N	15	100	2	39.48	N	2023 04 11 13:04:06	Y	Explore in ECOTOX
7	MBA0632170.1	N	35018	34287	Magnoliopsida	Gossypium davidsonii	Mallow family	hypothetical protein	232	90	132	9.9e-63	206.45	N	15	100	2	40	N	2023 04 11 13:04:06	Y	Explore in ECOTOX
7	MBA0727831.1	N	28571	34288	Magnoliopsida	Gossypium laxum	Mallow family	hypothetical protein	231	98	142	1.2e-63	208.76	N	15	100	2	40.45	N	2023 04 11 13:04:06	Y	Explore in ECOTOX
7	MBA0573572.1	N	30393	34289	Magnoliopsida	Gossypium lobatum	Mallow family	hypothetical protein	144	69	96	4.2e-47	163.7	N	15	100	0	31.71	N	2023 04 11 13:04:06	Y	Explore in ECOTOX
7	MBA0699168.1	N	29696	34290	Magnoliopsida	Gossypium aridum	Mallow family	hypothetical protein	232	89	132	2.8e-62	205.3	N	15	100	2	39.77	N	2023 04 11 13:04:06	Y	Explore in ECOTOX
7	MBA0875255.1	Y	35864	34291	Magnoliopsida	Gossypium schwendimanii	Mallow family	hypothetical protein	232	90	132	8.7e-63	206.84	N	15	100	2	40.07	N	2023 04 11 13:04:06	Y	Explore in ECOTOX
7	AFK47843.1	N	9370	34305	Magnoliopsida	Lotus japonicus	Pea family	unknown	193	69	106	1.4e-34	133.26	N	15	100	1	25.82	N	2023 04 11 13:04:06	Y	Explore in ECOTOX
7	KAG0670208.1	N	5461	34358	Saccharomycetes	Kazachstania exigua	True yeasts	eukaryotic translation initiation factor 4E	210	56	95	3.5e-21	98.98	N	15	100	2	19.18	N	2023 04 11 13:04:06	Y	Explore in ECOTOX
7	OAL71369.1	N	7082	34388	Eurotiomycetes	Trichophyton violaceum	Dermatophytes	translation initiation factor eIF4E3	363	85	120	6.6e-49	175.25	N	15	100	2	33.95	N	2023 04 11 13:04:06	Y	Explore in ECOTOX
7	TFY55530.1	N	24171	34475	Agaricomycetes	Fomitopsis rosea	Basidiomycetes	hypothetical protein EVJ58_g8189	256	90	137	2.4e-52	181.03	N	15	100	1	35.07	N	2023 04 11 13:04:06	Y	Explore in ECOTOX
7	KAF7756899.1	N	21735	34485	Entomophthoromycetes	Entomophthora muscae	Fungi	Eukaryotic translation initiation factor 4E type 2	253	101	142	3e-65	213.77	N	15	100	1	41.42	N	2023 04 11 13:04:06	Y	Explore in ECOTOX
7	KAF8563746.1	N	25026	34504	Trematoda	Paragonimus westermani	Flukes	hypothetical protein P879_07764	201	40	73	1.5e-13	78.57	N	15	100	0	15.22	N	2023 04 11 13:04:06	Y	Explore in ECOTOX
7	XP_024502463.1	N	24981	34506	Chromadorea	Strongyloides ratti	Roundworms	Translation Initiation factor eIF-4e family and Translation Initiation factor eIF-4e-like domain-containing protein	222	69	103	6e-32	127.49	N	15	100	1	24.7	N	2023 04 11 13:04:06	Y	Explore in ECOTOX
7	TKR81071.1	N	36673	34508	Chromadorea	Steinernema carpocapsae	Roundworms	hypothetical protein L596_015009	214	95	118	5.5e-63	206.45	N	15	100	1	40	N	2023 04 11 13:04:06	Y	Explore in ECOTOX
7	DAA34255.1	N	794	34610	Arachnida	Amblyomma variegatum	Tropical bont tick	TPA_inf: translation initiation factor 4F cap-binding subunit, partial	209	66	108	1.1e-32	129.03	N	15	100	1	25	N	2023 04 11 13:04:06	Y	Explore in ECOTOX
7	KAG0429486.1	N	28503	34615	Arachnida	Ixodes persulcatus	Taiga tick	hypothetical protein HPB47_023578	344	128	153	2.9e-96	295.82	N	15	100	0	57.31	N	2023 04 11 13:04:06	Y	Explore in ECOTOX
7	XP_037511814.1	N	58301	34632	Arachnida	Rhipicephalus sanguineus	Brown dog tick	eukaryotic translation initiation factor 4E type 2-like	255	127	152	4.4e-96	292.35	N	15	100	0	56.64	N	2023 04 11 13:04:06	Y	Explore in ECOTOX
7	XP_003740122.1	N	11978	34638	Arachnida	Galendromus occidentalis	Western predatory mite	eukaryotic translation initiation factor 4E type 2	278	104	139	2.5e-72	232.65	N	15	100	0	45.07	N	2023 04 11 13:04:06	Y	Explore in ECOTOX
7	XP_018356492.1	N	35616	34720	Insecta	Trachymyrmex septentrionalis	Wasps, ants, and bees	PREDICTED: eukaryotic translation initiation factor 4E type 2-like isoform X2	215	150	173	2.3e-101	303.91	N	15	100	1	58.88	N	2023 04 11 13:04:06	Y	Explore in ECOTOX
7	CAG5113925.1	N	50047	34765	Appendicularia	Oikopleura dioica	Appendicularians	Oidioi.mRNA.OKI2018_I69.chr2.g8015.t1.cds	242	73	114	1.3e-45	163.31	N	15	100	1	31.64	N	2023 04 11 13:04:06	Y	Explore in ECOTOX
7	XP_041956897.1	N	56122	34773	Actinopteri	Alosa sapidissima	American shad	eukaryotic translation initiation factor 4E type 2 isoform X2	236	195	208	2.5e-131	380.56	N	15	100	3	73.73	N	2023 04 11 13:04:06	Y	Explore in ECOTOX
7	XP_035526565.1	N	31139	34816	Actinopteri	Morone saxatilis	Striped sea-bass	eukaryotic translation initiation factor 4E type 2 isoform X2	233	205	213	5.2e-138	397.51	N	15	100	3	77.01	N	2023 04 11 13:04:06	Y	Explore in ECOTOX
7	XP_005395424.1	N	45556	34839	Mammalia	Chinchilla lanigera	Long-tailed chinchilla	PREDICTED: eukaryotic translation initiation factor 4E type 2 isoform X1	245	242	245	0	511.53	N	15	100	3	99.1	Y	2023 04 11 13:04:06	Y	Explore in ECOTOX
7	XP_025745272.1	Y	46265	34884	Mammalia	Callorhinus ursinus	Northern fur seal	eukaryotic translation initiation factor 4E type 2 isoform X1	245	243	244	0	512.3	N	15	100	3	99.25	Y	2023 04 11 13:04:06	Y	Explore in ECOTOX
7	XP_027960983.1	Y	40115	34886	Mammalia	Eumetopias jubatus	Steller sea lion	eukaryotic translation initiation factor 4E type 2 isoform X1	245	243	244	0	512.3	N	15	100	3	99.25	Y	2023 04 11 13:04:06	Y	Explore in ECOTOX
7	NWT17846.1	Y	14153	34956	Aves	Vireo altiloquus	Black-whiskered vireo	IF4E2 factor	218	208	213	5.1e-155	439.88	N	15	100	3	85.22	N	2023 04 11 13:04:06	Y	Explore in ECOTOX
7	XP_032081559.1	N	30930	35005	Lepidosauria	Thamnophis elegans	Western terrestrial garter snake	eukaryotic translation initiation factor 4E type 2 isoform X3	236	215	220	3.4e-161	456.06	N	15	100	3	88.36	N	2023 04 11 13:04:06	Y	Explore in ECOTOX
7	XP_013929949.1	N	25645	35019	Lepidosauria	Thamnophis sirtalis	Colubrid snakes	PREDICTED: eukaryotic translation initiation factor 4E type 2	149	132	132	7.3e-94	282.72	N	15	100	0	54.77	N	2023 04 11 13:04:06	Y	Explore in ECOTOX
7	XP_046655741.1	N	28576	35523	Branchiopoda	Daphnia pulicaria	Common water fleas	eukaryotic translation initiation factor 4E type 2-like isoform X1	231	143	176	4.8e-105	313.92	N	15	100	2	60.82	N	2023 04 11 13:04:06	Y	Explore in ECOTOX
7	XP_045036211.1	N	59781	35525	Branchiopoda	Daphnia magna	Common water fleas	eukaryotic translation initiation factor 4E type 2 isoform X1	226	145	174	2.3e-103	309.69	N	15	100	2	60	N	2023 04 11 13:04:06	Y	Explore in ECOTOX
7	SVE86333.1	N	4821	35528	Branchiopoda	Daphnia similis	Common water fleas	EOG090X0BMA	237	108	138	1.7e-71	229.18	N	15	100	1	44.4	N	2023 04 11 13:04:06	Y	Explore in ECOTOX
7	XP_013112410.1	N	22836	35570	Insecta	Stomoxys calcitrans	Stable fly	PREDICTED: histone-lysine N-methyltransferase 2D	1479	85	117	1.4e-52	194.9	N	15	100	1	37.76	N	2023 04 11 13:04:06	Y	Explore in ECOTOX
7	PWA79192.1	N	67453	35608	Magnoliopsida	Artemisia annua	Sweet wormwood	eukaryotic translation initiation factor NCBP	210	98	137	2.2e-63	207.61	N	15	100	2	40.22	N	2023 04 11 13:04:06	Y	Explore in ECOTOX
7	XP_031224144.1	Y	54495	35658	Mammalia	Mastomys coucha	Southern multimammate mouse	eukaryotic translation initiation factor 4E type 2 isoform X1	245	240	243	0	508.45	N	15	100	3	98.51	Y	2023 04 11 13:04:06	Y	Explore in ECOTOX
7	KAG8136314.1	N	25942	35670	Lepidosauria	Naja naja	Indian cobra	hypothetical protein E2320_009270	105	86	89	7.6e-53	176.79	N	15	100	0	34.25	N	2023 04 11 13:04:06	Y	Explore in ECOTOX
7	CAH0373140.1	N	16609	35677	Pelagophyceae	Pelagomonas calceolata	Pelagophytes	unnamed protein product	229	82	115	4.4e-40	148.67	N	15	100	1	28.8	N	2023 04 11 13:04:06	Y	Explore in ECOTOX
7	KAA8492242.1	N	11386	35688	Bangiophyceae	Porphyridium purpureum	Red algae	Eukaryotic translation initiation factor NCBP	206	44	75	8.9e-24	105.53	N	15	100	0	20.45	N	2023 04 11 13:04:06	Y	Explore in ECOTOX
7	CEP13350.1	N	13506	35722	Mucoromycetes	Parasitella parasitica	Pin molds	hypothetical protein	199	93	128	9.9e-66	213	N	15	100	1	41.27	N	2023 04 11 13:04:06	Y	Explore in ECOTOX
7	KAH7042672.1	N	15155	35725	Dothideomycetes	Macrophomina phaseolina	Charcoal rot	translation initiation factor eIF 4e-like domain-containing protein	350	93	133	2.8e-51	181.03	N	15	100	3	35.07	N	2023 04 11 13:04:06	Y	Explore in ECOTOX
7	XP_019173242.1	N	51528	35883	Magnoliopsida	Ipomoea nil	Japanese morning glory	PREDICTED: eukaryotic translation initiation factor NCBP	224	92	122	1e-63	208.76	N	15	100	2	40.45	N	2023 04 11 13:04:06	Y	Explore in ECOTOX
7	XP_031129958.1	N	42165	35885	Magnoliopsida	Ipomoea triloba	Trilobed morning glory	eukaryotic translation initiation factor NCBP	224	91	122	1.6e-63	208.38	N	15	100	2	40.37	N	2023 04 11 13:04:06	Y	Explore in ECOTOX
7	AHA36668.1	N	98	35889	Magnoliopsida	Nicotiana glutinosa	Nightshade family	eukarytic translation initiation factor	222	62	103	4.2e-35	135.58	N	15	100	2	26.27	N	2023 04 11 13:04:06	Y	Explore in ECOTOX
7	AKL79687.1	N	178	35926	Magnoliopsida	Vasconcellea cundinamarcensis	Mountain papaya	eukaryotic translation initiation factor iso4E	206	60	97	1.8e-31	125.56	N	15	100	2	24.33	N	2023 04 11 13:04:06	Y	Explore in ECOTOX
7	CDR43421.1	N	11191	36022	Saccharomycetes	Cyberlindnera fabianii	True yeasts	CYFA0S12e00364g1_1	213	63	100	2e-25	110.15	N	15	100	1	21.34	N	2023 04 11 13:04:06	Y	Explore in ECOTOX
7	XP_045932609.1	N	14189	36035	Saccharomycetes	Saccharomycodes ludwigii	True yeasts	hypothetical protein SCDLUD_004998	241	44	82	3.9e-16	86.27	N	15	100	2	16.71	N	2023 04 11 13:04:06	Y	Explore in ECOTOX
7	XP_044702233.1	N	41919	36050	Sordariomycetes	Fusarium poae	Filamentous ascomycetes	hypothetical protein FPOAC1_010531	337	88	131	5e-53	185.27	N	15	100	2	35.89	N	2023 04 11 13:04:06	Y	Explore in ECOTOX
7	KAF8141754.1	N	18175	36056	Agaricomycetes	Boletus edulis	Basidiomycetes	translation initiation factor eIF 4e-like domain-containing protein	279	87	128	1.5e-48	171.78	N	15	100	1	33.28	N	2023 04 11 13:04:06	Y	Explore in ECOTOX
7	KAF8557703.1	N	14959	36058	Agaricomycetes	Imleria badia	Basidiomycetes	translation initiation factor eIF4e	277	85	126	1.2e-46	166.78	N	15	100	1	32.31	N	2023 04 11 13:04:06	Y	Explore in ECOTOX
7	CDW55712.1	N	9872	36087	Enoplea	Trichuris trichiura	Human whipworm	translation initiation factor 4E	239	59	108	8.1e-23	103.99	N	15	100	1	20.15	N	2023 04 11 13:04:06	Y	Explore in ECOTOX
7	XP_046552638.1	N	43461	36100	Gastropoda	Haliotis rubra	Blacklip abalone	eukaryotic translation initiation factor 4E type 2-like isoform X1	215	155	181	1.3e-104	312.38	N	15	100	0	60.52	N	2023 04 11 13:04:06	Y	Explore in ECOTOX
7	QBH73399.1	N	118	36144	Collembola	Isotomurus palustris	Smooth springtails	eukaryotic translation initiation factor 4e	203	61	98	2.1e-27	115.16	N	15	100	1	22.31	N	2023 04 11 13:04:06	Y	Explore in ECOTOX
7	XP_043558316.1	N	47778	36176	Chondrichthyes	Chiloscyllium plagiosum	Whitespotted bambooshark	eukaryotic translation initiation factor 4E type 2 isoform X1	234	204	215	9.3e-154	437.19	N	15	100	3	84.7	N	2023 04 11 13:04:06	Y	Explore in ECOTOX
7	KAF3837615.1	N	29438	36200	Actinopteri	Dissostichus mawsoni	Antarctic toothfish	hypothetical protein F7725_005079, partial	244	70	85	2.9e-33	131.34	N	15	100	0	25.45	N	2023 04 11 13:04:06	Y	Explore in ECOTOX
7	NXP32645.1	Y	13696	36275	Aves	Leiothrix lutea	Red-billed leiothrix	IF4E2 factor	222	214	219	3e-160	453.37	N	15	100	3	87.84	N	2023 04 11 13:04:06	Y	Explore in ECOTOX
7	KFQ59659.1	Y	28615	36300	Aves	Pelecanus crispus	Dalmatian pelican	Eukaryotic translation initiation factor 4E type 2, partial	218	208	213	9.3e-155	439.11	N	15	100	3	85.07	N	2023 04 11 13:04:06	Y	Explore in ECOTOX
7	XP_001351220.1	N	10534	36329	Aconoidasida	Plasmodium falciparum 3D7	Malaria parasite P. falciparum	eukaryotic translation initiation factor 4E	227	41	75	3.4e-09	67.01	N	15	100	1	12.98	N	2023 04 11 13:04:06	Y	Explore in ECOTOX
7	SCA48190.1	N	12924	36330	Aconoidasida	Plasmodium ovale	Malaria parasite P. ovale	eukaryotic translation initiation factor 4E, putative	608	41	74	1.6e-12	78.57	N	15	100	0	15.22	N	2023 04 11 13:04:06	Y	Explore in ECOTOX
7	CAB4285812.1	N	90377	36596	Magnoliopsida	Prunus armeniaca	Apricot	unnamed protein product	237	93	131	2.6e-60	200.68	N	15	100	2	38.88	N	2023 04 11 13:04:06	Y	Explore in ECOTOX
7	KAG2026465.1	N	10784	36630	Eurotiomycetes	Aspergillus fischeri	Green and blue molds	hypothetical protein GB937_001977	1439	90	136	2e-48	182.96	N	15	100	1	35.45	N	2023 04 11 13:04:06	Y	Explore in ECOTOX
7	KAE8150182.1	N	11306	36643	Eurotiomycetes	Aspergillus avenaceus	Green and blue molds	translation initiation factor eIF4E3	344	78	117	1e-49	176.79	N	15	100	2	34.25	N	2023 04 11 13:04:06	Y	Explore in ECOTOX
7	OQE35455.1	N	9019	36646	Eurotiomycetes	Penicillium coprophilum	Green and blue molds	hypothetical protein PENCOP_c013G07039	325	83	125	7.7e-51	179.1	N	15	100	1	34.7	N	2023 04 11 13:04:06	Y	Explore in ECOTOX
7	KAG0155681.1	Y	18197	36651	Eurotiomycetes	Penicillium digitatum	Green and blue molds	hypothetical protein PDIDSM_2854	326	83	125	1.1e-50	178.72	N	15	100	1	34.63	N	2023 04 11 13:04:06	Y	Explore in ECOTOX
7	KAF7521513.1	Y	10806	36656	Eurotiomycetes	Penicillium crustosum	Green and blue molds	hypothetical protein PCG10_008292	326	84	126	3e-51	180.26	N	15	100	1	34.92	N	2023 04 11 13:04:06	Y	Explore in ECOTOX
7	AKU04646.1	N	394	36659	Agaricomycetes	Volvariella volvacea	Gill mushrooms	translation initiation factor 4E	808	68	103	2.3e-19	98.98	N	15	100	0	19.18	N	2023 04 11 13:04:06	Y	Explore in ECOTOX
7	XP_032211074.1	Y	60705	36723	Mammalia	Mustela erminea	Ermine	eukaryotic translation initiation factor 4E type 2 isoform X2	245	243	243	0	511.92	N	15	100	3	99.18	Y	2023 04 11 13:04:06	Y	Explore in ECOTOX
7	KAF7582673.1	Y	37522	36911	Saccharomycetes	Clavispora lusitaniae	True yeasts	Eukaryotic translation initiation factor 4E	209	56	92	2.2e-21	99.37	N	15	100	2	19.25	N	2023 04 11 13:04:06	Y	Explore in ECOTOX
7	GFG32368.1	N	14175	36987	Insecta	Coptotermes formosanus	Formosan subterranean termite	hypothetical protein Cfor_04348, partial	203	140	164	5e-102	305.45	N	15	100	2	59.18	N	2023 04 11 13:04:06	Y	Explore in ECOTOX
7	XP_017277836.1	N	43416	37003	Actinopteri	Kryptolebias marmoratus	Mangrove rivulus	eukaryotic translation initiation factor 4E type 2 isoform X2	233	200	212	1.7e-141	406.37	N	15	100	3	78.73	N	2023 04 11 13:04:06	Y	Explore in ECOTOX
7	XP_043434113.1	Y	52182	37029	Mammalia	Prionailurus bengalensis	Leopard cat	eukaryotic translation initiation factor 4E type 2 isoform X3	245	243	244	0	512.3	N	15	100	3	99.25	Y	2023 04 11 13:04:06	Y	Explore in ECOTOX
7	XP_029789449.1	N	43355	37032	Mammalia	Suricata suricatta	Meerkat	eukaryotic translation initiation factor 4E type 2 isoform X1	279	236	239	3.5e-178	500.75	N	15	100	3	97.01	Y	2023 04 11 13:04:06	Y	Explore in ECOTOX
7	KFV51992.1	Y	26695	37040	Aves	Gavia stellata	Red-throated loon	Eukaryotic translation initiation factor 4E type 2, partial	218	208	213	9.3e-155	439.11	N	15	100	3	85.07	N	2023 04 11 13:04:06	Y	Explore in ECOTOX
7	NWH52899.1	N	13325	37042	Aves	Fregata magnificens	Frigatebirds	IF4E2 factor	222	214	219	3e-160	453.37	N	15	100	3	87.84	N	2023 04 11 13:04:06	Y	Explore in ECOTOX
7	NXT33504.1	Y	14842	37079	Aves	Pelecanoides urinatrix	Petrels and albatrosses	IF4E2 factor	218	208	213	1e-154	439.11	N	15	100	3	85.07	N	2023 04 11 13:04:06	Y	Explore in ECOTOX
7	KAF1627510.1	Y	17593	37080	Aves	Eudyptes pachyrhynchus	Fiordland penguin	Eukaryotic translation initiation factor 4E type 2, partial	218	208	213	9.3e-155	439.11	N	15	100	3	85.07	N	2023 04 11 13:04:06	Y	Explore in ECOTOX
7	KAF1400879.1	N	15610	37081	Aves	Spheniscus magellanicus	Magellanic penguin	Eukaryotic translation initiation factor 4E type 2, partial	218	208	213	9.3e-155	439.11	N	15	100	3	85.07	N	2023 04 11 13:04:06	Y	Explore in ECOTOX
7	KAF1517761.1	Y	15502	37083	Aves	Eudyptula minor	Little blue penguin	Eukaryotic translation initiation factor 4E type 2, partial	218	208	213	9.3e-155	439.11	N	15	100	3	85.07	N	2023 04 11 13:04:06	Y	Explore in ECOTOX
7	XP_012289591.1	N	48121	37293	Mammalia	Aotus nancymaae	Ma's night monkey	eukaryotic translation initiation factor 4E type 2 isoform X1	245	244	244	0	513.07	N	15	100	3	99.4	Y	2023 04 11 13:04:06	Y	Explore in ECOTOX
7	XP_012251089.1	N	22156	37344	Insecta	Athalia rosae	Coleseed sawfly	eukaryotic translation initiation factor 4E type 2 isoform X2	224	141	165	3.3e-96	291.2	N	15	100	1	56.42	N	2023 04 11 13:04:06	Y	Explore in ECOTOX
7	CEP02063.1	N	19143	37360	Phytomyxea	Plasmodiophora brassicae	Plasmodiophorids	hypothetical protein PBRA_002328	188	83	129	1.5e-61	202.22	N	15	100	1	39.18	N	2023 04 11 13:04:06	Y	Explore in ECOTOX
7	NWY66155.1	N	13930	37610	Aves	Erithacus rubecula	European robin	IF4E2 factor	223	207	212	2.5e-154	438.34	N	15	100	3	84.93	N	2023 04 11 13:04:06	Y	Explore in ECOTOX
7	XP_014662649.1	N	20819	37621	Priapulimorpha	Priapulus caudatus	Priapulids	PREDICTED: eukaryotic translation initiation factor 4E type 2-like	219	159	176	2.8e-111	329.33	N	15	100	0	63.8	N	2023 04 11 13:04:06	Y	Explore in ECOTOX
7	KAG6581660.1	N	30402	37648	Magnoliopsida	Cucurbita argyrosperma subsp. sororia	Marrows	Eukaryotic translation initiation factor NCBP, partial	260	91	123	3.1e-63	208.76	N	15	100	2	40.45	N	2023 04 11 13:04:06	Y	Explore in ECOTOX
7	KOF74553.1	N	62924	37653	Cephalopoda	Octopus bimaculoides	Cephalopods	hypothetical protein OCBIM_22035972mg, partial	186	131	156	3.3e-98	295.05	N	15	100	2	57.16	N	2023 04 11 13:04:06	Y	Explore in ECOTOX
7	AER62171.1	N	195	37675	Magnoliopsida	Eremopyrum bonaepartis	Grass family	eukaryotic initiation factor (iso)4E, partial	209	75	105	3e-35	135.58	N	15	100	2	26.27	N	2023 04 11 13:04:06	Y	Explore in ECOTOX
7	AER62172.1	Y	278	37678	Magnoliopsida	Henrardia persica	Grass family	eukaryotic initiation factor (iso)4E, partial	209	75	105	2.6e-35	135.58	N	15	100	2	26.27	N	2023 04 11 13:04:06	Y	Explore in ECOTOX
7	AER62167.1	N	274	37679	Magnoliopsida	Heteranthelium piliferum	Grass family	eukaryotic initiation factor (iso)4E, partial	64	27	39	2.6e-10	65.86	N	15	100	0	12.76	N	2023 04 11 13:04:06	Y	Explore in ECOTOX
7	AER62153.1	Y	1325	37682	Magnoliopsida	Aegilops tauschii	Grass family	eukaryotic initiation factor (iso)4E, partial	209	75	104	1.4e-35	136.35	N	15	100	2	26.42	N	2023 04 11 13:04:06	Y	Explore in ECOTOX
7	AER62159.1	N	202	37685	Magnoliopsida	Elymus libanoticus	Wild rye	eukaryotic initiation factor (iso)4E, partial	209	74	104	4.4e-35	135.19	N	15	100	2	26.19	N	2023 04 11 13:04:06	Y	Explore in ECOTOX
7	AER62156.1	Y	385	37687	Magnoliopsida	Taeniatherum caput-medusae	Grass family	eukaryotic initiation factor (iso)4E, partial	209	75	104	1.4e-35	136.35	N	15	100	2	26.42	N	2023 04 11 13:04:06	Y	Explore in ECOTOX
7	AER62165.1	N	169	37717	Magnoliopsida	Agropyron mongolicum	Grass family	eukaryotic initiation factor (iso)4E, partial	167	65	92	5.2e-31	123.25	N	15	100	0	23.88	N	2023 04 11 13:04:06	Y	Explore in ECOTOX
7	KAE8553260.1	N	20352	37727	Eurotiomycetes	Talaromyces marneffei	Green and blue molds	hypothetical protein EYB25_004642	353	80	118	1.1e-49	176.79	N	15	100	1	34.25	N	2023 04 11 13:04:06	Y	Explore in ECOTOX
7	TGJ80278.1	N	11086	37992	Sordariomycetes	Xylaria hypoxylon	Filamentous ascomycetes	hypothetical protein E0Z10_g8485	352	71	117	1.6e-40	153.29	N	15	100	1	29.7	N	2023 04 11 13:04:06	Y	Explore in ECOTOX
7	KAH6636978.1	N	11756	38033	Sordariomycetes	Chaetomium globosum	Filamentous ascomycetes	translation initiation factor eIF 4e-like domain-containing protein	421	85	126	4.7e-50	179.87	N	15	100	2	34.85	N	2023 04 11 13:04:06	Y	Explore in ECOTOX
7	CZT50835.1	Y	13326	38038	Leotiomycetes	Rhynchosporium secalis	Leaf blotch of barley	related to translation initiation factor 4e	343	88	130	4.4e-50	177.56	N	15	100	2	34.4	N	2023 04 11 13:04:06	Y	Explore in ECOTOX
7	QSL64933.1	N	3270	38082	Pneumocystidomycetes	Pneumocystis wakefieldiae	Ascomycetes	hypothetical protein MERGE_002237	250	88	131	3.1e-57	193.36	N	15	100	0	37.46	N	2023 04 11 13:04:06	Y	Explore in ECOTOX
7	XP_037029779.1	N	28500	38358	Insecta	Bradysia coprophila	Black fungus gnats	eukaryotic translation initiation factor 4E type 2 isoform X2	224	104	132	2e-70	225.71	N	15	100	2	43.73	N	2023 04 11 13:04:06	Y	Explore in ECOTOX
7	NXC01854.1	Y	14308	38397	Aves	Orthonyx spaldingii	Northern chowchilla	IF4E2 factor	222	214	219	3e-160	453.37	N	15	100	3	87.84	N	2023 04 11 13:04:06	Y	Explore in ECOTOX
7	TVU47651.1	N	55223	38414	Magnoliopsida	Eragrostis curvula	Weeping love grass	hypothetical protein EJB05_07257	234	86	116	2.3e-59	197.98	N	15	100	3	38.36	N	2023 04 11 13:04:06	Y	Explore in ECOTOX
7	KAG4030159.1	N	24732	38448	Leotiomycetes	Monilinia fructicola	Filamentous ascomycetes	hypothetical protein MFRU_013g01820	342	88	125	5.6e-49	174.87	N	15	100	3	33.88	N	2023 04 11 13:04:06	Y	Explore in ECOTOX
7	RAL66409.1	N	10856	38457	Leotiomycetes	Monilinia fructigena	Filamentous ascomycetes	hypothetical protein DID88_006100	119	47	65	3.2e-19	91.28	N	15	100	0	17.68	N	2023 04 11 13:04:06	Y	Explore in ECOTOX
7	TEY70397.1	N	12303	38488	Leotiomycetes	Botryotinia calthae	Filamentous ascomycetes	hypothetical protein BOTCAL_0104g00060	339	86	124	1.1e-48	174.1	N	15	100	2	33.73	N	2023 04 11 13:04:06	Y	Explore in ECOTOX
7	KAF7854768.1	N	11130	38492	Leotiomycetes	Sclerotium cepivorum	Filamentous ascomycetes	hypothetical protein EAF04_010336	342	88	122	7e-48	172.17	N	15	100	2	33.36	N	2023 04 11 13:04:06	Y	Explore in ECOTOX
7	XP_020861274.1	N	47305	38626	Mammalia	Phascolarctos cinereus	Koala	eukaryotic translation initiation factor 4E type 2 isoform X2	245	240	243	0	506.91	N	15	100	3	98.21	Y	2023 04 11 13:04:06	Y	Explore in ECOTOX
7	XP_036028998.1	N	43279	38674	Mammalia	Onychomys torridus	Southern grasshopper mouse	eukaryotic translation initiation factor 4E type 2 isoform X1	245	240	244	0	508.06	N	15	100	3	98.43	Y	2023 04 11 13:04:06	Y	Explore in ECOTOX
7	XP_039826965.1	N	214315	38727	Magnoliopsida	Panicum virgatum	Switchgrass	eukaryotic translation initiation factor NCBP	231	86	118	2.9e-60	200.29	N	15	100	3	38.8	N	2023 04 11 13:04:06	Y	Explore in ECOTOX
7	CAE6107569.1	N	23772	38785	Magnoliopsida	Arabidopsis arenosa	Mustard family	unnamed protein product	221	91	129	8.7e-60	198.75	N	15	100	2	38.51	N	2023 04 11 13:04:06	Y	Explore in ECOTOX
7	CAG7786508.1	N	51063	39272	Collembola	Allacma fusca	Globular springtails	unnamed protein product	251	102	131	2.9e-70	226.48	N	15	100	1	43.88	N	2023 04 11 13:04:06	Y	Explore in ECOTOX
7	KAF6150159.1	N	43415	39325	Magnoliopsida	Kingdonia uniflora	Flowering plants	hypothetical protein GIB67_023114	222	94	128	6.9e-62	204.14	N	15	100	2	39.55	N	2023 04 11 13:04:06	Y	Explore in ECOTOX
7	CAJ44089.1	N	43	39374	Echinoidea	Sphaerechinus granularis	Purple sea urchin	eukaryotic initiation factor 4E type 3, partial	88	75	80	1.6e-47	162.93	N	15	100	0	31.57	N	2023 04 11 13:04:06	Y	Explore in ECOTOX
7	CAZ86336.1	Y	7541	39416	Pezizomycetes	Tuber melanosporum	Perigord truffle	unnamed protein product	340	78	121	3.7e-47	170.24	N	15	100	1	32.98	N	2023 04 11 13:04:06	Y	Explore in ECOTOX
7	XP_003936772.1	N	45637	39432	Mammalia	Saimiri boliviensis boliviensis	Bolivian squirrel monkey	eukaryotic translation initiation factor 4E type 2 isoform X1	245	244	244	0	513.84	N	15	100	3	99.55	Y	2023 04 11 13:04:06	Y	Explore in ECOTOX
7	NWY12114.1	Y	14632	39617	Aves	Aphelocoma coerulescens	Scrub jay	IF4E2 factor	218	208	213	5.1e-155	439.88	N	15	100	3	85.22	N	2023 04 11 13:04:06	Y	Explore in ECOTOX
7	NWZ69355.1	Y	14269	39621	Aves	Acrocephalus arundinaceus	Great reed warbler	IF4E2 factor	218	208	213	5.1e-155	439.88	N	15	100	3	85.22	N	2023 04 11 13:04:06	Y	Explore in ECOTOX
7	NWZ13539.1	Y	14310	39638	Aves	Agelaius phoeniceus	Red-winged blackbird	IF4E2 factor	218	208	213	5.1e-155	439.88	N	15	100	3	85.22	N	2023 04 11 13:04:06	Y	Explore in ECOTOX
7	KAH9612835.1	N	25587	39905	Magnoliopsida	Heliosperma pusillum	Pink family	hypothetical protein KSS87_005335	210	90	129	6.9e-63	206.07	N	15	100	2	39.92	N	2023 04 11 13:04:06	Y	Explore in ECOTOX
7	EAY89335.1	Y	43946	39946	Magnoliopsida	Oryza sativa Indica Group	Long-grained rice	hypothetical protein OsI_10838	227	86	121	3.2e-60	199.9	N	15	100	2	38.73	N	2023 04 11 13:04:06	Y	Explore in ECOTOX
7	XP_015631510.1	N	281743	39947	Magnoliopsida	Oryza sativa Japonica Group	Japanese rice	eukaryotic translation initiation factor NCBP	227	86	121	3.2e-60	199.9	N	15	100	2	38.73	N	2023 04 11 13:04:06	Y	Explore in ECOTOX
7	RDB23449.1	N	16818	39966	Agaricomycetes	Hypsizygus marmoreus	Gill mushrooms	Eukaryotic translation initiation factor NCBP	289	90	126	2.3e-49	174.48	N	15	100	1	33.8	N	2023 04 11 13:04:06	Y	Explore in ECOTOX
7	XP_029081468.1	Y	65834	40151	Mammalia	Monodon monoceros	Narwhal	eukaryotic translation initiation factor 4E type 2 isoform X1	245	242	244	0	511.53	N	15	100	3	99.1	Y	2023 04 11 13:04:06	Y	Explore in ECOTOX
7	KAH6964142.1	N	38828	40199	Sordariomycetes	Fusarium avenaceum	Filamentous ascomycetes	translation initiation factor eIF 4e-like domain-containing protein	338	93	127	1.7e-55	191.43	N	15	100	1	37.09	N	2023 04 11 13:04:06	Y	Explore in ECOTOX
7	NXX67528.1	Y	9143	40210	Aves	Spizella passerina	Chipping sparrow	IF4E2 factor	218	208	213	5.1e-155	439.88	N	15	100	3	85.22	N	2023 04 11 13:04:06	Y	Explore in ECOTOX
7	AER62169.1	N	1348	40247	Magnoliopsida	Dasypyrum villosum	Grass family	eukaryotic initiation factor (iso)4E, partial	209	74	105	2.6e-35	135.58	N	15	100	2	26.27	N	2023 04 11 13:04:06	Y	Explore in ECOTOX
7	KGO77336.1	N	10053	40296	Eurotiomycetes	Penicillium italicum	Green and blue molds	Translation Initiation factor eIF- 4e	326	81	120	4.5e-51	179.87	N	15	100	1	34.85	N	2023 04 11 13:04:06	Y	Explore in ECOTOX
7	XP_024332401.1	N	9354	40302	Apansporoblastina	Nosema ceranae	Microsporidians	eukaryotic translation initiation factor 4e	182	44	78	8.8e-11	70.48	N	15	100	0	13.65	N	2023 04 11 13:04:06	Y	Explore in ECOTOX
7	VDM72883.1	N	20957	40348	Chromadorea	Strongylus vulgaris	Bloodworm	unnamed protein product	128	43	68	1.1e-15	82.03	N	15	100	0	15.89	N	2023 04 11 13:04:06	Y	Explore in ECOTOX
7	KAH0841847.1	N	12615	40355	Eurotiomycetes	Fonsecaea pedrosoi	Black yeasts	eukaryotic translation initiation factor 4E-4	344	93	138	4.5e-52	182.96	N	15	100	2	35.45	N	2023 04 11 13:04:06	Y	Explore in ECOTOX
7	KAI0047857.1	N	16958	40419	Agaricomycetes	Auriscalpium vulgare	Basidiomycetes	translation initiation factor eIF4e	319	86	121	1.9e-39	149.44	N	15	100	0	28.95	N	2023 04 11 13:04:06	Y	Explore in ECOTOX
7	KAI0794087.1	N	14787	40442	Agaricomycetes	Fomes fomentarius	Bracket fungi	eukaryotic translation initiation factor 4E class II	289	89	133	2.8e-47	169.09	N	15	100	1	32.76	N	2023 04 11 13:04:06	Y	Explore in ECOTOX
7	KAI0726751.1	N	12040	40450	Agaricomycetes	Fomitopsis betulina	Razor strop fungus	eukaryotic translation initiation factor 4E class II	284	94	134	9.3e-53	182.96	N	15	100	1	35.45	N	2023 04 11 13:04:06	Y	Explore in ECOTOX
7	KAH9976065.1	N	10912	40490	Agaricomycetes	Russula compacta	Basidiomycetes	translation initiation factor eIF 4e-like domain-containing protein	279	92	135	1.7e-50	176.79	N	15	100	2	34.25	N	2023 04 11 13:04:06	Y	Explore in ECOTOX
7	KAH7361964.1	N	12987	40658	Sordariomycetes	Plectosphaerella cucumerina	Filamentous ascomycetes	eukaryotic translation initiation factor 4E-4	364	73	110	1.8e-39	150.6	N	15	100	2	29.18	N	2023 04 11 13:04:06	Y	Explore in ECOTOX
7	XP_033993474.1	Y	41298	40690	Actinopteri	Trematomus bernacchii	Emerald rockcod	eukaryotic translation initiation factor 4E type 2 isoform X2	233	204	212	1.1e-136	394.05	N	15	100	3	76.34	N	2023 04 11 13:04:06	Y	Explore in ECOTOX
7	KAI2802788.1	N	16702	40697	Arachnida	Blomia tropicalis	Mites and ticks	Eukaryotic translation initiation factor 4E type 2	199	96	130	2.4e-69	222.25	N	15	100	1	43.06	N	2023 04 11 13:04:06	Y	Explore in ECOTOX
7	KAF4555182.1	N	10204	40997	Dothideomycetes	Elsinoe fawcettii	Citrus scab fungus	Eukaryotic translation initiation factor 4E-1-like protein 1	355	82	123	2e-50	179.1	N	15	100	1	34.7	N	2023 04 11 13:04:06	Y	Explore in ECOTOX
7	PSK42678.1	N	18839	40998	Dothideomycetes	Elsinoe australis	Filamentous ascomycetes	hypothetical protein B9Z65_5600	353	92	138	5.4e-53	185.65	N	15	100	1	35.97	N	2023 04 11 13:04:06	Y	Explore in ECOTOX
7	TMW68617.1	N	14973	41045	Pythiales	Pythium oligandrum	Heterokonts	hypothetical protein Poli38472_006085	326	93	128	1.2e-65	217.24	N	15	100	1	42.09	N	2023 04 11 13:04:06	Y	Explore in ECOTOX
7	XP_026614083.1	N	19374	41047	Eurotiomycetes	Aspergillus thermomutatus	Green and blue molds	hypothetical protein CDV56_104819	347	90	136	8.2e-53	184.88	N	15	100	1	35.82	N	2023 04 11 13:04:06	Y	Explore in ECOTOX
7	KAB8076042.1	N	12770	41062	Eurotiomycetes	Aspergillus leporis	Green and blue molds	translation initiation factor eIF 4e-like domain-containing protein	347	79	118	3.4e-50	178.33	N	15	100	2	34.55	N	2023 04 11 13:04:06	Y	Explore in ECOTOX
7	XP_024676337.1	N	19322	41067	Eurotiomycetes	Aspergillus candidus	Green and blue molds	translation initiation factor eIF 4e-like domain-containing protein	335	79	116	9.7e-49	174.1	N	15	100	1	33.73	N	2023 04 11 13:04:06	Y	Explore in ECOTOX
7	XP_037076012.1	N	27127	41117	Thecostraca	Pollicipes pollicipes	Barnacles	eukaryotic translation initiation factor 4E type 2-like	221	139	164	2e-91	279.26	N	15	100	1	54.1	N	2023 04 11 13:04:06	Y	Explore in ECOTOX
7	XP_044760986.1	N	23352	41139	Insecta	Coccinella septempunctata	Seven-spotted ladybird	eukaryotic translation initiation factor 4E type 2	223	109	141	1.7e-70	226.1	N	15	100	1	43.8	N	2023 04 11 13:04:06	Y	Explore in ECOTOX
7	KAG0714423.1	N	22693	41210	Malacostraca	Chionoecetes opilio	Snow crab	Eukaryotic translation initiation factor 4E type 2	225	107	132	2.7e-70	225.71	N	15	100	0	43.73	N	2023 04 11 13:04:06	Y	Explore in ECOTOX
7	XP_047629729.1	N	48207	41426	Mammalia	Phacochoerus africanus	Common warthog	eukaryotic translation initiation factor 4E type 2 isoform X1	245	243	244	0	512.69	N	15	100	3	99.33	Y	2023 04 11 13:04:06	Y	Explore in ECOTOX
7	XP_022611081.1	Y	32907	41447	Actinopteri	Seriola dumerili	Greater amberjack	eukaryotic translation initiation factor 4E type 2 isoform X2	233	204	213	8.7e-138	396.74	N	15	100	3	76.86	N	2023 04 11 13:04:06	Y	Explore in ECOTOX
7	AFV61272.1	N	924	41568	Magnoliopsida	Chrysanthemum x morifolium	Florist's chrysanthemum	eukaryotic translation initiation factor (iso) 4E	191	63	98	8e-33	128.64	N	15	100	2	24.92	N	2023 04 11 13:04:06	Y	Explore in ECOTOX
7	PKS07964.1	N	8599	41688	Sordariomycetes	Lomentospora prolificans	Filamentous ascomycetes	hypothetical protein jhhlp_006576, partial	386	87	122	1.4e-50	180.26	N	15	100	2	34.92	N	2023 04 11 13:04:06	Y	Explore in ECOTOX
7	KAG0261780.1	N	10211	41804	Mortierellomycetes	Mortierella polycephala	Fungi	Eukaryotic translation initiation factor 4E type 2	309	98	133	8.7e-70	227.25	N	15	100	2	44.03	N	2023 04 11 13:04:06	Y	Explore in ECOTOX
7	XP_007509207.1	N	15799	41875	Mamiellophyceae	Bathycoccus prasinos	Green algae	eukaryotic translation initiation factor 4E	195	67	102	3.6e-36	137.5	N	15	100	2	26.64	N	2023 04 11 13:04:06	Y	Explore in ECOTOX
7	GHP10336.1	N	11507	41880	Pycnococcaceae	Pycnococcus provasolii	Green algae	translation initiation factor eIF4E	194	61	109	5.3e-36	137.12	N	15	100	3	26.57	N	2023 04 11 13:04:06	Y	Explore in ECOTOX
7	XP_044262117.1	N	20579	41895	Insecta	Tribolium madens	Black flour beetle	eukaryotic translation initiation factor 4E type 2	233	115	147	2.4e-74	236.11	N	15	100	1	45.74	N	2023 04 11 13:04:06	Y	Explore in ECOTOX
7	KAE8161784.1	N	13466	41984	Eurotiomycetes	Aspergillus tamarii	Green and blue molds	translation initiation factor eIF 4e-like domain-containing protein	333	87	127	2.5e-52	183.34	N	15	100	2	35.52	N	2023 04 11 13:04:06	Y	Explore in ECOTOX
7	XP_017100910.2	N	33857	42026	Insecta	Drosophila bipectinata	Fruit flies	LOW QUALITY PROTEIN: eukaryotic translation initiation factor 4E type 2	212	88	119	1.8e-60	200.29	N	15	100	0	38.8	N	2023 04 11 13:04:06	Y	Explore in ECOTOX
7	KAG4305608.1	N	2911	42067	Pneumocystidomycetes	Pneumocystis oryctolagi	Ascomycetes	hypothetical protein PORY_001164	244	92	134	9e-60	199.52	N	15	100	1	38.66	N	2023 04 11 13:04:06	Y	Explore in ECOTOX
7	XP_032493148.1	Y	52375	42100	Mammalia	Phocoena sinus	Vaquita	eukaryotic translation initiation factor 4E type 2 isoform X1	245	243	245	0	513.07	N	15	100	3	99.4	Y	2023 04 11 13:04:06	Y	Explore in ECOTOX
7	VDO28972.1	N	15878	42155	Chromadorea	Brugia timori	Roundworms	unnamed protein product	184	104	132	7.5e-71	225.71	N	15	100	0	43.73	N	2023 04 11 13:04:06	Y	Explore in ECOTOX
7	VDK85912.1	N	10062	42156	Chromadorea	Litomosoides sigmodontis	Roundworms	unnamed protein product	268	115	144	6.9e-76	241.51	N	15	100	1	46.79	N	2023 04 11 13:04:06	Y	Explore in ECOTOX
7	VDK71273.1	N	13787	42157	Chromadorea	Onchocerca ochengi	Roundworms	unnamed protein product	249	108	135	2e-74	236.88	N	15	100	1	45.89	N	2023 04 11 13:04:06	Y	Explore in ECOTOX
7	CAC5375015.1	N	64963	42192	Bivalvia	Mytilus coruscus	Bivalves	EIF4E	221	59	100	4.5e-30	122.48	N	15	100	2	23.73	N	2023 04 11 13:04:06	Y	Explore in ECOTOX
7	XP_021833616.1	N	35918	42229	Magnoliopsida	Prunus avium	Sweet cherry	eukaryotic translation initiation factor NCBP	237	93	131	2.2e-60	200.68	N	15	100	2	38.88	N	2023 04 11 13:04:06	Y	Explore in ECOTOX
7	PWW78602.1	N	9469	42249	Pezizomycetes	Tuber magnatum	White Piedmont truffle	IF4E-domain-containing protein	320	78	120	6.9e-47	168.7	N	15	100	0	32.68	N	2023 04 11 13:04:06	Y	Explore in ECOTOX
7	PUU77673.1	N	12466	42251	Pezizomycetes	Tuber borchii	Whitish truffle	translation initiation factor eIF 4e-like domain-containing protein, partial	260	78	121	2.6e-48	170.63	N	15	100	1	33.06	N	2023 04 11 13:04:06	Y	Explore in ECOTOX
7	XP_004610930.1	N	24252	42254	Mammalia	Sorex araneus	European shrew	PREDICTED: eukaryotic translation initiation factor 4E type 2	245	236	240	1.9e-178	499.98	N	15	100	3	96.87	Y	2023 04 11 13:04:06	Y	Explore in ECOTOX
7	GCE99902.1	N	4773	42258	Saccharomycetes	Zygosaccharomyces mellis	True yeasts	eukaryotic translation initiation factor 4E	211	50	94	4.3e-19	93.59	N	15	100	2	18.13	N	2023 04 11 13:04:06	Y	Explore in ECOTOX
7	XP_037145406.1	N	10083	42260	Saccharomycetes	Zygotorulaspora mrakii	True yeasts	uncharacterized protein HG535_0F01910	210	55	89	2.9e-19	93.97	N	15	100	2	18.21	N	2023 04 11 13:04:06	Y	Explore in ECOTOX
7	XP_047532162.1	Y	19780	42275	Insecta	Vanessa atalanta	Red admiral	eukaryotic translation initiation factor 4E type 2	232	98	127	2.1e-68	221.09	N	15	100	1	42.83	N	2023 04 11 13:04:06	Y	Explore in ECOTOX
7	UFQ05578.1	N	395	42344	Gastropoda	Haliotis discus hannai	Japanese disc abalone	eukaryotic translation initiation factor 4E, partial	185	59	98	2e-28	117.09	N	15	100	2	22.68	N	2023 04 11 13:04:06	Y	Explore in ECOTOX
7	XP_038972263.1	N	49655	42345	Magnoliopsida	Phoenix dactylifera	Date palm	eukaryotic translation initiation factor NCBP	224	89	124	2.1e-63	207.99	N	15	100	2	40.3	N	2023 04 11 13:04:06	Y	Explore in ECOTOX
7	KAI0550813.1	N	13046	42375	Sordariomycetes	Xylaria curta	Filamentous ascomycetes	translation initiation factor eIF4e	348	73	118	6e-42	156.76	N	15	100	2	30.37	N	2023 04 11 13:04:06	Y	Explore in ECOTOX
7	XP_039449645.1	N	25427	42434	Insecta	Culex pipiens pallens	Northern house mosquito	eukaryotic translation initiation factor 4E type 2-like	102	65	80	8.8e-41	145.98	N	15	100	0	28.28	N	2023 04 11 13:04:06	Y	Explore in ECOTOX
7	XP_017554663.1	N	50770	42514	Actinopteri	Pygocentrus nattereri	Red-bellied piranha	eukaryotic translation initiation factor 4E type 2 isoform X1	236	196	209	1.9e-131	380.95	N	15	100	3	73.81	N	2023 04 11 13:04:06	Y	Explore in ECOTOX
7	XP_036411874.1	N	43803	42526	Actinopteri	Colossoma macropomum	Tambaqui	eukaryotic translation initiation factor 4E type 2	236	197	210	1.8e-132	383.64	N	15	100	3	74.33	N	2023 04 11 13:04:06	Y	Explore in ECOTOX
7	KAF5551550.1	Y	14001	42672	Sordariomycetes	Fusarium napiforme	Filamentous ascomycetes	translation initiation factor 4E	341	84	123	1.9e-49	176.02	N	15	100	1	34.1	N	2023 04 11 13:04:06	Y	Explore in ECOTOX
7	PNP76941.1	N	16227	42673	Sordariomycetes	Fusarium nygamai	Filamentous ascomycetes	hypothetical protein FNYG_09712	341	84	123	1.7e-49	176.02	N	15	100	1	34.1	N	2023 04 11 13:04:06	Y	Explore in ECOTOX
7	XP_036536210.1	N	27886	42677	Sordariomycetes	Fusarium subglutinans	Filamentous ascomycetes	translation initiation factor 4E	340	86	126	1.9e-49	176.02	N	15	100	1	34.1	N	2023 04 11 13:04:06	Y	Explore in ECOTOX
7	KAF5663892.1	N	11389	42747	Sordariomycetes	Fusarium heterosporum	Filamentous ascomycetes	translation initiation factor 4e	339	91	126	3.4e-54	188.35	N	15	100	2	36.49	N	2023 04 11 13:04:06	Y	Explore in ECOTOX
7	SVE76594.1	N	668	42846	Branchiopoda	Daphnia longispina	Common water fleas	EOG090X0BMA	227	146	178	1.5e-105	315.08	N	15	100	2	61.04	N	2023 04 11 13:04:06	Y	Explore in ECOTOX
7	SVE77813.1	N	2440	42856	Branchiopoda	Daphnia lumholtzi	Common water fleas	EOG090X0BMA	196	105	130	4.8e-72	229.18	N	15	100	0	44.4	N	2023 04 11 13:04:06	Y	Explore in ECOTOX
7	KAE8226748.1	N	28927	43049	Exobasidiomycetes	Tilletia indica	Karnal bunt	hypothetical protein CF319_g694	735	56	81	3.3e-24	112.85	N	15	100	0	21.86	N	2023 04 11 13:04:06	Y	Explore in ECOTOX
7	CAD8173730.1	N	42543	43137	Oligohymenophorea	Paramecium octaurelia	Ciliates	unnamed protein product	208	60	98	3.9e-25	109.38	N	15	100	1	21.19	N	2023 04 11 13:04:06	Y	Explore in ECOTOX
7	CAD8203161.1	N	41456	43138	Oligohymenophorea	Paramecium pentaurelia	Ciliates	unnamed protein product	208	58	99	3.3e-24	106.69	N	15	100	1	20.67	N	2023 04 11 13:04:06	Y	Explore in ECOTOX
7	XP_026812424.1	Y	19585	43146	Insecta	Rhopalosiphum maidis	Corn leaf aphid	eukaryotic translation initiation factor 4E type 2	216	126	146	1.1e-92	281.95	N	15	100	3	54.63	N	2023 04 11 13:04:06	Y	Explore in ECOTOX
7	XP_039929836.1	Y	52022	43150	Aves	Hirundo rustica	Barn swallow	eukaryotic translation initiation factor 4E type 2 isoform X2	234	214	219	1.8e-160	454.14	N	15	100	3	87.98	N	2023 04 11 13:04:06	Y	Explore in ECOTOX
7	ETN63462.1	N	10840	43151	Insecta	Anopheles darlingi	American malaria mosquito	eukaryotic translation initiation factor 4e type	207	102	138	7.1e-62	203.37	N	15	100	1	39.4	N	2023 04 11 13:04:06	Y	Explore in ECOTOX
7	XP_005326482.1	N	94516	43179	Mammalia	Ictidomys tridecemlineatus	Thirteen-lined ground squirrel	eukaryotic translation initiation factor 4E type 2 isoform X1	245	244	245	0	514.23	N	15	100	3	99.63	Y	2023 04 11 13:04:06	Y	Explore in ECOTOX
7	TQV93565.1	N	22626	43265	Sordariomycetes	Cordyceps javanica	Filamentous ascomycetes	eukaryotic translation initiation factor 4E type 3	329	85	126	1.4e-52	183.73	N	15	100	3	35.6	N	2023 04 11 13:04:06	Y	Explore in ECOTOX
7	NXY74787.1	Y	13804	43316	Aves	Glareola pratincola	Shorebirds and others	IF4E2 factor	216	207	212	2e-154	438.34	N	15	100	3	84.93	N	2023 04 11 13:04:06	Y	Explore in ECOTOX
7	XP_034898011.1	N	80572	43335	Magnoliopsida	Populus alba	White poplar	eukaryotic translation initiation factor NCBP	226	90	131	5.7e-61	201.83	N	15	100	2	39.1	N	2023 04 11 13:04:06	Y	Explore in ECOTOX
7	XP_010835252.1	Y	35574	43346	Mammalia	Bison bison bison	American bison	PREDICTED: eukaryotic translation initiation factor 4E type 2 isoform X1	245	243	244	0	511.92	N	15	100	3	99.18	Y	2023 04 11 13:04:06	Y	Explore in ECOTOX
7	KFP47134.1	Y	11484	43455	Aves	Cathartes aura	Turkey vulture	Eukaryotic translation initiation factor 4E type 2, partial	218	208	213	9.3e-155	439.11	N	15	100	3	85.07	N	2023 04 11 13:04:06	Y	Explore in ECOTOX
7	XP_039877790.1	N	53697	43689	Actinopteri	Simochromis diagramma	Cichlids	eukaryotic translation initiation factor 4E type 2 isoform X3	271	198	209	2.2e-130	379.79	N	15	100	3	73.58	N	2023 04 11 13:04:06	Y	Explore in ECOTOX
7	XP_020471736.1	N	40929	43700	Actinopteri	Monopterus albus	Swamp eel	eukaryotic translation initiation factor 4E type 2 isoform X2	236	200	211	1.5e-131	381.33	N	15	100	3	73.88	N	2023 04 11 13:04:06	Y	Explore in ECOTOX
7	KAF5092168.1	N	3077	43985	Saccharomycetes	Galactomyces reessii	True yeasts	hypothetical protein D0Z03_003007	217	50	88	1.2e-15	84.34	N	15	100	2	16.34	N	2023 04 11 13:04:06	Y	Explore in ECOTOX
7	XP_009038133.1	N	66743	44056	Pelagophyceae	Aureococcus anophagefferens	Pelagophytes	hypothetical protein AURANDRAFT_6128, partial	169	77	100	9e-37	138.27	N	15	100	0	26.79	N	2023 04 11 13:04:06	Y	Explore in ECOTOX
7	KAA8910184.1	N	6914	44093	Saccharomycetes	Trichomonascus ciferrii	True yeasts	hypothetical protein TRICI_004202	267	75	113	4.1e-32	129.03	N	15	100	1	25	N	2023 04 11 13:04:06	Y	Explore in ECOTOX
7	RLW00730.1	Y	19082	44316	Aves	Chloebia gouldiae	Gouldian finch	hypothetical protein DV515_00008662	236	214	219	7.2e-160	452.98	N	15	100	3	87.76	N	2023 04 11 13:04:06	Y	Explore in ECOTOX
7	KAH9369735.1	N	26435	44386	Arachnida	Haemaphysalis longicornis	Longhorned tick	hypothetical protein HPB48_007702	214	132	162	2.4e-96	291.2	N	15	100	0	56.42	N	2023 04 11 13:04:06	Y	Explore in ECOTOX
7	XP_005484939.1	Y	26699	44394	Aves	Zonotrichia albicollis	White-throated sparrow	eukaryotic translation initiation factor 4E type 2 isoform X2	234	214	219	1.8e-160	454.14	N	15	100	3	87.98	N	2023 04 11 13:04:06	Y	Explore in ECOTOX
7	KAF4331865.1	N	14543	44412	Sordariomycetes	Fusarium beomiforme	Filamentous ascomycetes	CDC33-translation initiation factor eIF4E	341	86	124	7.5e-51	179.49	N	15	100	1	34.77	N	2023 04 11 13:04:06	Y	Explore in ECOTOX
7	KAG2180464.1	N	9260	44442	Umbelopsidomycetes	Umbelopsis vinacea	Fungi	hypothetical protein INT44_003468	255	95	135	1e-69	225.33	N	15	100	2	43.66	N	2023 04 11 13:04:06	Y	Explore in ECOTOX
7	Q55FE0.1	N	6003	44689	Eumycetozoa	Dictyostelium discoideum	Dictyostelid cellular slime molds	RecName: Full=Eukaryotic translation initiation factor 4E; Short=eIF-4E; Short=eIF4E	250	59	103	5.4e-27	115.16	N	15	100	2	22.31	N	2023 04 11 13:04:06	Y	Explore in ECOTOX
7	RIB06299.1	N	57660	44941	Glomeromycetes	Gigaspora rosea	Glomeromycetes	translation initiation factor eIF 4e-like domain-containing protein	241	101	145	1.8e-69	224.17	N	15	100	1	43.43	N	2023 04 11 13:04:06	Y	Explore in ECOTOX
7	KAF5854309.1	Y	11115	45130	Dothideomycetes	Bipolaris sorokiniana	Filamentous ascomycetes	hypothetical protein GGP41_007130	352	85	122	1.4e-51	181.8	N	15	100	2	35.22	N	2023 04 11 13:04:06	Y	Explore in ECOTOX
7	XP_035362837.1	N	52312	45133	Dothideomycetes	Lasiodiplodia theobromae	Filamentous ascomycetes	Translation initiation factor	349	84	123	1e-49	176.79	N	15	100	3	34.25	N	2023 04 11 13:04:06	Y	Explore in ECOTOX
7	PZC96121.1	N	148395	45151	Dothideomycetes	Pyrenophora tritici-repentis	Filamentous ascomycetes	CDC33, Translation initiation factor 4E (eIF-4E)	350	84	122	5.6e-51	180.26	N	15	100	1	34.92	N	2023 04 11 13:04:06	Y	Explore in ECOTOX
7	PNY27241.1	N	7661	45235	Sordariomycetes	Tolypocladium capitatum	Filamentous ascomycetes	Eukaryotic translation initiation factor 4E type 2	344	84	126	5.6e-48	172.17	N	15	100	2	33.36	N	2023 04 11 13:04:06	Y	Explore in ECOTOX
7	KAG7555662.1	N	62625	45249	Magnoliopsida	Arabidopsis suecica	Mustard family	Translation Initiation factor eIF- 4e-like	221	91	129	7.3e-60	198.75	N	15	100	2	38.51	N	2023 04 11 13:04:06	Y	Explore in ECOTOX
7	XP_029197995.1	N	42137	45264	Anthozoa	Acropora millepora	Staghorn corals	eukaryotic translation initiation factor 4E type 2-like	250	157	184	2.8e-107	320.47	N	15	100	1	62.09	N	2023 04 11 13:04:06	Y	Explore in ECOTOX
7	XP_017985589.1	N	9069	45286	Saccharomycetes	Eremothecium sinecaudum	True yeasts	HBL309Cp	209	58	97	1e-21	100.14	N	15	100	2	19.4	N	2023 04 11 13:04:06	Y	Explore in ECOTOX
7	XP_001635523.1	N	60028	45351	Anthozoa	Nematostella vectensis	Starlet sea anemone	eukaryotic translation initiation factor 4E type 2	249	151	172	2.1e-103	310.46	N	15	100	3	60.15	N	2023 04 11 13:04:06	Y	Explore in ECOTOX
7	SGZ57470.1	N	11992	45354	Saccharomycetes	[Candida] intermedia	True yeasts	CIC11C00000000228	209	64	102	3.5e-22	101.68	N	15	100	2	19.7	N	2023 04 11 13:04:06	Y	Explore in ECOTOX
7	XP_025344103.1	N	15227	45357	Saccharomycetes	[Candida] haemuloni	True yeasts	eukaryotic translation initiation factor 4E	209	66	106	2.4e-24	107.07	N	15	100	2	20.74	N	2023 04 11 13:04:06	Y	Explore in ECOTOX
7	KAG9234407.1	N	11868	45428	Leotiomycetes	Amylocarpus encephaloides	Filamentous ascomycetes	translation initiation factor eIF 4e-like domain-containing protein	351	82	123	5.5e-46	167.55	N	15	100	1	32.46	N	2023 04 11 13:04:06	Y	Explore in ECOTOX
7	PIO60858.1	N	25769	45464	Chromadorea	Teladorsagia circumcincta	Roundworms	eukaryotic initiation factor 4E	94	32	53	8.7e-07	57.38	N	15	100	0	11.12	N	2023 04 11 13:04:06	Y	Explore in ECOTOX
7	XP_043046993.1	N	10114	45513	Saccharomycetes	Scheffersomyces spartinae	True yeasts	eukaryotic translation initiation factor 4E	211	61	96	1.2e-23	105.53	N	15	100	3	20.45	N	2023 04 11 13:04:06	Y	Explore in ECOTOX
7	CAH2353215.1	N	5928	45579	Saccharomycetes	[Candida] railenensis	True yeasts	eukaryotic translation initiation factor 4E	210	66	101	6.9e-24	105.92	N	15	100	3	20.52	N	2023 04 11 13:04:06	Y	Explore in ECOTOX
7	XP_024665540.1	N	9491	45607	Saccharomycetes	Wickerhamiella sorbophila	True yeasts	Eukaryotic translation initiation factor 4E-2	208	60	92	9.5e-16	84.34	N	15	100	2	16.34	N	2023 04 11 13:04:06	Y	Explore in ECOTOX
7	NWS02722.1	Y	13667	45807	Aves	Motacilla alba	White wagtail	IF4E2 factor	218	208	213	5.1e-155	439.88	N	15	100	3	85.22	N	2023 04 11 13:04:06	Y	Explore in ECOTOX
7	KRY51842.1	Y	20901	45882	Enoplea	Trichinella britovi	Roundworms	Eukaryotic translation initiation factor 4E-3	219	59	87	4.4e-30	122.48	N	15	100	2	23.73	N	2023 04 11 13:04:06	Y	Explore in ECOTOX
7	KAH3808217.1	N	187669	45954	Bivalvia	Dreissena polymorpha	Zebra mussel	hypothetical protein DPMN_136570	220	152	174	8.3e-99	297.75	N	15	100	0	57.69	N	2023 04 11 13:04:06	Y	Explore in ECOTOX
7	OWK12591.1	Y	19277	46360	Mammalia	Cervus elaphus hippelaphus	Red deer	EIF4E2	245	242	243	0	509.61	N	15	100	3	98.73	Y	2023 04 11 13:04:06	Y	Explore in ECOTOX
7	ETO35786.1	N	39985	46433	Reticulomyxidae	Reticulomyxa filosa	Foraminifers	Eukaryotic translation initiation factor 4E type	234	63	105	3e-26	112.85	N	15	100	3	21.86	N	2023 04 11 13:04:06	Y	Explore in ECOTOX
7	XP_038049898.1	N	35628	46514	Asteroidea	Patiria miniata	Bat star	eukaryotic translation initiation factor 4E type 2-like	224	154	175	2.5e-107	319.7	N	15	100	2	61.94	N	2023 04 11 13:04:06	Y	Explore in ECOTOX
7	KAH0397482.1	N	675762	46634	Dothideomycetes	Aureobasidium melanogenum	Filamentous ascomycetes	IF4E-domain-containing protein, partial	244	83	121	6e-52	179.49	N	15	100	1	34.77	N	2023 04 11 13:04:06	Y	Explore in ECOTOX
7	XP_027058838.1	N	51033	46731	Anthozoa	Pocillopora damicornis	Cauliflower coral	eukaryotic translation initiation factor 4E type 2-like	251	153	178	5.1e-105	314.69	N	15	100	1	60.97	N	2023 04 11 13:04:06	Y	Explore in ECOTOX
7	KAH8243019.1	N	12610	46829	Insecta	Drosophila birchii	Fruit flies	hypothetical protein KR032_003711, partial	152	62	87	4.4e-39	143.66	N	15	100	0	27.83	N	2023 04 11 13:04:06	Y	Explore in ECOTOX
7	TPP56585.1	Y	13363	46835	Trematoda	Fasciola gigantica	Flukes	Eukaryotic translation initiation factor 4E	201	47	83	6.5e-13	76.64	N	15	100	1	14.85	N	2023 04 11 13:04:06	Y	Explore in ECOTOX
7	XP_045337686.1	Y	67608	46844	Mammalia	Leopardus geoffroyi	Geoffroy's cat	eukaryotic translation initiation factor 4E type 2 isoform X2	245	243	244	0	512.3	N	15	100	3	99.25	Y	2023 04 11 13:04:06	Y	Explore in ECOTOX
7	KAF5183903.1	N	33927	46969	Magnoliopsida	Thalictrum thalictroides	Rue-anemone	Eukaryotic translation initiation factor 4e, partial	283	95	130	6e-63	208.76	N	15	100	2	40.45	N	2023 04 11 13:04:06	Y	Explore in ECOTOX
7	KAF8537060.1	N	13308	47213	Pezizomycetes	Trichophaea hybrida	Filamentous ascomycetes	translation initiation factor eIF 4e-like domain-containing protein	338	86	129	8.7e-51	179.49	N	15	100	1	34.77	N	2023 04 11 13:04:06	Y	Explore in ECOTOX
7	KAF3926693.1	N	10056	47238	Orbiliomycetes	Drechslerella brochopaga	Filamentous ascomycetes	hypothetical protein ABW21_db0203515	366	86	130	6.8e-55	190.66	N	15	100	1	36.94	N	2023 04 11 13:04:06	Y	Explore in ECOTOX
7	KAF3927273.1	N	10555	47266	Orbiliomycetes	Dactylellina cionopaga	Filamentous ascomycetes	hypothetical protein ABW20_dc0109594	379	86	128	2.6e-55	192.2	N	15	100	1	37.24	N	2023 04 11 13:04:06	Y	Explore in ECOTOX
7	KAG2497579.1	N	20509	47281	Chlorophyceae	Edaphochlamys debaryana	Green algae	hypothetical protein HYH03_004325	205	56	100	8.6e-27	113.62	N	15	100	3	22.01	N	2023 04 11 13:04:06	Y	Explore in ECOTOX
7	XP_030562955.1	N	20258	47314	Insecta	Drosophila novamexicana	Fruit flies	eukaryotic translation initiation factor 4E type 2, partial	324	91	125	1.5e-63	211.85	N	15	100	1	41.04	N	2023 04 11 13:04:06	Y	Explore in ECOTOX
7	PBK99654.1	N	25904	47427	Agaricomycetes	Armillaria gallica	Gill mushrooms	translation initiation factor eIF4e	278	86	120	3e-50	176.41	N	15	100	1	34.18	N	2023 04 11 13:04:06	Y	Explore in ECOTOX
7	SJL03975.1	N	22361	47428	Agaricomycetes	Armillaria ostoyae	Gill mushrooms	related to Eukaryotic translation initiation factor NCBP	278	86	120	3.5e-50	176.02	N	15	100	1	34.1	N	2023 04 11 13:04:06	Y	Explore in ECOTOX
7	KAG8490100.1	N	33062	47600	Magnoliopsida	Gossypium anomalum	Mallow family	hypothetical protein CXB51_016043	233	71	113	1.5e-38	144.82	N	15	100	2	28.06	N	2023 04 11 13:04:06	Y	Explore in ECOTOX
7	KAH1031907.1	N	46236	47602	Magnoliopsida	Gossypium stocksii	Mallow family	hypothetical protein J1N35_044081	232	90	132	1e-62	206.45	N	15	100	2	40	N	2023 04 11 13:04:06	Y	Explore in ECOTOX
7	KAA3487454.1	N	38364	47621	Magnoliopsida	Gossypium australe	Mallow family	eukaryotic translation initiation factor NCBP	301	81	116	1.2e-36	141.74	N	15	100	0	27.46	N	2023 04 11 13:04:06	Y	Explore in ECOTOX
7	NXE86436.1	Y	14528	47692	Aves	Menura novaehollandiae	Superb lyrebird	IF4E2 factor	218	208	213	5.1e-155	439.88	N	15	100	3	85.22	N	2023 04 11 13:04:06	Y	Explore in ECOTOX
7	NWW82424.1	Y	14135	47695	Aves	Climacteris rufus	Rufous treecreeper	IF4E2 factor	218	208	213	5.1e-155	439.88	N	15	100	3	85.22	N	2023 04 11 13:04:06	Y	Explore in ECOTOX
7	QJC60011.1	Y	773	47742	Magnoliopsida	Pisum sativum subsp. elatius	Wild pea	eukaryotic initiation factor 4E, partial	45	25	33	2e-06	55.07	N	15	100	0	10.67	N	2023 04 11 13:04:06	Y	Explore in ECOTOX
7	GFR40608.1	N	13840	47775	Chlorophyceae	Astrephomene gubernaculifera	Green algae	hypothetical protein Agub_g1189	206	55	97	7.5e-27	113.62	N	15	100	3	22.01	N	2023 04 11 13:04:06	Y	Explore in ECOTOX
7	PNH04077.1	N	14328	47790	Chlorophyceae	Tetrabaena socialis	Green algae	Eukaryotic translation initiation factor 4E-1	202	58	101	2.7e-27	114.78	N	15	100	3	22.24	N	2023 04 11 13:04:06	Y	Explore in ECOTOX
7	KAF5545217.1	N	14203	47803	Sordariomycetes	Fusarium phyllophilum	Filamentous ascomycetes	translation initiation factor 4E	341	85	123	6.6e-50	177.18	N	15	100	1	34.33	N	2023 04 11 13:04:06	Y	Explore in ECOTOX
7	XP_039457937.1	N	49816	47969	Actinopteri	Oreochromis aureus	Blue tilapia	LOW QUALITY PROTEIN: eukaryotic translation initiation factor 4E type 2	235	200	211	2.2e-133	385.96	N	15	100	3	74.78	N	2023 04 11 13:04:06	Y	Explore in ECOTOX
7	KAI0060725.1	N	15123	48021	Agaricomycetes	Artomyces pyxidatus	Basidiomycetes	eukaryotic translation initiation factor 4E class II	304	84	118	1.6e-45	164.85	N	15	100	0	31.94	N	2023 04 11 13:04:06	Y	Explore in ECOTOX
7	KAG9193166.1	N	11832	48097	Dothideomycetes	Alternaria panax	Filamentous ascomycetes	hypothetical protein G6011_03201	356	84	122	3e-51	181.03	N	15	100	1	35.07	N	2023 04 11 13:04:06	Y	Explore in ECOTOX
7	GJE91233.1	N	17137	48140	Agaricomycetes	Phanerochaete sordida	Basidiomycetes	eukaryotic translation initiation factor 4E class II	282	86	120	4.1e-48	171.01	N	15	100	1	33.13	N	2023 04 11 13:04:06	Y	Explore in ECOTOX
7	NWY36251.1	Y	13444	48155	Aves	Sylvia atricapilla	Blackcap	IF4E2 factor	218	208	213	5.1e-155	439.88	N	15	100	3	85.22	N	2023 04 11 13:04:06	Y	Explore in ECOTOX
7	XP_047444828.1	N	45406	48193	Actinopteri	Mugil cephalus	Flathead mullet	eukaryotic translation initiation factor 4E type 2 isoform X2	233	202	213	4.9e-137	394.81	N	15	100	3	76.49	N	2023 04 11 13:04:06	Y	Explore in ECOTOX
7	XP_037139804.1	N	9895	48254	Saccharomycetes	Torulaspora globosa	True yeasts	uncharacterized protein HG536_0E00400	211	51	91	4.3e-18	90.89	N	15	100	2	17.61	N	2023 04 11 13:04:06	Y	Explore in ECOTOX
7	VDO61635.1	N	25608	48269	Trematoda	Schistosoma margrebowiei	Blood flukes	unnamed protein product	203	47	88	1.4e-19	94.74	N	15	100	1	18.36	N	2023 04 11 13:04:06	Y	Explore in ECOTOX
7	NWX14959.1	N	13717	48278	Aves	Aegotheles bennettii	Nightjars and others	IF4E2 factor	216	208	212	5.9e-155	439.5	N	15	100	3	85.15	N	2023 04 11 13:04:06	Y	Explore in ECOTOX
7	NWJ05421.1	Y	14089	48396	Aves	Crypturellus undulatus	Tinamous	IF4E2 factor	218	209	214	8.2e-156	441.81	N	15	100	3	85.6	N	2023 04 11 13:04:06	Y	Explore in ECOTOX
7	VCX31653.1	N	19856	48420	Mammalia	Gulo gulo	Wolverine	unnamed protein product, partial	187	53	88	6.6e-17	87.04	N	15	100	0	16.86	Y	2023 04 11 13:04:06	Y	Explore in ECOTOX
7	NXF29999.1	Y	13974	48426	Aves	Nyctibius bracteatus	Rufous potoo	IF4E2 factor	218	208	213	9.3e-155	439.11	N	15	100	3	85.07	N	2023 04 11 13:04:06	Y	Explore in ECOTOX
7	NXQ87522.1	Y	14112	48427	Aves	Nyctibius grandis	Nightjars and others	IF4E2 factor	222	214	219	3e-160	453.37	N	15	100	3	87.84	N	2023 04 11 13:04:06	Y	Explore in ECOTOX
7	NWX48993.1	Y	14617	48435	Aves	Steatornis caripensis	Oilbird	IF4E2 factor	218	208	213	9.3e-155	439.11	N	15	100	3	85.07	N	2023 04 11 13:04:06	Y	Explore in ECOTOX
7	KAI1048503.1	N	12997	48484	Sordariomycetes	Fusarium annulatum	Filamentous ascomycetes	hypothetical protein LB506_002722	341	84	123	1.9e-49	176.02	N	15	100	1	34.1	N	2023 04 11 13:04:06	Y	Explore in ECOTOX
7	KAF5243762.1	N	14942	48485	Sordariomycetes	Fusarium anthophilum	Filamentous ascomycetes	hypothetical protein FANTH_8056	341	87	127	6.4e-50	177.18	N	15	100	1	34.33	N	2023 04 11 13:04:06	Y	Explore in ECOTOX
7	KAF5681439.1	N	14081	48490	Sordariomycetes	Fusarium circinatum	Filamentous ascomycetes	translation initiation factor 4E	341	86	127	2.3e-49	176.02	N	15	100	1	34.1	N	2023 04 11 13:04:06	Y	Explore in ECOTOX
7	KAF5571669.1	N	14141	48495	Sordariomycetes	Fusarium pseudoanthophilum	Filamentous ascomycetes	translation initiation factor 4E	341	84	123	2.2e-49	176.02	N	15	100	1	34.1	N	2023 04 11 13:04:06	Y	Explore in ECOTOX
7	XP_020629420.1	N	32639	48498	Anthozoa	Orbicella faveolata	Stony corals	eukaryotic translation initiation factor 4E type 2-like	172	97	114	2e-57	191.04	N	15	100	0	37.01	N	2023 04 11 13:04:06	Y	Explore in ECOTOX
7	KAF5661626.1	Y	14156	48507	Sordariomycetes	Fusarium denticulatum	Filamentous ascomycetes	translation initiation factor 4E	341	84	123	1.7e-49	176.02	N	15	100	1	34.1	N	2023 04 11 13:04:06	Y	Explore in ECOTOX
7	KAG2039836.1	N	17154	48561	Agaricomycetes	Suillus americanus	Basidiomycetes	translation initiation factor eIF 4e-like domain-containing protein	273	85	123	2e-48	171.4	N	15	100	1	33.21	N	2023 04 11 13:04:06	Y	Explore in ECOTOX
7	XP_041308288.1	N	27018	48563	Agaricomycetes	Suillus bovinus	Basidiomycetes	translation initiation factor eIF 4e-like domain-containing protein	271	86	122	7.3e-49	172.56	N	15	100	1	33.43	N	2023 04 11 13:04:06	Y	Explore in ECOTOX
7	KAG2138912.1	N	19816	48568	Agaricomycetes	Suillus cothurnatus	Basidiomycetes	translation initiation factor eIF 4e-like domain-containing protein	270	88	124	8.2e-50	174.87	N	15	100	1	33.88	N	2023 04 11 13:04:06	Y	Explore in ECOTOX
7	KAG2068714.1	N	16888	48569	Agaricomycetes	Suillus decipiens	Basidiomycetes	eukaryotic translation initiation factor 4E class II	271	87	123	1.8e-49	174.1	N	15	100	1	33.73	N	2023 04 11 13:04:06	Y	Explore in ECOTOX
7	KAG1728075.1	N	19389	48574	Agaricomycetes	Suillus lakei	Basidiomycetes	translation initiation factor eIF 4e-like domain-containing protein	271	87	123	5.7e-49	172.56	N	15	100	1	33.43	N	2023 04 11 13:04:06	Y	Explore in ECOTOX
7	XP_041171213.1	N	33165	48578	Agaricomycetes	Suillus paluster	Basidiomycetes	translation initiation factor eIF 4e-like domain-containing protein	274	87	125	9e-51	177.56	N	15	100	1	34.4	N	2023 04 11 13:04:06	Y	Explore in ECOTOX
7	KAG1780949.1	N	15115	48579	Agaricomycetes	Suillus placidus	Basidiomycetes	translation initiation factor eIF 4e-like domain-containing protein	271	84	119	3.2e-49	173.33	N	15	100	1	33.58	N	2023 04 11 13:04:06	Y	Explore in ECOTOX
7	XP_041251036.1	N	34067	48586	Agaricomycetes	Suillus subalutaceus	Basidiomycetes	translation initiation factor eIF 4e-like domain-containing protein	273	86	124	2.2e-49	173.71	N	15	100	1	33.65	N	2023 04 11 13:04:06	Y	Explore in ECOTOX
7	XP_041190071.1	N	31397	48587	Agaricomycetes	Suillus subaureus	Basidiomycetes	translation initiation factor eIF 4e-like domain-containing protein	273	88	124	1.1e-49	174.48	N	15	100	1	33.8	N	2023 04 11 13:04:06	Y	Explore in ECOTOX
7	KAG1887766.1	N	22614	48588	Agaricomycetes	Suillus subluteus	Basidiomycetes	translation initiation factor eIF 4e-like domain-containing protein	255	81	116	1.3e-38	145.59	N	15	100	1	28.21	N	2023 04 11 13:04:06	Y	Explore in ECOTOX
7	KAG1878489.1	N	17205	48589	Agaricomycetes	Suillus tomentosus	Basidiomycetes	translation initiation factor eIF 4e-like domain-containing protein	271	88	123	7.6e-50	174.87	N	15	100	1	33.88	N	2023 04 11 13:04:06	Y	Explore in ECOTOX
7	KAG1831357.1	N	17065	48592	Agaricomycetes	Suillus variegatus	Basidiomycetes	translation initiation factor eIF 4e-like domain-containing protein	279	85	119	6e-48	170.24	N	15	100	1	32.98	N	2023 04 11 13:04:06	Y	Explore in ECOTOX
7	KAG2338415.1	N	15795	48593	Agaricomycetes	Suillus weaverae	Basidiomycetes	eukaryotic translation initiation factor 4E	271	82	118	3.9e-48	170.63	N	15	100	1	33.06	N	2023 04 11 13:04:06	Y	Explore in ECOTOX
7	KUM66431.1	N	11762	48697	Eurotiomycetes	Penicillium freii	Green and blue molds	hypothetical protein ACN42_g633	326	81	120	3.9e-51	179.87	N	15	100	1	34.85	N	2023 04 11 13:04:06	Y	Explore in ECOTOX
7	XP_007568000.1	N	49657	48698	Actinopteri	Poecilia formosa	Amazon molly	PREDICTED: eukaryotic translation initiation factor 4E type 2 isoform X2	232	202	211	1.4e-140	404.06	N	15	100	3	78.28	N	2023 04 11 13:04:06	Y	Explore in ECOTOX
7	XP_014898098.1	Y	47232	48699	Actinopteri	Poecilia latipinna	Sailfin molly	PREDICTED: eukaryotic translation initiation factor 4E type 2 isoform X3	232	202	211	1.4e-140	404.06	N	15	100	3	78.28	N	2023 04 11 13:04:06	Y	Explore in ECOTOX
7	XP_014840272.1	Y	47807	48701	Actinopteri	Poecilia mexicana	Shortfin molly	PREDICTED: eukaryotic translation initiation factor 4E type 2 isoform X3	232	202	211	1.4e-140	404.06	N	15	100	3	78.28	N	2023 04 11 13:04:06	Y	Explore in ECOTOX
7	VBB76031.1	N	10493	48703	Sordariomycetes	Podospora comata	Filamentous ascomycetes	Putative eukaryotic translation initiation factor 4E type 2	352	76	120	2.8e-43	160.23	N	15	100	1	31.04	N	2023 04 11 13:04:06	Y	Explore in ECOTOX
7	ODM96246.1	N	20400	48709	Collembola	Orchesella cincta	Springtails	Eukaryotic translation initiation factor 4E type 2	239	83	110	1.5e-48	170.63	N	15	100	0	33.06	N	2023 04 11 13:04:06	Y	Explore in ECOTOX
7	XP_046055135.1	N	33993	48865	Sordariomycetes	Fusarium redolens	Filamentous ascomycetes	translation initiation factor eIF 4e-like domain-containing protein	341	85	124	1.8e-50	178.72	N	15	100	1	34.63	N	2023 04 11 13:04:06	Y	Explore in ECOTOX
7	XP_030911374.1	N	20686	48883	Aves	Geospiza fortis	Medium ground-finch	eukaryotic translation initiation factor 4E type 2 isoform X2	248	207	212	1.6e-154	439.88	N	15	100	3	85.22	N	2023 04 11 13:04:06	Y	Explore in ECOTOX
7	NWZ78497.1	N	14278	48891	Aves	Poecile atricapillus	Black-capped chickadee	IF4E2 factor	218	208	213	6.2e-155	439.5	N	15	100	3	85.15	N	2023 04 11 13:04:06	Y	Explore in ECOTOX
7	CDU26211.1	N	14469	49012	Ustilaginomycetes	Sporisorium scitamineum	Smuts	related to CDC33-translation initiation factor eIF4E	598	61	95	1.5e-24	113.62	N	15	100	1	22.01	N	2023 04 11 13:04:06	Y	Explore in ECOTOX
7	XP_027177371.1	N	38190	49369	Magnoliopsida	Coffea eugenioides	Coffee	eukaryotic translation initiation factor NCBP-like	231	96	133	9.7e-65	211.85	N	15	100	2	41.04	N	2023 04 11 13:04:06	Y	Explore in ECOTOX
7	CDP14308.1	Y	26476	49390	Magnoliopsida	Coffea canephora	Robusta coffee	unnamed protein product	231	96	133	8.7e-65	211.85	N	15	100	2	41.04	N	2023 04 11 13:04:06	Y	Explore in ECOTOX
7	XP_019254390.1	N	78306	49451	Magnoliopsida	Nicotiana attenuata	Nightshade family	PREDICTED: eukaryotic translation initiation factor NCBP-like	212	99	134	1.7e-65	213	N	15	100	2	41.27	N	2023 04 11 13:04:06	Y	Explore in ECOTOX
7	KAH7351729.1	N	74337	49495	Polypodiopsida	Ceratopteris richardii	Vascular plants	hypothetical protein KP509_19G012400	302	86	125	2.9e-61	205.3	N	15	100	2	39.77	N	2023 04 11 13:04:06	Y	Explore in ECOTOX
7	NXO82647.1	Y	13780	50251	Aves	Sitta europaea	Wood nuthatch	IF4E2 factor	218	208	213	5.1e-155	439.88	N	15	100	3	85.22	N	2023 04 11 13:04:06	Y	Explore in ECOTOX
7	QDS68988.1	N	10868	50376	Dothideomycetes	Venturia effusa	Filamentous ascomycetes	hypothetical protein FKW77_009274	351	79	113	2e-41	155.61	N	15	100	2	30.15	N	2023 04 11 13:04:06	Y	Explore in ECOTOX
7	XP_028139608.1	N	28649	50390	Insecta	Diabrotica virgifera virgifera	Western corn rootworm	eukaryotic translation initiation factor 4E type 2	232	106	127	2e-73	233.8	N	15	100	0	45.3	N	2023 04 11 13:04:06	Y	Explore in ECOTOX
7	KGL91933.1	Y	30700	50402	Aves	Charadrius vociferus	Killdeer	Eukaryotic translation initiation factor 4E type 2, partial	218	208	213	9.3e-155	439.11	N	15	100	3	85.07	N	2023 04 11 13:04:06	Y	Explore in ECOTOX
7	XP_022796162.1	N	57622	50429	Anthozoa	Stylophora pistillata	Stony corals	eukaryotic translation initiation factor 4E type 2-like	250	152	179	2.4e-103	310.46	N	15	100	1	60.15	N	2023 04 11 13:04:06	Y	Explore in ECOTOX
7	KFK26050.1	N	23613	50452	Magnoliopsida	Arabis alpina	Gray rockcress	hypothetical protein AALP_AA8G196700	222	87	118	2.8e-58	194.9	N	15	100	2	37.76	N	2023 04 11 13:04:06	Y	Explore in ECOTOX
7	KAF1918650.1	N	11165	50730	Dothideomycetes	Ampelomyces quisqualis	Filamentous ascomycetes	translation initiation factor eIF 4e-like domain-containing protein	361	77	118	1.1e-47	172.17	N	15	100	2	33.36	N	2023 04 11 13:04:06	Y	Explore in ECOTOX
7	XP_037380133.1	Y	39579	50954	Mammalia	Talpa occidentalis	Iberian mole	eukaryotic translation initiation factor 4E type 2 isoform X3	245	243	244	0	512.3	N	15	100	3	99.25	Y	2023 04 11 13:04:06	Y	Explore in ECOTOX
7	KAG9295181.1	N	23946	50956	Glomeromycetes	Geosiphon pyriformis	Glomeromycetes	hypothetical protein G9A89_006162	323	94	139	1.2e-67	222.25	N	15	100	1	43.06	N	2023 04 11 13:04:06	Y	Explore in ECOTOX
7	TDL24077.1	N	17134	50990	Agaricomycetes	Rickenella mellea	Basidiomycetes	eukaryotic translation initiation factor 4E	313	89	125	1.6e-49	175.25	N	15	100	1	33.95	N	2023 04 11 13:04:06	Y	Explore in ECOTOX
7	QJC60013.1	Y	373	51020	Magnoliopsida	Pisum fulvum	Pea family	eukaryotic initiation factor 4E, partial	45	25	33	2e-06	55.07	N	15	100	0	10.67	N	2023 04 11 13:04:06	Y	Explore in ECOTOX
7	KIH46803.1	N	27568	51022	Chromadorea	Ancylostoma duodenale	Roundworms	eukaryotic initiation factor 4E, partial	134	78	95	7.8e-51	172.94	N	15	100	0	33.51	N	2023 04 11 13:04:06	Y	Explore in ECOTOX
7	VDD92251.1	N	13014	51028	Chromadorea	Enterobius vermicularis	Human pinworm	unnamed protein product, partial	230	110	140	6.2e-71	227.25	N	15	100	1	44.03	N	2023 04 11 13:04:06	Y	Explore in ECOTOX
7	XP_013290614.1	N	38496	51031	Chromadorea	Necator americanus	New World hookworm	eukaryotic initiation factor 4E	199	77	95	7.6e-49	170.24	N	15	100	0	32.98	N	2023 04 11 13:04:06	Y	Explore in ECOTOX
7	KAG0462398.1	N	58596	51239	Magnoliopsida	Vanilla planifolia	Cultivated vanilla	hypothetical protein HPP92_020874	235	91	125	1.3e-64	211.46	N	15	100	2	40.97	N	2023 04 11 13:04:06	Y	Explore in ECOTOX
7	XP_018820086.2	N	87203	51240	Magnoliopsida	Juglans regia	English walnut	eukaryotic translation initiation factor NCBP	241	103	140	1.7e-64	211.46	N	15	100	2	40.97	N	2023 04 11 13:04:06	Y	Explore in ECOTOX
7	XP_036174953.1	Y	106890	51298	Mammalia	Myotis myotis	Common bats	eukaryotic translation initiation factor 4E type 2 isoform X1	245	243	244	0	512.69	N	15	100	3	99.33	Y	2023 04 11 13:04:06	Y	Explore in ECOTOX
7	CDJ51635.1	N	8729	51314	Conoidasida	Eimeria brunetti	Apicomplexans	eukaryotic translation initiation factor 4e, putative	253	39	58	3.7e-10	70.09	N	15	100	1	13.58	N	2023 04 11 13:04:06	Y	Explore in ECOTOX
7	XP_045002843.1	N	45145	51337	Mammalia	Jaculus jaculus	Lesser Egyptian jerboa	eukaryotic translation initiation factor 4E type 2 isoform X1	245	242	243	0	510.38	N	15	100	3	98.88	Y	2023 04 11 13:04:06	Y	Explore in ECOTOX
7	XP_020028402.1	Y	37576	51338	Mammalia	Castor canadensis	American beaver	eukaryotic translation initiation factor 4E type 2 isoform X1	245	244	245	0	514.23	N	15	100	3	99.63	Y	2023 04 11 13:04:06	Y	Explore in ECOTOX
7	AGI37653.1	N	755	51351	Magnoliopsida	Brassica rapa subsp. pekinensis	Chinese cabbage	translation initiation factor eIF4E.c6	234	69	112	1.9e-34	134.03	N	15	100	2	25.97	N	2023 04 11 13:04:06	Y	Explore in ECOTOX
7	CAD6236428.1	N	27936	51543	Insecta	Cotesia congregata	Wasps, ants, and bees	GSCOCG00008177001-RA-CDS	241	127	150	1.2e-82	257.68	N	15	100	0	49.92	N	2023 04 11 13:04:06	Y	Explore in ECOTOX
7	CAA7404136.1	N	64380	51605	Magnoliopsida	Spirodela intermedia	Arum family	unnamed protein product	219	94	127	1.6e-63	208.38	N	15	100	2	40.37	N	2023 04 11 13:04:06	Y	Explore in ECOTOX
7	KAG2378744.1	N	26592	51637	Vahlkampfiidae	Naegleria lovaniensis	Eucaryotes	hypothetical protein C9374_007892	326	76	115	2e-48	172.94	N	15	100	2	33.51	N	2023 04 11 13:04:06	Y	Explore in ECOTOX
7	XP_037961257.1	N	60490	51655	Insecta	Plutella xylostella	Diamondback moth	eukaryotic translation initiation factor 4E	210	66	102	5.1e-33	129.8	N	15	100	2	25.15	N	2023 04 11 13:04:06	Y	Explore in ECOTOX
7	KAG2436788.1	N	17051	51695	Chlorophyceae	Chlamydomonas incerta	Green algae	hypothetical protein HXX76_006312	202	57	99	1.1e-27	115.55	N	15	100	3	22.39	N	2023 04 11 13:04:06	Y	Explore in ECOTOX
7	XP_010909970.1	N	44189	51953	Magnoliopsida	Elaeis guineensis	African oil palm	eukaryotic translation initiation factor NCBP	229	89	124	2.1e-63	208.38	N	15	100	2	40.37	N	2023 04 11 13:04:06	Y	Explore in ECOTOX
7	AER62155.1	N	475	52163	Magnoliopsida	Triticum monococcum subsp. aegilopoides	Wild einkorn	eukaryotic initiation factor (iso)4E, partial	209	76	105	2.9e-36	138.27	N	15	100	2	26.79	N	2023 04 11 13:04:06	Y	Explore in ECOTOX
7	XP_033959953.1	Y	38014	52239	Actinopteri	Pseudochaenichthys georgianus	South Georgia icefish	eukaryotic translation initiation factor 4E type 2 isoform X2	233	204	212	1.1e-136	394.05	N	15	100	3	76.34	N	2023 04 11 13:04:06	Y	Explore in ECOTOX
7	TID30695.1	N	5064	52247	Saccharomycetes	[Candida] inconspicua	True yeasts	hypothetical protein CANINC_000611	213	53	92	1e-19	95.13	N	15	100	2	18.43	N	2023 04 11 13:04:06	Y	Explore in ECOTOX
7	KAF7490661.1	N	20068	52283	Arachnida	Sarcoptes scabiei	Mites and ticks	Eukaryotic translation initiation factor 4E type 2	188	91	130	3e-68	219.16	N	15	100	1	42.46	N	2023 04 11 13:04:06	Y	Explore in ECOTOX
7	KAH0624267.1	N	16952	52577	Lepidosauria	Phrynosoma platyrhinos	Desert horned lizard	hypothetical protein JD844_007941	334	177	179	1.5e-130	382.49	N	15	100	3	74.1	N	2023 04 11 13:04:06	Y	Explore in ECOTOX
7	KHJ33750.1	N	6693	52586	Leotiomycetes	Erysiphe necator	Grape powdery mildew	putative translation initiation factor eif4e3 protein	336	80	120	3.7e-48	172.56	N	15	100	3	33.43	N	2023 04 11 13:04:06	Y	Explore in ECOTOX
7	NXO27420.1	Y	13483	52622	Aves	Cisticola juncidis	Song birds	IF4E2 factor	222	214	219	3e-160	453.37	N	15	100	3	87.84	N	2023 04 11 13:04:06	Y	Explore in ECOTOX
7	XP_010571306.1	N	25384	52644	Aves	Haliaeetus leucocephalus	Bald eagle	PREDICTED: eukaryotic translation initiation factor 4E type 2 isoform X1	247	215	221	4.6e-161	456.45	N	15	100	3	88.43	N	2023 04 11 13:04:06	Y	Explore in ECOTOX
7	XP_013889999.1	N	35359	52670	Actinopteri	Austrofundulus limnaeus	New World rivulines	PREDICTED: eukaryotic translation initiation factor 4E type 2 isoform X4	224	202	208	8e-147	419.47	N	15	100	3	81.27	N	2023 04 11 13:04:06	Y	Explore in ECOTOX
7	NXJ34902.1	Y	13317	52777	Aves	Ciconia maguari	Storks	IF4E2 factor	218	208	213	9.3e-155	439.11	N	15	100	3	85.07	N	2023 04 11 13:04:06	Y	Explore in ECOTOX
7	KAG2335217.1	N	97166	52824	Magnoliopsida	Brassica carinata	Abyssinian mustard	hypothetical protein Bca52824_006397	219	88	119	2.2e-59	197.59	N	15	100	2	38.28	N	2023 04 11 13:04:06	Y	Explore in ECOTOX
7	THU62205.1	N	32919	52838	Magnoliopsida	Musa balbisiana	Balbis banana	hypothetical protein C4D60_Mb01t02660	226	87	124	2.9e-62	205.3	N	15	100	2	39.77	N	2023 04 11 13:04:06	Y	Explore in ECOTOX
7	XP_035490251.1	N	104818	52904	Actinopteri	Scophthalmus maximus	Turbot	eukaryotic translation initiation factor 4E type 2 isoform X2	233	203	215	2.1e-138	398.28	N	15	100	3	77.16	N	2023 04 11 13:04:06	Y	Explore in ECOTOX
7	KAH8958080.1	N	45321	53036	Sphagnopsida	Sphagnum fallax	Mosses	hypothetical protein BDL97_06G003400	262	96	144	1e-64	212.62	N	15	100	1	41.19	N	2023 04 11 13:04:06	Y	Explore in ECOTOX
7	EPB68174.1	N	81591	53326	Chromadorea	Ancylostoma ceylanicum	Roundworms	eukaryotic initiation factor 4E	230	102	126	3.3e-69	223.02	N	15	100	1	43.21	N	2023 04 11 13:04:06	Y	Explore in ECOTOX
7	VDD82283.1	N	10609	53468	Cestoda	Mesocestoides corti	Tapeworms	unnamed protein product	180	50	90	2.5e-23	103.61	N	15	100	0	20.07	N	2023 04 11 13:04:06	Y	Explore in ECOTOX
7	KAE8993765.1	N	281665	53985	Peronosporales	Phytophthora fragariae	Heterokonts	hypothetical protein PF011_g17007	268	97	128	2.1e-69	224.94	N	15	100	2	43.58	N	2023 04 11 13:04:06	Y	Explore in ECOTOX
7	KAG3121606.1	N	77517	53986	Peronosporales	Phytophthora idaei	Heterokonts	hypothetical protein PI125_g172	271	104	135	2.5e-70	227.25	N	15	100	2	44.03	N	2023 04 11 13:04:06	Y	Explore in ECOTOX
7	NXU27612.1	Y	11831	54017	Aves	Thalassarche chlororhynchos	Atlantic yellow-nosed albatross	IF4E2 factor	222	214	219	3e-160	453.37	N	15	100	3	87.84	N	2023 04 11 13:04:06	Y	Explore in ECOTOX
7	NXG88175.1	Y	13947	54059	Aves	Stercorarius parasiticus	Shorebirds and others	IF4E2 factor	215	207	212	1.7e-154	438.34	N	15	100	3	84.93	N	2023 04 11 13:04:06	Y	Explore in ECOTOX
7	KAF8382626.1	N	28592	54126	Chromadorea	Pristionchus pacificus	Roundworms	ife-4	219	93	126	5.8e-65	211.85	N	15	100	2	41.04	N	2023 04 11 13:04:06	Y	Explore in ECOTOX
7	XP_033069180.1	N	64510	54180	Mammalia	Trachypithecus francoisi	Francois's langur	eukaryotic translation initiation factor 4E type 2	245	243	243	0	511.92	N	15	100	3	99.18	Y	2023 04 11 13:04:06	Y	Explore in ECOTOX
7	XP_032387387.1	N	64528	54343	Actinopteri	Etheostoma spectabile	Orangethroat darter	eukaryotic translation initiation factor 4E type 2 isoform X2	233	203	211	1e-136	394.05	N	15	100	3	76.34	N	2023 04 11 13:04:06	Y	Explore in ECOTOX
7	NXO56267.1	Y	14352	54356	Aves	Aramus guarauna	Limpkin	IF4E2 factor	222	214	219	3e-160	453.37	N	15	100	3	87.84	N	2023 04 11 13:04:06	Y	Explore in ECOTOX
7	NXI97971.1	Y	13920	54359	Aves	Psophia crepitans	Common trumpeter	IF4E2 factor	222	214	219	3e-160	453.37	N	15	100	3	87.84	N	2023 04 11 13:04:06	Y	Explore in ECOTOX
7	NXP53188.1	Y	13596	54369	Aves	Heliornis fulica	Sungrebe	IF4E2 factor	222	214	219	3e-160	453.37	N	15	100	3	87.84	N	2023 04 11 13:04:06	Y	Explore in ECOTOX
7	KFQ31583.1	N	29408	54374	Aves	Mesitornis unicolor	Brown roatelo	Eukaryotic translation initiation factor 4E type 2, partial	218	208	213	1e-154	439.11	N	15	100	3	85.07	N	2023 04 11 13:04:06	Y	Explore in ECOTOX
7	KFP65178.1	Y	27819	54380	Aves	Cariama cristata	Red-legged seriema	Eukaryotic translation initiation factor 4E type 2, partial	218	208	213	9.3e-155	439.11	N	15	100	3	85.07	N	2023 04 11 13:04:06	Y	Explore in ECOTOX
7	KFV90272.1	N	27322	54383	Aves	Eurypyga helias	Sunbittern	Eukaryotic translation initiation factor 4E type 2, partial	218	208	213	1.2e-154	439.11	N	15	100	3	85.07	N	2023 04 11 13:04:06	Y	Explore in ECOTOX
7	NWW94098.1	N	13756	54386	Aves	Rhynochetos jubatus	Kagu	IF4E2 factor	222	208	216	1.2e-154	439.11	N	15	100	3	85.07	N	2023 04 11 13:04:06	Y	Explore in ECOTOX
7	NXT00691.1	Y	13337	54508	Aves	Jacana jacana	Wattled jacana	IF4E2 factor	222	214	219	3e-160	453.37	N	15	100	3	87.84	N	2023 04 11 13:04:06	Y	Explore in ECOTOX
7	TGO49845.1	Y	12440	54673	Leotiomycetes	Botryotinia convoluta	Filamentous ascomycetes	hypothetical protein BCON_0198g00010	339	86	124	1.1e-48	174.1	N	15	100	2	33.73	N	2023 04 11 13:04:06	Y	Explore in ECOTOX
7	XP_008625927.1	N	14864	54757	Aconoidasida	Plasmodium vinckei vinckei	Haemosporidians	eukaryotic translation initiation factor 4E, putative	227	44	78	2e-09	67.78	N	15	100	1	13.13	N	2023 04 11 13:04:06	Y	Explore in ECOTOX
7	XP_043690459.1	N	39365	54955	Magnoliopsida	Telopea speciosissima	Protea family	eukaryotic translation initiation factor NCBP	223	88	120	2.5e-61	202.6	N	15	100	2	39.25	N	2023 04 11 13:04:06	Y	Explore in ECOTOX
7	NXK17325.1	Y	13971	54971	Aves	Arenaria interpres	Ruddy turnstone	IF4E2 factor	222	214	219	3e-160	453.37	N	15	100	3	87.84	N	2023 04 11 13:04:06	Y	Explore in ECOTOX
7	KAF4313801.1	N	14341	55169	Dothideomycetes	Botryosphaeria dothidea	Filamentous ascomycetes	Translation Initiation factor eIF- 4e	621	84	124	1.3e-47	177.18	N	15	100	3	34.33	N	2023 04 11 13:04:06	Y	Explore in ECOTOX
7	GAY39946.1	N	38114	55188	Magnoliopsida	Citrus unshiu	Satsuma mandarin	hypothetical protein CUMW_048270	220	96	141	3.5e-63	207.22	N	15	100	2	40.15	N	2023 04 11 13:04:06	Y	Explore in ECOTOX
7	XP_039621447.1	N	64385	55291	Cladistia	Polypterus senegalus	Gray bichir	eukaryotic translation initiation factor 4E type 2 isoform X1	236	209	213	2.9e-153	436.03	N	15	100	3	84.48	N	2023 04 11 13:04:06	Y	Explore in ECOTOX
7	KAG0134457.1	N	11956	55307	Pezizomycetes	Tuber indicum	Truffles	translation initiation factor eIF 4e-like domain-containing protein	321	78	121	2e-47	170.24	N	15	100	1	32.98	N	2023 04 11 13:04:06	Y	Explore in ECOTOX
7	KAI0316021.1	N	14787	55340	Agaricomycetes	Amylostereum chailletii	Basidiomycetes	translation initiation factor eIF 4e-like domain-containing protein	302	94	130	1.9e-47	169.86	N	15	100	2	32.91	N	2023 04 11 13:04:06	Y	Explore in ECOTOX
7	XP_031264769.1	N	41421	55513	Magnoliopsida	Pistacia vera	Pistachio	eukaryotic translation initiation factor NCBP isoform X1	220	93	131	1.8e-63	207.99	N	15	100	2	40.3	N	2023 04 11 13:04:06	Y	Explore in ECOTOX
7	KAH9019316.1	N	18259	55514	Agaricomycetes	Lactarius deliciosus	Basidiomycetes	eukaryotic translation initiation factor 4E class II	260	90	130	8e-52	179.87	N	15	100	2	34.85	N	2023 04 11 13:04:06	Y	Explore in ECOTOX
7	XP_001713559.1	N	1837	55529	Cryptophyceae	Guillardia theta	Cryptomonads	mRNA cap binding protein eIF-4E	175	56	82	3.2e-10	68.94	N	15	100	0	13.36	N	2023 04 11 13:04:06	Y	Explore in ECOTOX
7	TFK04885.1	N	21675	55544	Testudinata	Platysternon megacephalum	Big-headed turtle	carbohydrate sulfotransferase 5	237	210	213	6.6e-156	442.96	N	15	100	3	85.82	N	2023 04 11 13:04:06	Y	Explore in ECOTOX
7	KAH7665706.1	N	38707	55571	Magnoliopsida	Dioscorea alata	Greater yam	translation initiation factor 4E protein	228	96	134	5e-64	209.92	N	15	100	2	40.67	N	2023 04 11 13:04:06	Y	Explore in ECOTOX
7	XP_039120404.1	N	33441	55577	Magnoliopsida	Dioscorea cayenensis subsp. rotundata	Guinea yam	eukaryotic translation initiation factor NCBP	229	91	123	1.5e-63	208.76	N	15	100	2	40.45	N	2023 04 11 13:04:06	Y	Explore in ECOTOX
7	XP_009557536.1	N	30502	55661	Aves	Cuculus canorus	Common cuckoo	PREDICTED: eukaryotic translation initiation factor 4E type 2 isoform X1	247	215	221	5.7e-161	456.06	N	15	100	3	88.36	N	2023 04 11 13:04:06	Y	Explore in ECOTOX
7	KAH9512348.1	N	26544	55810	Gastropoda	Bulinus truncatus	Gastropods	Eukaryotic translation initiation factor 4E type 2	208	138	169	7.3e-96	290.04	N	15	100	2	56.19	N	2023 04 11 13:04:06	Y	Explore in ECOTOX
7	NXC68842.1	N	13658	56067	Aves	Anhinga anhinga	American anhinga	IF4E2 factor	218	207	212	2e-154	438.34	N	15	100	3	84.93	N	2023 04 11 13:04:06	Y	Explore in ECOTOX
7	NWI23324.1	Y	13011	56068	Aves	Sula dactylatra	Masked booby	IF4E2 factor	218	208	213	9.3e-155	439.11	N	15	100	3	85.07	N	2023 04 11 13:04:06	Y	Explore in ECOTOX
7	OBS82596.1	Y	24524	56216	Mammalia	Neotoma lepida	Desert woodrat	hypothetical protein A6R68_23420	245	242	244	0	511.53	N	15	100	3	99.1	Y	2023 04 11 13:04:06	Y	Explore in ECOTOX
7	NXR01875.1	Y	12898	56258	Aves	Sagittarius serpentarius	Hawks and eagles	IF4E2 factor	222	214	219	3e-160	453.37	N	15	100	3	87.84	N	2023 04 11 13:04:06	Y	Explore in ECOTOX
7	NXS76559.1	Y	12873	56262	Aves	Pandion haliaetus	Osprey	IF4E2 factor	216	207	212	2e-154	438.34	N	15	100	3	84.93	N	2023 04 11 13:04:06	Y	Explore in ECOTOX
7	NXJ73618.1	N	14194	56311	Aves	Trogon melanurus	Black-tailed trogon	IF4E2 factor	229	210	216	2e-154	438.73	N	15	100	3	85	N	2023 04 11 13:04:06	Y	Explore in ECOTOX
7	XP_032838339.1	Y	53370	56313	Aves	Tyto alba	Barn owl	eukaryotic translation initiation factor 4E type 2 isoform X3	234	214	219	1.8e-160	454.14	N	15	100	3	87.98	N	2023 04 11 13:04:06	Y	Explore in ECOTOX
7	NXK12888.1	Y	14398	56343	Aves	Herpetotheres cachinnans	Falcons and others	IF4E2 factor	218	208	213	9.3e-155	439.11	N	15	100	3	85.07	N	2023 04 11 13:04:06	Y	Explore in ECOTOX
7	SGZ41520.1	N	4080	56406	Saccharomycetes	Hanseniaspora guilliermondii	True yeasts	uncharacterized protein HGUI_03721	268	44	82	5.9e-13	78.18	N	15	100	0	15.15	N	2023 04 11 13:04:06	Y	Explore in ECOTOX
7	OEJ82151.1	N	4661	56408	Saccharomycetes	Hanseniaspora osmophila	True yeasts	Eukaryotic translation initiation factor 4E	222	57	98	6.5e-20	95.9	N	15	100	1	18.58	N	2023 04 11 13:04:06	Y	Explore in ECOTOX
7	KAF9785195.1	N	13335	56493	Agaricomycetes	Thelephora terrestris	Basidiomycetes	translation initiation factor eIF4e	261	89	138	9e-50	174.48	N	15	100	1	33.8	N	2023 04 11 13:04:06	Y	Explore in ECOTOX
7	KAA1100807.1	N	75530	56615	Pucciniomycetes	Puccinia graminis f. sp. tritici	Rusts	hypothetical protein PGTUg99_028319	549	70	107	4.8e-32	134.03	N	15	100	1	25.97	N	2023 04 11 13:04:06	Y	Explore in ECOTOX
7	XP_025581233.1	N	53723	56646	Sordariomycetes	Fusarium venenatum	Filamentous ascomycetes	uncharacterized protein FVRRES_11531	337	88	129	1.7e-53	186.42	N	15	100	2	36.12	N	2023 04 11 13:04:06	Y	Explore in ECOTOX
7	KAF5576929.1	N	14407	56676	Sordariomycetes	Fusarium pseudocircinatum	Filamentous ascomycetes	translation initiation factor 4E	341	84	123	3.5e-49	175.25	N	15	100	1	33.95	N	2023 04 11 13:04:06	Y	Explore in ECOTOX
7	XP_029309321.1	N	37869	56716	Actinopteri	Cottoperca gobio	Thornfishes	LOW QUALITY PROTEIN: eukaryotic translation initiation factor 4E type 2	234	199	209	1.1e-135	391.73	N	15	100	3	75.89	N	2023 04 11 13:04:06	Y	Explore in ECOTOX
7	XP_020489674.1	N	36766	56723	Actinopteri	Labrus bergylta	Ballan wrasse	eukaryotic translation initiation factor 4E type 2 isoform X2	233	206	216	3.2e-139	400.59	N	15	100	3	77.61	N	2023 04 11 13:04:06	Y	Explore in ECOTOX
7	OVA19581.1	N	22024	56857	Magnoliopsida	Macleaya cordata	Poppy family	Translation Initiation factor eIF- 4e	224	87	121	1.5e-61	203.37	N	15	100	2	39.4	N	2023 04 11 13:04:06	Y	Explore in ECOTOX
7	KAG6541278.1	N	18795	56867	Marchantiopsida	Marchantia paleacea	Liverworts	hypothetical protein Mapa_017329	259	86	123	2.3e-60	201.44	N	15	100	2	39.03	N	2023 04 11 13:04:06	Y	Explore in ECOTOX
7	KAG9493900.1	N	34620	57060	Amphibia	Eleutherodactylus coqui	Puerto Rican coqui	hypothetical protein GDO78_001656	240	211	217	8e-160	452.98	N	15	100	3	87.76	N	2023 04 11 13:04:06	Y	Explore in ECOTOX
7	KFP81811.1	Y	28094	57068	Aves	Acanthisitta chloris	Rifleman	Eukaryotic translation initiation factor 4E type 2, partial	218	208	213	9.3e-155	439.11	N	15	100	3	85.07	N	2023 04 11 13:04:06	Y	Explore in ECOTOX
7	KAF5006829.1	N	18205	57161	Sordariomycetes	Fusarium decemcellulare	Filamentous ascomycetes	hypothetical protein FDECE_6809	528	93	143	6.8e-51	184.5	N	15	100	2	35.74	N	2023 04 11 13:04:06	Y	Explore in ECOTOX
7	KAF1558108.1	Y	15792	57240	Aves	Eudyptes schlegeli	Royal penguin	Eukaryotic translation initiation factor 4E type 2, partial	218	208	213	9.3e-155	439.11	N	15	100	3	85.07	N	2023 04 11 13:04:06	Y	Explore in ECOTOX
7	EUR80396.1	Y	6314	57266	Aconoidasida	Plasmodium falciparum 7G8	Malaria parasite P. falciparum	hypothetical protein PFBG_00403	227	41	75	3.4e-09	67.01	N	15	100	1	12.98	N	2023 04 11 13:04:06	Y	Explore in ECOTOX
7	KOB86398.1	N	5145	57267	Aconoidasida	Plasmodium falciparum Dd2	Malaria parasite P. falciparum	hypothetical protein PFDG_01919	126	26	45	0.00011	52.37	N	15	100	0	10.15	N	2023 04 11 13:04:06	Y	Explore in ECOTOX
7	ETW52171.1	Y	6047	57270	Aconoidasida	Plasmodium falciparum Palo Alto/Uganda	Malaria parasite P. falciparum	hypothetical protein PFUGPA_05786	227	41	75	3.4e-09	67.01	N	15	100	1	12.98	N	2023 04 11 13:04:06	Y	Explore in ECOTOX
7	XP_009871268.1	N	26533	57397	Aves	Apaloderma vittatum	Bar-tailed trogon	PREDICTED: eukaryotic translation initiation factor 4E type 2, partial	227	207	213	6e-155	439.88	N	15	100	3	85.22	N	2023 04 11 13:04:06	Y	Explore in ECOTOX
7	KFP32689.1	N	26934	57412	Aves	Colius striatus	Speckled mousebird	Eukaryotic translation initiation factor 4E type 2, partial	218	209	214	2e-155	441.04	N	15	100	3	85.45	N	2023 04 11 13:04:06	Y	Explore in ECOTOX
7	KFQ23333.1	Y	26772	57421	Aves	Merops nubicus	Carmine bee-eater	Eukaryotic translation initiation factor 4E type 2, partial	218	208	213	9.3e-155	439.11	N	15	100	3	85.07	N	2023 04 11 13:04:06	Y	Explore in ECOTOX
7	NWU99001.1	N	13879	57439	Aves	Upupa epops	Eurasian hoopoe	IF4E2 factor	222	213	219	1e-159	451.82	N	15	100	3	87.54	N	2023 04 11 13:04:06	Y	Explore in ECOTOX
7	XP_045790861.1	N	112215	57577	Magnoliopsida	Trifolium pratense	Peavine clover	eukaryotic translation initiation factor NCBP	235	91	128	1.2e-62	206.45	N	15	100	2	40	N	2023 04 11 13:04:06	Y	Explore in ECOTOX
7	QBH73391.1	N	314	58002	Insecta	Daktulosphaira vitifoliae	Grape phylloxera	eukaryotic translation initiation factor 4e	214	60	109	4.2e-27	114.39	N	15	100	2	22.16	N	2023 04 11 13:04:06	Y	Explore in ECOTOX
7	NXF15256.1	N	14142	58203	Aves	Rhodinocichla rosea	Tanagers	IF4E2 factor	218	205	210	2.5e-151	430.64	N	15	100	3	83.43	N	2023 04 11 13:04:06	Y	Explore in ECOTOX
7	CEG74000.1	Y	105499	58291	Mucoromycetes	Rhizopus microsporus	Pin molds	Putative Translation initiation factor 4E	198	97	132	2.7e-69	222.25	N	15	100	1	43.06	N	2023 04 11 13:04:06	Y	Explore in ECOTOX
7	XP_023891016.1	N	142937	58331	Magnoliopsida	Quercus suber	Cork oak	eukaryotic translation initiation factor NCBP-like	245	90	122	5.5e-63	207.61	N	15	100	2	40.22	N	2023 04 11 13:04:06	Y	Explore in ECOTOX
7	AER62178.1	N	226	58532	Magnoliopsida	Aegilops speltoides var. ligustica	Goat grass	eukaryotic initiation factor (iso)4E, partial	157	64	90	6.1e-30	120.17	N	15	100	0	23.28	N	2023 04 11 13:04:06	Y	Explore in ECOTOX
7	XP_015467014.1	N	12072	58627	Saccharomycetes	Debaryomyces fabryi	True yeasts	Eukaryotic translation initiation factor 4E	210	60	101	2.4e-23	104.76	N	15	100	3	20.3	N	2023 04 11 13:04:06	Y	Explore in ECOTOX
7	XP_024751353.1	N	19527	58853	Sordariomycetes	Trichoderma citrinoviride	Filamentous ascomycetes	IF4E-domain-containing protein	338	88	130	1.6e-49	176.02	N	15	100	1	34.1	N	2023 04 11 13:04:06	Y	Explore in ECOTOX
7	XP_025598007.1	N	14019	58919	Exobasidiomycetes	Tilletiopsis washingtonensis	Basidiomycetes	translation initiation factor eIF4e, partial	281	65	101	7.6e-30	123.64	N	15	100	0	23.95	N	2023 04 11 13:04:06	Y	Explore in ECOTOX
7	AER62166.1	N	264	58937	Magnoliopsida	Eremopyrum triticeum	Grass family	eukaryotic initiation factor (iso)4E, partial	209	74	105	1.1e-34	134.03	N	15	100	2	25.97	N	2023 04 11 13:04:06	Y	Explore in ECOTOX
7	XP_036276522.1	Y	98401	59472	Mammalia	Pipistrellus kuhlii	Kuhl's pipistrelle	eukaryotic translation initiation factor 4E type 2 isoform X4	245	243	244	0	512.69	N	15	100	3	99.33	Y	2023 04 11 13:04:06	Y	Explore in ECOTOX
7	XP_032967970.1	Y	90522	59479	Mammalia	Rhinolophus ferrumequinum	Greater horseshoe bat	eukaryotic translation initiation factor 4E type 2 isoform X1	245	239	241	2.4e-180	504.98	N	15	100	3	97.84	Y	2023 04 11 13:04:06	Y	Explore in ECOTOX
7	XP_040084029.1	Y	44054	59534	Mammalia	Oryx dammah	Scimitar-horned oryx	eukaryotic translation initiation factor 4E type 2 isoform X1	245	243	244	0	511.92	N	15	100	3	99.18	Y	2023 04 11 13:04:06	Y	Explore in ECOTOX
7	CUS07483.1	N	9328	59557	Pezizomycetes	Tuber aestivum	Summer truffle	unnamed protein product	340	78	121	1.8e-47	171.01	N	15	100	1	33.13	N	2023 04 11 13:04:06	Y	Explore in ECOTOX
7	CAB3241806.1	N	9704	59560	Ascidiacea	Phallusia mammillata	Warty sea squirt	eukaryotic translation initiation factor 4E type 2-like	219	141	170	1.5e-104	312.38	N	15	100	2	60.52	N	2023 04 11 13:04:06	Y	Explore in ECOTOX
7	ABS79188.1	N	5013	59691	Magnoliopsida	Arabidopsis lyrata subsp. petraea	Lyrate rockcress	At4g18040-like protein, partial	119	45	68	4.8e-19	90.89	N	15	100	0	17.61	N	2023 04 11 13:04:06	Y	Explore in ECOTOX
7	XP_002194868.1	N	43968	59729	Aves	Taeniopygia guttata	Zebra finch	eukaryotic translation initiation factor 4E type 2 isoform X2	234	214	219	1.8e-160	454.14	N	15	100	3	87.98	N	2023 04 11 13:04:06	Y	Explore in ECOTOX
7	KAF1741598.1	N	5734	59785	Myxozoa	Myxobolus squamalis	Actinosporeans	hypothetical protein MXB_5653	168	40	69	3.8e-13	76.64	N	15	100	1	14.85	N	2023 04 11 13:04:06	Y	Explore in ECOTOX
7	EPY35427.1	N	27245	59799	Kinetoplastea	Angomonas deanei	Kinetoplasts	translation initiation factor 4E	233	54	98	3e-14	80.88	N	15	100	2	15.67	N	2023 04 11 13:04:06	Y	Explore in ECOTOX
7	KAH9388584.1	N	23247	59818	Arachnida	Tyrophagus putrescentiae	Bulb mites	Eukaryotic translation initiation factor 4E type 2	170	75	106	1.7e-45	160.61	N	15	100	2	31.12	N	2023 04 11 13:04:06	Y	Explore in ECOTOX
7	XP_041752648.1	N	77024	59861	Actinopteri	Coregonus clupeaformis	Lake whitefish	eukaryotic translation initiation factor 4E type 2	236	191	203	5.5e-125	364.77	N	15	100	3	70.67	N	2023 04 11 13:04:06	Y	Explore in ECOTOX
7	XP_005051238.1	Y	26779	59894	Aves	Ficedula albicollis	Collared flycatcher	PREDICTED: eukaryotic translation initiation factor 4E type 2 isoform X2	234	214	219	1.8e-160	454.14	N	15	100	3	87.98	N	2023 04 11 13:04:06	Y	Explore in ECOTOX
7	XP_024986242.1	N	65081	59895	Magnoliopsida	Cynara cardunculus var. scolymus	Artichoke	eukaryotic translation initiation factor NCBP	220	98	142	4.8e-64	209.53	N	15	100	2	40.6	N	2023 04 11 13:04:06	Y	Explore in ECOTOX
7	AGS58220.1	N	636	59899	Actinopteri	Clarias batrachus	Walking catfish	eukaryotic translation initiation factor 4E-1a	216	63	108	9.1e-31	124.02	N	15	100	3	24.03	N	2023 04 11 13:04:06	Y	Explore in ECOTOX
7	XP_039966973.1	Y	24247	59916	Insecta	Bactrocera tryoni	Queensland fruit fly	eukaryotic translation initiation factor 4E type 2	220	93	125	1.6e-64	210.69	N	15	100	1	40.82	N	2023 04 11 13:04:06	Y	Explore in ECOTOX
7	OQD72098.1	Y	10828	60169	Eurotiomycetes	Penicillium polonicum	Green and blue molds	hypothetical protein PENPOL_c001G07597	326	84	126	3e-51	180.26	N	15	100	1	34.92	N	2023 04 11 13:04:06	Y	Explore in ECOTOX
7	XP_040810161.1	N	23694	60172	Eurotiomycetes	Penicillium solitum	Green and blue molds	uncharacterized protein PENSOL_c039G00705	326	84	126	3e-51	180.26	N	15	100	1	34.92	N	2023 04 11 13:04:06	Y	Explore in ECOTOX
7	OQE82286.1	N	11887	60175	Eurotiomycetes	Penicillium nalgiovense	Green and blue molds	hypothetical protein PENNAL_c0037G07109	325	82	120	8.6e-52	181.8	N	15	100	1	35.22	N	2023 04 11 13:04:06	Y	Explore in ECOTOX
7	KAF3958329.1	N	34543	60419	Magnoliopsida	Castanea mollissima	Chinese chestnut	hypothetical protein CMV_016759	243	90	122	4.9e-63	207.61	N	15	100	2	40.22	N	2023 04 11 13:04:06	Y	Explore in ECOTOX
7	KAG0641660.1	N	12426	60458	Pezizomycetes	Tuber brumale	Winter truffle	translation initiation factor eIF 4e-like domain-containing protein	341	78	121	1.5e-47	171.01	N	15	100	1	33.13	N	2023 04 11 13:04:06	Y	Explore in ECOTOX
7	CAG8692284.1	N	19910	60492	Glomeromycetes	Racocetra fulgida	Glomeromycetes	14801_t:CDS:2, partial	391	21	29	2.9e-05	57	N	15	100	0	11.04	N	2023 04 11 13:04:06	Y	Explore in ECOTOX
7	VDN11778.1	N	20038	60516	Cestoda	Dibothriocephalus latus	Broad fish tapeworm	unnamed protein product	141	29	45	0.022	46.21	N	15	100	0	8.95	N	2023 04 11 13:04:06	Y	Explore in ECOTOX
7	VDK34697.1	N	10501	60517	Cestoda	Taenia asiatica	Asian tapeworm	unnamed protein product	187	50	86	9.3e-20	94.74	N	15	100	0	18.36	N	2023 04 11 13:04:06	Y	Explore in ECOTOX
7	XP_042513523.1	N	46891	60698	Magnoliopsida	Macadamia integrifolia	Macadamia nut	eukaryotic translation initiation factor NCBP-like	223	98	129	3.1e-64	209.92	N	15	100	2	40.67	N	2023 04 11 13:04:06	Y	Explore in ECOTOX
7	CBE67049.1	N	60	60715	Insecta	Drosophila atripex	Fruit flies	CG8277-PA	273	62	112	5.7e-27	115.93	N	15	100	0	22.46	N	2023 04 11 13:04:06	Y	Explore in ECOTOX
7	XP_034377288.1	Y	41696	61156	Mammalia	Arvicanthis niloticus	African grass rat	eukaryotic translation initiation factor 4E type 2 isoform X1	245	240	243	0	508.45	N	15	100	3	98.51	Y	2023 04 11 13:04:06	Y	Explore in ECOTOX
7	KHJ97681.1	N	25392	61180	Chromadorea	Oesophagostomum dentatum	Nodule worm	hypothetical protein OESDEN_02335	85	47	54	1e-24	104.38	N	15	100	0	20.22	N	2023 04 11 13:04:06	Y	Explore in ECOTOX
7	KAB8292151.1	N	13080	61186	Leotiomycetes	Monilinia laxa	Filamentous ascomycetes	hypothetical protein EYC80_007894	342	89	124	2.7e-48	172.94	N	15	100	3	33.51	N	2023 04 11 13:04:06	Y	Explore in ECOTOX
7	QSZ32895.1	N	9402	61207	Leotiomycetes	Monilinia vaccinii-corymbosi	Filamentous ascomycetes	hypothetical protein DSL72_002476	342	89	125	3.1e-48	172.94	N	15	100	3	33.51	N	2023 04 11 13:04:06	Y	Explore in ECOTOX
7	XP_044278368.1	N	57850	61221	Lepidosauria	Varanus komodoensis	Komodo dragon	eukaryotic translation initiation factor 4E type 2 isoform X3	236	216	218	1.5e-160	454.52	N	15	100	3	88.06	N	2023 04 11 13:04:06	Y	Explore in ECOTOX
7	CAG7555530.1	N	12776	61235	Sordariomycetes	Fusarium equiseti	Filamentous ascomycetes	unnamed protein product	341	90	133	2.2e-53	186.04	N	15	100	2	36.04	N	2023 04 11 13:04:06	Y	Explore in ECOTOX
7	XP_041408663.1	N	15806	61262	Saccharomycetes	Kazachstania barnettii	True yeasts	translation initiation factor eIF4E	210	55	93	4.5e-21	98.6	N	15	100	2	19.1	N	2023 04 11 13:04:06	Y	Explore in ECOTOX
7	KAH7252301.1	N	14314	61284	Sordariomycetes	Fusarium tricinctum	Filamentous ascomycetes	translation initiation factor eIF 4e-like domain-containing protein	338	93	127	1.6e-55	191.81	N	15	100	1	37.16	N	2023 04 11 13:04:06	Y	Explore in ECOTOX
7	TVY78831.1	Y	32172	61366	Sordariomycetes	Fusarium oxysporum f. sp. cubense	Filamentous ascomycetes	Eukaryotic translation initiation factor 4E type 2	341	85	124	2.7e-50	178.33	N	15	100	1	34.55	N	2023 04 11 13:04:06	Y	Explore in ECOTOX
7	XP_040746761.1	N	18701	61395	Kickxellomycetes	Linderina pennispora	Fungi	translation initiation factor eIF4e	168	79	113	1.5e-54	183.34	N	15	100	0	35.52	N	2023 04 11 13:04:06	Y	Explore in ECOTOX
7	XP_031920977.1	N	27732	61420	Eurotiomycetes	Aspergillus caelatus	Green and blue molds	translation initiation factor eIF 4e-like domain-containing protein	348	87	127	2.9e-52	183.34	N	15	100	1	35.52	N	2023 04 11 13:04:06	Y	Explore in ECOTOX
7	PVU93248.1	N	7347	61424	Harpellomycetes	Furculomyces boomerangus	Fungi	hypothetical protein BB559_003354	276	98	145	3.8e-68	221.86	N	15	100	2	42.98	N	2023 04 11 13:04:06	Y	Explore in ECOTOX
7	CAD7446164.1	N	14365	61472	Insecta	Timema bartmani	Walking sticks	unnamed protein product, partial	421	141	165	8.8e-98	302.37	N	15	100	2	58.58	N	2023 04 11 13:04:06	Y	Explore in ECOTOX
7	CAD7576113.1	N	14803	61474	Insecta	Timema californicum	California timema	unnamed protein product	262	142	165	9.5e-99	299.29	N	15	100	2	57.98	N	2023 04 11 13:04:06	Y	Explore in ECOTOX
7	CAD7394548.1	N	14355	61476	Insecta	Timema cristinae	Walking sticks	unnamed protein product	168	97	112	4.4e-64	207.61	N	15	100	0	40.22	N	2023 04 11 13:04:06	Y	Explore in ECOTOX
7	CAD7201046.1	N	14083	61478	Insecta	Timema douglasi	Walking sticks	unnamed protein product	215	144	169	1.9e-99	299.29	N	15	100	2	57.98	N	2023 04 11 13:04:06	Y	Explore in ECOTOX
7	CAD7460752.1	N	13064	61484	Insecta	Timema tahoe	Walking sticks	unnamed protein product, partial	413	140	163	8.8e-97	299.67	N	15	100	3	58.06	N	2023 04 11 13:04:06	Y	Explore in ECOTOX
7	XP_017741694.1	N	49683	61621	Mammalia	Rhinopithecus bieti	Black snub-nosed monkey	PREDICTED: LOW QUALITY PROTEIN: eukaryotic translation initiation factor 4E type 2	236	221	221	9.6e-165	465.31	N	15	100	3	90.15	Y	2023 04 11 13:04:06	Y	Explore in ECOTOX
7	XP_010352855.1	Y	53902	61622	Mammalia	Rhinopithecus roxellana	Golden snub-nosed monkey	eukaryotic translation initiation factor 4E type 2 isoform X1	245	245	245	0	516.15	Y	15	100	3	100	Y	2023 04 11 13:04:06	Y	Explore in ECOTOX
7	XP_012356435.1	N	51671	61853	Mammalia	Nomascus leucogenys	Northern white-cheeked gibbon	eukaryotic translation initiation factor 4E type 2 isoform X1	245	244	245	0	515.38	N	15	100	3	99.85	Y	2023 04 11 13:04:06	Y	Explore in ECOTOX
7	A7KWF8.1	N	5	61887	Magnoliopsida	Cucumis zeyherii	Cucumber family	RecName: Full=Eukaryotic translation initiation factor 4E-1; Short=Cz-eIF4E-1; Short=eIF-4E-1; AltName: Full=eIF-4F 25 kDa subunit; AltName: Full=eIF-4F p26 subunit; AltName: Full=mRNA cap-binding protein	235	71	108	2.8e-34	133.65	N	15	100	1	25.89	N	2023 04 11 13:04:06	Y	Explore in ECOTOX
7	KAG6039881.1	N	7705	62069	Sordariomycetes	Claviceps citrina	Filamentous ascomycetes	hypothetical protein E4U41_001881	344	89	135	2e-49	176.02	N	15	100	2	34.1	N	2023 04 11 13:04:06	Y	Explore in ECOTOX
7	AWA44706.1	N	775	62335	Magnoliopsida	Saccharum spontaneum	Fodder cane	Eukaryotic translation initiation factor 4E-1	199	57	84	4.1e-29	119.4	N	15	100	1	23.13	N	2023 04 11 13:04:06	Y	Explore in ECOTOX
7	XP_022697927.1	N	26233	62625	Arachnida	Varroa jacobsoni	Mites and ticks	eukaryotic translation initiation factor 4E type 2-like isoform X1	300	102	138	1.7e-71	231.11	N	15	100	2	44.77	N	2023 04 11 13:04:06	Y	Explore in ECOTOX
7	VCU40599.1	N	8494	62690	Leotiomycetes	Blumeria graminis f. sp. tritici	Grass mildew	Bgt-4638, partial	358	84	123	3.6e-45	165.62	N	15	100	1	32.09	N	2023 04 11 13:04:06	Y	Explore in ECOTOX
7	RKF64524.1	N	19993	62708	Leotiomycetes	Golovinomyces cichoracearum	Powdery mildews	Eukaryotic translation initiation factor 4E type 2	345	85	126	1.5e-47	171.4	N	15	100	2	33.21	N	2023 04 11 13:04:06	Y	Explore in ECOTOX
7	TQS35933.1	N	8188	62714	Leotiomycetes	Golovinomyces magnicellulatus	Powdery mildews	hypothetical protein Golomagni_03631	343	79	117	1.2e-46	168.7	N	15	100	2	32.68	N	2023 04 11 13:04:06	Y	Explore in ECOTOX
7	AAV88612.1	N	719	62890	Magnoliopsida	Solanum habrochaites	Nightshade family	eukaryotic translation initiation factor 4E	231	56	91	1.4e-29	121.32	N	15	100	2	23.51	N	2023 04 11 13:04:06	Y	Explore in ECOTOX
7	PON92113.1	N	36130	63057	Magnoliopsida	Trema orientale	Hemp family	Translation Initiation factor eIF- 4e	233	90	123	2e-63	208.38	N	15	100	2	40.37	N	2023 04 11 13:04:06	Y	Explore in ECOTOX
7	XP_030608758.1	N	41125	63155	Actinopteri	Archocentrus centrarchus	Flier cichlid	eukaryotic translation initiation factor 4E type 2 isoform X2	236	198	208	3.1e-135	390.58	N	15	100	3	75.67	N	2023 04 11 13:04:06	Y	Explore in ECOTOX
7	KAI2608651.1	N	10306	63214	Sordariomycetes	Hypoxylon fragiforme	Filamentous ascomycetes	translation initiation factor eIF4e	353	76	122	4.5e-46	167.55	N	15	100	2	32.46	N	2023 04 11 13:04:06	Y	Explore in ECOTOX
7	XP_043467947.1	N	24681	63436	Insecta	Leptopilina heterotoma	Wasps, ants, and bees	eukaryotic translation initiation factor 4E type 2	222	148	175	1.2e-101	305.06	N	15	100	1	59.1	N	2023 04 11 13:04:06	Y	Explore in ECOTOX
7	XP_021741220.1	N	63668	63459	Magnoliopsida	Chenopodium quinoa	Quinoa	eukaryotic translation initiation factor NCBP-like	219	91	134	2.2e-62	205.3	N	15	100	2	39.77	N	2023 04 11 13:04:06	Y	Explore in ECOTOX
7	UKZ70330.1	Y	13915	63577	Sordariomycetes	Trichoderma atroviride	Filamentous ascomycetes	hypothetical protein TrAtP1_011316	335	83	125	3.8e-49	175.25	N	15	100	1	33.95	N	2023 04 11 13:04:06	Y	Explore in ECOTOX
7	KAG5885791.1	N	40594	63699	Insecta	Gonioctena quinquepunctata	Leaf beetles	hypothetical protein JTB14_031225	222	120	146	7.1e-76	239.58	N	15	100	0	46.42	N	2023 04 11 13:04:06	Y	Explore in ECOTOX
7	XP_026231200.1	N	40641	64144	Actinopteri	Anabas testudineus	Climbing perch	eukaryotic translation initiation factor 4E type 2 isoform X2	261	204	213	6.3e-138	398.28	N	15	100	3	77.16	N	2023 04 11 13:04:06	Y	Explore in ECOTOX
7	XP_028587616.1	N	51284	64176	Lepidosauria	Podarcis muralis	Common wall lizard	eukaryotic translation initiation factor 4E type 2 isoform X2	234	218	219	5.2e-162	457.99	N	15	100	3	88.73	N	2023 04 11 13:04:06	Y	Explore in ECOTOX
7	NXQ66908.1	Y	13681	64278	Aves	Quiscalus mexicanus	Great-tailed grackle	IF4E2 factor	218	208	213	5.1e-155	439.88	N	15	100	3	85.22	N	2023 04 11 13:04:06	Y	Explore in ECOTOX
7	VEN63889.1	N	31450	64391	Insecta	Callosobruchus maculatus	Cowpea weevil	unnamed protein product	225	103	127	5.9e-71	227.25	N	15	100	0	44.03	N	2023 04 11 13:04:06	Y	Explore in ECOTOX
7	XP_022124269.1	N	21250	64459	Insecta	Pieris rapae	Cabbage white	eukaryotic translation initiation factor 4E type 2	238	93	124	1.1e-64	211.85	N	15	100	0	41.04	N	2023 04 11 13:04:06	Y	Explore in ECOTOX
7	KAG0741994.1	Y	285520	64495	Mucoromycetes	Rhizopus arrhizus	Pin molds	hypothetical protein G6F23_007152	198	96	132	1.6e-68	220.32	N	15	100	0	42.69	N	2023 04 11 13:04:06	Y	Explore in ECOTOX
7	KAG9322806.1	N	62644	64518	Mortierellomycetes	Mortierella alpina	Fungi	hypothetical protein KVV02_005554	310	97	133	2.1e-69	226.48	N	15	100	2	43.88	N	2023 04 11 13:04:06	Y	Explore in ECOTOX
7	KAG0286427.1	N	25959	64522	Mortierellomycetes	Linnemannia gamsii	Fungi	Eukaryotic translation initiation factor 4E type 2	331	97	130	5e-68	223.4	N	15	100	2	43.28	N	2023 04 11 13:04:06	Y	Explore in ECOTOX
7	KAG0347302.1	N	8473	64523	Mortierellomycetes	Podila humilis	Fungi	hypothetical protein BG004_008044	252	53	71	8.2e-32	127.87	N	15	100	0	24.77	N	2023 04 11 13:04:06	Y	Explore in ECOTOX
7	KAG9065759.1	N	12712	64524	Mortierellomycetes	Linnemannia hyalina	Fungi	Eukaryotic translation initiation factor 4E type 2	323	98	133	6.2e-69	225.33	N	15	100	2	43.66	N	2023 04 11 13:04:06	Y	Explore in ECOTOX
7	KAF9334908.1	N	23148	64525	Mortierellomycetes	Podila minutissima	Fungi	Eukaryotic translation initiation factor 4E type 2	274	95	133	2.3e-68	222.25	N	15	100	2	43.06	N	2023 04 11 13:04:06	Y	Explore in ECOTOX
7	KAF9151963.1	N	12068	64567	Mortierellomycetes	Linnemannia schmuckeri	Fungi	Eukaryotic translation initiation factor 4E type 2	328	98	131	1e-68	224.94	N	15	100	2	43.58	N	2023 04 11 13:04:06	Y	Explore in ECOTOX
7	XP_021883259.1	N	34973	64571	Mortierellomycetes	Lobosporangium transversale	Fungi	translation initiation factor eIF 4e-like domain-containing protein	338	97	132	3.2e-68	224.17	N	15	100	2	43.43	N	2023 04 11 13:04:06	Y	Explore in ECOTOX
7	VZH98942.1	N	22428	64606	Cestoda	Sparganum proliferum	Tapeworms	unnamed protein product	201	54	90	9.1e-27	113.23	N	15	100	1	21.94	N	2023 04 11 13:04:06	Y	Explore in ECOTOX
7	KAH7008290.1	N	22106	64609	Sordariomycetes	Ilyonectria destructans	Filamentous ascomycetes	translation initiation factor eIF 4e-like domain-containing protein	341	88	131	8.8e-53	184.5	N	15	100	2	35.74	N	2023 04 11 13:04:06	Y	Explore in ECOTOX
7	KAG2206689.1	N	13014	64648	Mucoromycetes	Mucor saturninus	Pin molds	hypothetical protein INT47_003631	190	93	130	1.2e-66	214.93	N	15	100	0	41.64	N	2023 04 11 13:04:06	Y	Explore in ECOTOX
7	KAF9462916.1	N	14892	64659	Agaricomycetes	Lepista nuda	Gill mushrooms	translation initiation factor eIF4e	292	94	129	1.3e-45	164.85	N	15	100	2	31.94	N	2023 04 11 13:04:06	Y	Explore in ECOTOX
7	XP_018314422.1	N	33331	64791	Insecta	Trachymyrmex zeteki	Wasps, ants, and bees	PREDICTED: eukaryotic translation initiation factor 4E type 2 isoform X2	215	149	172	1.6e-100	301.98	N	15	100	1	58.51	N	2023 04 11 13:04:06	Y	Explore in ECOTOX
7	XP_011689217.1	N	24355	64793	Insecta	Wasmannia auropunctata	Little fire ant	PREDICTED: eukaryotic translation initiation factor 4E type 2 isoform X2	217	141	163	4.4e-98	295.82	N	15	100	1	57.31	N	2023 04 11 13:04:06	Y	Explore in ECOTOX
7	NWZ00537.1	Y	14648	64802	Aves	Loxia curvirostra	Fichtenkreuzschnabel	IF4E2 factor	218	208	213	5.1e-155	439.88	N	15	100	3	85.22	N	2023 04 11 13:04:06	Y	Explore in ECOTOX
7	XP_011303585.1	N	19045	64838	Insecta	Fopius arisanus	Wasps, ants, and bees	PREDICTED: eukaryotic translation initiation factor 4E type 2	218	123	151	1.1e-82	256.91	N	15	100	1	49.77	N	2023 04 11 13:04:06	Y	Explore in ECOTOX
7	CAD8097453.1	N	49643	65129	Oligohymenophorea	Paramecium sonneborni	Ciliates	unnamed protein product	208	59	98	6.8e-25	108.61	N	15	100	1	21.04	N	2023 04 11 13:04:06	Y	Explore in ECOTOX
7	CCI42027.1	N	13438	65357	Albuginales	Albugo candida	Heterokonts	unnamed protein product	288	95	128	1.3e-66	218.39	N	15	100	1	42.31	N	2023 04 11 13:04:06	Y	Explore in ECOTOX
7	KAH8336547.1	N	12715	65964	Insecta	Drosophila pseudoananassae	Fruit flies	hypothetical protein KR074_006751	165	62	88	1.3e-39	145.21	N	15	100	0	28.13	N	2023 04 11 13:04:06	Y	Explore in ECOTOX
7	NP_001299387.1	N	39500	66420	Insecta	Papilio xuthus	Asian swallowtail	eukaryotic translation initiation factor 4E type 2-like	235	91	123	3.8e-62	205.3	N	15	100	2	39.77	N	2023 04 11 13:04:06	Y	Explore in ECOTOX
7	XP_022746986.1	N	63285	66656	Magnoliopsida	Durio zibethinus	Durian	eukaryotic translation initiation factor NCBP	203	93	131	1.6e-64	210.31	N	15	100	2	40.74	N	2023 04 11 13:04:06	Y	Explore in ECOTOX
7	NWS23544.1	Y	13635	66707	Aves	Polioptila caerulea	Song birds	IF4E2 factor	218	208	213	5.1e-155	439.88	N	15	100	3	85.22	N	2023 04 11 13:04:06	Y	Explore in ECOTOX
7	ADO28138.1	N	804	66913	Actinopteri	Ictalurus furcatus	Blue catfish	eukaryotic translation initiation factor 4e	212	72	103	5.3e-34	132.49	N	15	100	2	25.67	N	2023 04 11 13:04:06	Y	Explore in ECOTOX
7	XP_028885822.1	N	22887	67003	Kinetoplastea	Trypanosoma theileri	Kinetoplasts	putative eukaryotic translation initiation factor eIF-4E	258	65	104	5.5e-14	80.88	N	15	100	1	15.67	N	2023 04 11 13:04:06	Y	Explore in ECOTOX
7	XP_009515981.1	N	54239	67593	Peronosporales	Phytophthora sojae	Heterokonts	hypothetical protein PHYSODRAFT_309469	268	99	131	3.2e-71	229.56	N	15	100	2	44.48	N	2023 04 11 13:04:06	Y	Explore in ECOTOX
7	KMQ88700.1	N	18336	67767	Insecta	Lasius niger	Wasps, ants, and bees	eukaryotic translation initiation factor 4e	223	69	110	3.2e-28	117.86	N	15	100	2	22.83	N	2023 04 11 13:04:06	Y	Explore in ECOTOX
7	XP_041898158.1	Y	41339	68294	Aves	Corvus kubaryi	Mariana crow	eukaryotic translation initiation factor 4E type 2 isoform X2	234	214	219	1.8e-160	454.14	N	15	100	3	87.98	N	2023 04 11 13:04:06	Y	Explore in ECOTOX
7	NXV07718.1	Y	14925	68486	Aves	Cettia cetti	Old World warblers	IF4E2 factor	218	208	213	5.1e-155	439.88	N	15	100	3	85.22	N	2023 04 11 13:04:06	Y	Explore in ECOTOX
7	NXR44732.1	Y	13717	68497	Aves	Hippolais icterina	Icterine warbler	IF4E2 factor	222	214	219	3e-160	453.37	N	15	100	3	87.84	N	2023 04 11 13:04:06	Y	Explore in ECOTOX
7	TFK39952.1	N	14217	68775	Agaricomycetes	Crucibulum laeve	Gill mushrooms	translation initiation factor eIF 4e-like domain-containing protein	307	92	133	2.3e-47	169.86	N	15	100	1	32.91	N	2023 04 11 13:04:06	Y	Explore in ECOTOX
7	KAF9005990.1	N	23509	68777	Agaricomycetes	Cyathus striatus	Gill mushrooms	translation initiation factor eIF 4e-like domain-containing protein	301	91	127	5.9e-50	176.02	N	15	100	1	34.1	N	2023 04 11 13:04:06	Y	Explore in ECOTOX
7	PVC51220.1	Y	10952	68886	Aconoidasida	Theileria orientalis	Piroplasmids	initiation factor 4E	246	39	64	7.5e-07	60.85	N	15	100	1	11.79	N	2023 04 11 13:04:06	Y	Explore in ECOTOX
7	KFD53417.1	N	38521	68888	Enoplea	Trichuris suis	Pig whipworm	hypothetical protein M513_05681, partial	265	62	108	3.1e-23	105.92	N	15	100	1	20.52	N	2023 04 11 13:04:06	Y	Explore in ECOTOX
7	KAF2615087.1	Y	216249	69181	Magnoliopsida	Brassica cretica	Mustard family	hypothetical protein F2Q70_00007577	218	87	119	2.9e-59	197.21	N	15	100	2	38.21	N	2023 04 11 13:04:06	Y	Explore in ECOTOX
7	XP_014294943.1	N	18840	69319	Insecta	Microplitis demolitor	Wasps, ants, and bees	PREDICTED: eukaryotic translation initiation factor 4E type 2	221	128	154	7.4e-82	254.99	N	15	100	0	49.4	N	2023 04 11 13:04:06	Y	Explore in ECOTOX
7	GBG79251.1	N	35739	69332	Charophyceae	Chara braunii	Charophytes	hypothetical protein CBR_g29302	337	85	121	7.9e-58	197.59	N	15	100	2	38.28	N	2023 04 11 13:04:06	Y	Explore in ECOTOX
7	CAD7244835.1	N	31318	69355	Ostracoda	Darwinula stevensoni	Seed shrimps & mussel shrimps	unnamed protein product	217	126	160	5.9e-92	280.41	N	15	100	2	54.33	N	2023 04 11 13:04:06	Y	Explore in ECOTOX
7	KAF0986507.1	N	8188	69463	Myxozoa	Henneguya salminicola	Actinosporeans	hypothetical protein HZS_7324, partial	163	32	58	1.1e-11	72.4	N	15	100	0	14.03	N	2023 04 11 13:04:06	Y	Explore in ECOTOX
7	OQD73502.1	N	7212	69771	Eurotiomycetes	Penicillium decumbens	Green and blue molds	hypothetical protein PENDEC_c015G01451	328	89	128	1.8e-52	183.34	N	15	100	2	35.52	N	2023 04 11 13:04:06	Y	Explore in ECOTOX
7	KAI2793938.1	Y	10036	69781	Eurotiomycetes	Penicillium oxalicum	Green and blue molds	Eukaryotic translation initiation factor	335	90	130	4.4e-53	185.27	N	15	100	2	35.89	N	2023 04 11 13:04:06	Y	Explore in ECOTOX
7	KAF3395868.1	N	9970	69785	Eurotiomycetes	Penicillium rolfsii	Green and blue molds	Eukaryotic translation initiation factor 4E type 2	1669	87	133	5.2e-48	181.8	N	15	100	1	35.22	N	2023 04 11 13:04:06	Y	Explore in ECOTOX
7	XP_022825773.1	N	25411	69820	Insecta	Spodoptera litura	Owlet moths	eukaryotic translation initiation factor 4E type 2	249	105	137	3e-69	223.79	N	15	100	1	43.36	N	2023 04 11 13:04:06	Y	Explore in ECOTOX
7	KAH7728292.1	N	43193	70226	Chromadorea	Aphelenchus avenae	Roundworms	eukaryotic translation initiation factor 4E type 3	222	105	131	1.8e-71	228.41	N	15	100	2	44.25	N	2023 04 11 13:04:06	Y	Explore in ECOTOX
7	XP_022840751.1	N	24212	70448	Mamiellophyceae	Ostreococcus tauri	Green algae	Eukaryotic translation initiation factor 4E (eIF-4E), conserved site	184	68	101	2.1e-36	137.5	N	15	100	1	26.64	N	2023 04 11 13:04:06	Y	Explore in ECOTOX
7	VDL92942.1	N	20318	70667	Cestoda	Schistocephalus solidus	Tapeworms	unnamed protein product	212	48	82	1e-22	103.22	N	15	100	0	20	N	2023 04 11 13:04:06	Y	Explore in ECOTOX
7	XP_015747807.1	N	34232	70779	Anthozoa	Acropora digitifera	Staghorn corals	PREDICTED: LOW QUALITY PROTEIN: eukaryotic translation initiation factor 4E type 3-like	218	59	98	1.8e-21	99.75	N	15	100	1	19.33	N	2023 04 11 13:04:06	Y	Explore in ECOTOX
7	ABI14280.1	N	448	71001	Dinophyceae	Pfiesteria piscicida	Dinoflagellates	eukaryotic initiation factor 4E	229	44	77	5.6e-08	63.54	N	15	100	1	12.31	N	2023 04 11 13:04:06	Y	Explore in ECOTOX
7	XP_010054649.2	N	92245	71139	Magnoliopsida	Eucalyptus grandis	Rose gum	eukaryotic translation initiation factor NCBP	230	94	129	1e-63	209.15	N	15	100	2	40.52	N	2023 04 11 13:04:06	Y	Explore in ECOTOX
7	VDN38215.1	N	13838	71465	Chromadorea	Cylicostephanus goldi	Roundworms	unnamed protein product	87	25	39	0.0019	48.14	N	15	100	0	9.33	N	2023 04 11 13:04:06	Y	Explore in ECOTOX
7	TEB36673.1	N	23436	71717	Agaricomycetes	Coprinellus micaceus	Gill mushrooms	translation initiation factor eIF4e	278	97	134	7.8e-56	190.66	N	15	100	1	36.94	N	2023 04 11 13:04:06	Y	Explore in ECOTOX
7	ORY31941.1	N	7971	71784	Tremellomycetes	Naematelia encephala	Jelly fungi	translation initiation factor eIF 4e-like domain-containing protein	275	56	103	3.7e-27	116.32	N	15	100	1	22.54	N	2023 04 11 13:04:06	Y	Explore in ECOTOX
7	XP_009308676.1	N	21201	71804	Kinetoplastea	Trypanosoma grayi	Kinetoplasts	eukaryotic translation initiation factor 4E (eIF4E) interacting protein	259	47	90	4.7e-14	80.88	N	15	100	0	15.67	N	2023 04 11 13:04:06	Y	Explore in ECOTOX
7	KAF8347755.1	N	16092	71933	Agaricomycetes	Amanita rubescens	Blusher	translation initiation factor eIF4e	239	83	122	3e-45	162.16	N	15	100	1	31.42	N	2023 04 11 13:04:06	Y	Explore in ECOTOX
7	KAH9973585.1	N	15098	71967	Agaricomycetes	Lactifluus volemus	Basidiomycetes	eukaryotic translation initiation factor 4E class II	284	91	136	2.8e-50	176.41	N	15	100	2	34.18	N	2023 04 11 13:04:06	Y	Explore in ECOTOX
7	ELR44957.1	Y	68256	72004	Mammalia	Bos mutus	Wild yak	Eukaryotic translation initiation factor 4E type 2	245	243	244	0	511.92	N	15	100	3	99.18	Y	2023 04 11 13:04:06	Y	Explore in ECOTOX
7	KKA29588.1	N	5319	72032	Sordariomycetes	Thielaviopsis punctulata	Filamentous ascomycetes	hypothetical protein TD95_003460	384	83	123	3.7e-48	173.71	N	15	100	2	33.65	N	2023 04 11 13:04:06	Y	Explore in ECOTOX
7	XP_040566026.1	N	58269	72036	Hexanauplia	Lepeophtheirus salmonis	Salmon louse	eukaryotic translation initiation factor 4E type 2-like	217	75	120	5.4e-53	181.41	N	15	100	2	35.15	N	2023 04 11 13:04:06	Y	Explore in ECOTOX
7	XP_037643014.1	N	50721	72105	Actinopteri	Sebastes umbrosus	Honeycomb rockfish	eukaryotic translation initiation factor 4E type 2 isoform X3	236	202	211	3.8e-138	397.9	N	15	100	3	77.09	N	2023 04 11 13:04:06	Y	Explore in ECOTOX
7	KAH7913848.1	N	14081	72124	Agaricomycetes	Hygrophoropsis aurantiaca	Basidiomycetes	translation initiation factor eIF4e	281	99	135	8.6e-42	154.45	N	15	100	1	29.92	N	2023 04 11 13:04:06	Y	Explore in ECOTOX
7	KAF4511066.1	N	10482	72228	Sordariomycetes	Ophiocordyceps sinensis	Filamentous ascomycetes	hypothetical protein G6O67_002900	341	83	123	6.9e-49	174.48	N	15	100	3	33.8	N	2023 04 11 13:04:06	Y	Explore in ECOTOX
7	XP_045496549.1	N	21051	72248	Insecta	Colias croceus	Clouded yellow	eukaryotic translation initiation factor 4E type 2	233	100	129	3.4e-67	218.01	N	15	100	1	42.24	N	2023 04 11 13:04:06	Y	Explore in ECOTOX
7	ELQ76114.1	N	3228	72359	Pansporoblastina	Trachipleistophora hominis	Microsporidians	putative mRNA cap-binding protein	182	53	101	5.4e-20	95.13	N	15	100	0	18.43	N	2023 04 11 13:04:06	Y	Explore in ECOTOX
7	EWM21140.1	N	11419	72520	Eustigmatophyceae	Nannochloropsis gaditana	Eustigmatophytes	eukaryotic translation initiation factor 4e type 2	299	66	102	3.9e-33	132.49	N	15	100	1	25.67	N	2023 04 11 13:04:06	Y	Explore in ECOTOX
7	SJX63306.1	N	6682	72559	Ustilaginomycetes	Sporisorium reilianum f. sp. reilianum	Smuts	related to CDC33-translation initiation factor eIF4E	607	64	99	7e-33	137.12	N	15	100	0	26.57	N	2023 04 11 13:04:06	Y	Explore in ECOTOX
7	XP_006400354.1	N	63230	72664	Magnoliopsida	Eutrema salsugineum	Saltwater cress	eukaryotic translation initiation factor NCBP	225	88	118	9.4e-59	196.05	N	15	100	2	37.98	N	2023 04 11 13:04:06	Y	Explore in ECOTOX
7	XP_029673160.1	N	22533	72781	Insecta	Formica exsecta	Wasps, ants, and bees	eukaryotic translation initiation factor 4E type 2-like	221	139	162	3.1e-95	288.89	N	15	100	1	55.97	N	2023 04 11 13:04:06	Y	Explore in ECOTOX
7	XP_043640028.1	N	34705	72917	Magnoliopsida	Erigeron canadensis	Horseweed	eukaryotic translation initiation factor NCBP	216	95	135	2.5e-62	204.91	N	15	100	2	39.7	N	2023 04 11 13:04:06	Y	Explore in ECOTOX
7	PGH32356.1	N	8915	73230	Eurotiomycetes	Emmonsia crescens	Filamentous ascomycetes	translation initiation factor 4E	353	89	133	1.2e-54	189.89	N	15	100	2	36.79	N	2023 04 11 13:04:06	Y	Explore in ECOTOX
7	EAA16793.1	N	8105	73239	Aconoidasida	Plasmodium yoelii yoelii	Haemosporidians	putative initiation factor E4	251	49	85	7.7e-09	66.24	N	15	100	1	12.83	N	2023 04 11 13:04:06	Y	Explore in ECOTOX
7	AEB36765.1	Y	595	73275	Magnoliopsida	Helianthus argophyllus	Sunflowers	EIF4E, partial	159	55	88	5.6e-28	115.16	N	15	100	0	22.31	N	2023 04 11 13:04:06	Y	Explore in ECOTOX
7	AEB36754.1	N	330	73304	Magnoliopsida	Helianthus paradoxus	Sunflowers	EIF4E, partial	143	51	80	3e-25	107.46	N	15	100	0	20.82	N	2023 04 11 13:04:06	Y	Explore in ECOTOX
7	NXN05339.1	Y	13619	73324	Aves	Sylvia borin	Garden warbler	IF4E2 factor	222	214	219	3e-160	453.37	N	15	100	3	87.84	N	2023 04 11 13:04:06	Y	Explore in ECOTOX
7	NWH88503.1	Y	13453	73327	Aves	Aegithalos caudatus	Northern long-tailed tit	IF4E2 factor	222	214	219	3e-160	453.37	N	15	100	3	87.84	N	2023 04 11 13:04:06	Y	Explore in ECOTOX
7	NXO98176.1	Y	13923	73330	Aves	Certhia brachydactyla	Short-toed tree-creeper	IF4E2 factor	222	214	219	3e-160	453.37	N	15	100	3	87.84	N	2023 04 11 13:04:06	Y	Explore in ECOTOX
7	NXC96381.1	Y	13258	73333	Aves	Certhia familiaris	Eurasian tree-creeper	IF4E2 factor	218	208	213	5.1e-155	439.88	N	15	100	3	85.22	N	2023 04 11 13:04:06	Y	Explore in ECOTOX
7	XP_004427743.1	Y	33637	73337	Mammalia	Ceratotherium simum simum	Southern white rhinoceros	PREDICTED: eukaryotic translation initiation factor 4E type 2 isoform X1	245	243	244	0	512.3	N	15	100	3	99.25	Y	2023 04 11 13:04:06	Y	Explore in ECOTOX
7	ATY60530.1	N	9710	73501	Sordariomycetes	Cordyceps militaris	Filamentous ascomycetes	eukaryotic translation initiation factor 4E type 3	328	85	126	2.7e-52	182.96	N	15	100	3	35.45	N	2023 04 11 13:04:06	Y	Explore in ECOTOX
7	OUM69619.1	N	14721	73868	Neocallimastigomycetes	Piromyces sp. E2	Chytrids	hypothetical protein PIROE2DRAFT_2488, partial	130	32	55	1.6e-09	65.86	N	15	100	0	12.76	N	2023 04 11 13:04:06	Y	Explore in ECOTOX
7	XP_033403430.1	N	14073	74035	Eurotiomycetes	Arthroderma uncinatum	Dermatophytes	eukaryotic translation initiation factor 4E-4	348	86	120	3.4e-49	175.64	N	15	100	2	34.03	N	2023 04 11 13:04:06	Y	Explore in ECOTOX
7	NXA78925.1	N	13718	74200	Aves	Thryothorus ludovicianus	Carolina wren	IF4E2 factor	218	209	214	7.9e-156	441.81	N	15	100	3	85.6	N	2023 04 11 13:04:06	Y	Explore in ECOTOX
7	OQS02285.1	N	13667	74557	Saprolegniales	Thraustotheca clavata	Heterokonts	eukaryotic initiation factor 4E	1696	92	131	9.3e-61	218.39	N	15	100	1	42.31	N	2023 04 11 13:04:06	Y	Explore in ECOTOX
7	XP_024189525.1	N	93717	74649	Magnoliopsida	Rosa chinensis	China rose	eukaryotic translation initiation factor NCBP	230	92	121	2.1e-63	208.38	N	15	100	2	40.37	N	2023 04 11 13:04:06	Y	Explore in ECOTOX
7	KFB52699.1	N	19909	74873	Insecta	Anopheles sinensis	Mosquitos	eukaryotic translation initiation factor 4e type	165	75	93	7.2e-42	150.98	N	15	100	0	29.25	N	2023 04 11 13:04:06	Y	Explore in ECOTOX
7	XP_044886582.1	Y	78401	74926	Testudinata	Mauremys mutica	Yellowpond turtle	eukaryotic translation initiation factor 4E type 2 isoform X2	234	218	220	6.3e-163	460.3	N	15	100	3	89.18	N	2023 04 11 13:04:06	Y	Explore in ECOTOX
7	XP_024246681.1	Y	83080	74940	Actinopteri	Oncorhynchus tshawytscha	Chinook salmon	eukaryotic translation initiation factor 4E type 2 isoform X2	237	187	201	2.3e-126	368.24	N	15	100	3	71.34	N	2023 04 11 13:04:06	Y	Explore in ECOTOX
7	XP_046264126.1	N	48584	75038	Actinopteri	Scatophagus argus	Scats	eukaryotic translation initiation factor 4E type 2 isoform X2	233	206	213	4.9e-139	400.21	N	15	100	3	77.54	N	2023 04 11 13:04:06	Y	Explore in ECOTOX
7	CUI14148.1	N	18387	75058	Kinetoplastea	Bodo saltans	Kinetoplasts	eukaryotic translation initiation factor 4E, putative	293	46	77	2.3e-17	90.51	N	15	100	1	17.54	N	2023 04 11 13:04:06	Y	Explore in ECOTOX
7	XP_016096948.1	N	67440	75366	Actinopteri	Sinocyclocheilus grahami	Carps and others	PREDICTED: eukaryotic translation initiation factor 4E type 2-like isoform X2	236	194	209	2.9e-131	380.56	N	15	100	3	73.73	N	2023 04 11 13:04:06	Y	Explore in ECOTOX
7	NXV29039.1	Y	14938	75485	Aves	Rissa tridactyla	Black-legged kittiwake	IF4E2 factor	216	207	212	2e-154	438.34	N	15	100	3	84.93	N	2023 04 11 13:04:06	Y	Explore in ECOTOX
7	XP_043123884.1	N	20003	75553	Eurotiomycetes	Aspergillus viridinutans	Green and blue molds	eukaryotic translation initiation factor 4E type 2	347	91	136	2.6e-53	186.04	N	15	100	1	36.04	N	2023 04 11 13:04:06	Y	Explore in ECOTOX
7	XP_011034388.1	N	50823	75702	Magnoliopsida	Populus euphratica	Euphrates poplar	PREDICTED: eukaryotic translation initiation factor NCBP-like	226	90	131	2.2e-61	202.99	N	15	100	2	39.33	N	2023 04 11 13:04:06	Y	Explore in ECOTOX
7	GCB73297.1	N	27763	75743	Chondrichthyes	Scyliorhinus torazame	Cloudy catshark	hypothetical protein	234	205	217	1.9e-154	439.11	N	15	100	3	85.07	N	2023 04 11 13:04:06	Y	Explore in ECOTOX
7	NWZ32204.1	N	14748	75869	Aves	Asarcornis scutulata	Waterfowl	IF4E2 factor	216	208	213	2.6e-155	440.65	N	15	100	3	85.37	N	2023 04 11 13:04:06	Y	Explore in ECOTOX
7	CAB4101719.1	Y	45017	75948	Magnoliopsida	Lactuca saligna	Daisy family	unnamed protein product	220	89	119	3.5e-61	202.22	N	15	100	2	39.18	N	2023 04 11 13:04:06	Y	Explore in ECOTOX
7	KAG8581663.1	N	64806	76066	Amphibia	Engystomops pustulosus	Tungara frog	hypothetical protein GDO81_007745	234	211	217	2.2e-159	451.44	N	15	100	3	87.46	N	2023 04 11 13:04:06	Y	Explore in ECOTOX
7	XP_014361105.1	N	33777	76193	Insecta	Papilio machaon	Common yellow swallowtail	eukaryotic translation initiation factor 4E type 2	235	94	125	7.6e-65	212.23	N	15	100	2	41.12	N	2023 04 11 13:04:06	Y	Explore in ECOTOX
7	NP_001298517.1	N	17826	76194	Insecta	Papilio polytes	Common Mormon	eukaryotic translation initiation factor 4E type 2	235	96	130	6.8e-64	209.53	N	15	100	2	40.6	N	2023 04 11 13:04:06	Y	Explore in ECOTOX
7	XP_032713387.1	Y	48403	76717	Mammalia	Lontra canadensis	Northern American river otter	eukaryotic translation initiation factor 4E type 2 isoform X2	245	244	244	0	514.23	N	15	100	3	99.63	Y	2023 04 11 13:04:06	Y	Explore in ECOTOX
7	XP_027483784.1	N	8872	76775	Malasseziomycetes	Malassezia restricta	Basidiomycetes	translation initiation factor 4E	401	71	107	3.4e-24	110.92	N	15	100	1	21.49	N	2023 04 11 13:04:06	Y	Explore in ECOTOX
7	XP_017990509.1	N	8469	77020	Malasseziomycetes	Malassezia pachydermatis	Basidiomycetes	eukaryotic translation initiation factor 4e class ii	456	52	84	3e-24	111.69	N	15	100	0	21.64	N	2023 04 11 13:04:06	Y	Explore in ECOTOX
7	GAP87608.1	N	12473	77044	Sordariomycetes	Rosellinia necatrix	Filamentous ascomycetes	putative eukaryotic translation initiation factor 4E-4	349	73	117	2.8e-41	155.22	N	15	100	0	30.07	N	2023 04 11 13:04:06	Y	Explore in ECOTOX
7	KAH8155931.1	N	12365	77046	Sordariomycetes	Xylaria polymorpha	Dead man's fingers	hypothetical protein CIB48_g12316	346	74	117	4.4e-42	157.15	N	15	100	1	30.45	N	2023 04 11 13:04:06	Y	Explore in ECOTOX
7	XP_038125583.1	Y	42390	77115	Actinopteri	Cyprinodon tularosa	Killifishes	eukaryotic translation initiation factor 4E type 2 isoform X3	233	196	206	8.8e-142	407.14	N	15	100	3	78.88	N	2023 04 11 13:04:06	Y	Explore in ECOTOX
7	XP_019761219.1	N	80439	77166	Insecta	Dendroctonus ponderosae	Mountain pine beetle	PREDICTED: eukaryotic translation initiation factor 4E type 2 isoform X2	220	106	143	4.7e-68	219.55	N	15	100	1	42.54	N	2023 04 11 13:04:06	Y	Explore in ECOTOX
7	XP_028543261.1	N	11876	77519	Aconoidasida	Plasmodium gonderi	Haemosporidians	translation initiation factor 4E	227	42	76	1.8e-08	65.08	N	15	100	1	12.61	N	2023 04 11 13:04:06	Y	Explore in ECOTOX
7	KAF5919360.1	N	19612	77932	Mammalia	Diceros bicornis minor	Black rhinoceros	hypothetical protein HPG69_010760	262	204	206	5.4e-135	390.96	N	15	100	0	75.75	Y	2023 04 11 13:04:06	Y	Explore in ECOTOX
7	NXL36964.1	N	14261	78217	Aves	Glaucidium brasilianum	Ferruginous pygmy-owl	IF4E2 factor	222	208	213	2.4e-154	438.34	N	15	100	3	84.93	N	2023 04 11 13:04:06	Y	Explore in ECOTOX
7	KPM36364.1	N	12735	78410	Sordariomycetes	Neonectria ditissima	Filamentous ascomycetes	hypothetical protein AK830_g10210	339	86	125	1e-52	184.5	N	15	100	2	35.74	N	2023 04 11 13:04:06	Y	Explore in ECOTOX
7	QEE59987.1	N	707	78630	Magnoliopsida	Betula platyphylla	Asian white birch	eukaryotic translation initiation factor 4E-1 isoform X2	241	66	104	2.3e-35	136.73	N	15	100	2	26.49	N	2023 04 11 13:04:06	Y	Explore in ECOTOX
7	XP_047504410.1	Y	23486	78633	Insecta	Pieris napi	Whites	eukaryotic translation initiation factor 4E type 2	238	95	124	5.3e-66	215.31	N	15	100	0	41.71	N	2023 04 11 13:04:06	Y	Explore in ECOTOX
7	XP_020579041.1	N	30071	78828	Magnoliopsida	Phalaenopsis equestris	Moth orchids	eukaryotic translation initiation factor NCBP	240	89	125	3e-63	208.38	N	15	100	2	40.37	N	2023 04 11 13:04:06	Y	Explore in ECOTOX
7	KAF4427933.1	N	14163	78861	Sordariomycetes	Fusarium acutatum	Filamentous ascomycetes	translation initiation factor 4E	341	84	123	2.4e-49	175.64	N	15	100	1	34.03	N	2023 04 11 13:04:06	Y	Explore in ECOTOX
7	KAF5704550.1	Y	14686	78864	Sordariomycetes	Fusarium globosum	Filamentous ascomycetes	translation initiation factor 4E	341	84	123	2e-49	176.02	N	15	100	1	34.1	N	2023 04 11 13:04:06	Y	Explore in ECOTOX
7	KAF9210466.1	N	35774	78898	Mortierellomycetes	Podila verticillata	Fungi	Eukaryotic translation initiation factor 4E type 2	324	100	138	1e-68	224.94	N	15	100	1	43.58	N	2023 04 11 13:04:06	Y	Explore in ECOTOX
7	RKP08483.1	N	6857	78915	Zoopagomycetes	Thamnocephalis sphaerospora	Fungi	eukaryotic translation initiation factor 4E-1	215	69	115	1.8e-33	130.95	N	15	100	3	25.37	N	2023 04 11 13:04:06	Y	Explore in ECOTOX
7	KAF5986424.1	Y	14313	79018	Sordariomycetes	Fusarium bulbicola	Filamentous ascomycetes	translation initiation factor 4E	341	86	127	2.3e-49	176.02	N	15	100	1	34.1	N	2023 04 11 13:04:06	Y	Explore in ECOTOX
7	XP_017249132.1	N	76806	79200	Magnoliopsida	Daucus carota subsp. sativus	Carrot	PREDICTED: eukaryotic translation initiation factor NCBP	215	94	135	1e-61	203.37	N	15	100	2	39.4	N	2023 04 11 13:04:06	Y	Explore in ECOTOX
7	KAI1000970.1	N	17526	79252	Leotiomycetes	Podosphaera aphanis	Powdery mildews	hypothetical protein K3495_g7228	345	85	130	2.5e-47	170.63	N	15	100	3	33.06	N	2023 04 11 13:04:06	Y	Explore in ECOTOX
7	ACT98275.1	N	1676	79327	Rhabditophora	Schmidtea mediterranea	Freshwater planarian	eIF4E1-like protein, partial	156	52	80	3.8e-24	105.14	N	15	100	0	20.37	N	2023 04 11 13:04:06	Y	Explore in ECOTOX
7	KAF1641752.1	Y	12911	79626	Aves	Eudyptes chrysocome	Rockhopper penguin	Eukaryotic translation initiation factor 4E type 2, partial	218	208	213	9.3e-155	439.11	N	15	100	3	85.07	N	2023 04 11 13:04:06	Y	Explore in ECOTOX
7	KAF1601316.1	Y	14670	79627	Aves	Eudyptes chrysolophus	Macaroni penguin	Eukaryotic translation initiation factor 4E type 2, partial	218	208	213	9.3e-155	439.11	N	15	100	3	85.07	N	2023 04 11 13:04:06	Y	Explore in ECOTOX
7	NXW01254.1	Y	13534	79628	Aves	Fregetta grallaria	White-bellied storm-petrel	IF4E2 factor	218	208	213	9.3e-155	439.11	N	15	100	3	85.07	N	2023 04 11 13:04:06	Y	Explore in ECOTOX
7	NXH69570.1	Y	14052	79633	Aves	Oceanodroma tethys	Wedge-rumped storm-petrel	IF4E2 factor	222	214	219	3e-160	453.37	N	15	100	3	87.84	N	2023 04 11 13:04:06	Y	Explore in ECOTOX
7	KAF1482515.1	Y	14375	79643	Aves	Pygoscelis antarcticus	Chinstrap penguin	Eukaryotic translation initiation factor 4E type 2, partial	218	208	213	9.3e-155	439.11	N	15	100	3	85.07	N	2023 04 11 13:04:06	Y	Explore in ECOTOX
7	NXF49035.1	Y	14319	79653	Aves	Oceanites oceanicus	Wilson's storm-petrel	IF4E2 factor	218	208	213	9.3e-155	439.11	N	15	100	3	85.07	N	2023 04 11 13:04:06	Y	Explore in ECOTOX
7	XP_005361799.1	N	59737	79684	Mammalia	Microtus ochrogaster	Prairie vole	eukaryotic translation initiation factor 4E type 2 isoform X1	245	243	244	0	513.07	N	15	100	3	99.4	Y	2023 04 11 13:04:06	Y	Explore in ECOTOX
7	XP_014262515.1	N	24342	79782	Insecta	Cimex lectularius	Bed bug	eukaryotic translation initiation factor 4E type 2 isoform X1	238	143	166	8.8e-98	295.82	N	15	100	3	57.31	N	2023 04 11 13:04:06	Y	Explore in ECOTOX
7	KAG5444653.1	N	28993	79923	Trematoda	Clonorchis sinensis	Oriental liver fluke	Eukaryotic translation initiation factor 4E	201	45	89	3.9e-16	85.5	N	15	100	0	16.56	N	2023 04 11 13:04:06	Y	Explore in ECOTOX
7	PHU05774.1	N	35136	80379	Magnoliopsida	Capsicum chinense	Bonnet pepper	hypothetical protein BC332_26596	224	91	123	1.3e-63	208.76	N	15	100	2	40.45	N	2023 04 11 13:04:06	Y	Explore in ECOTOX
7	KAH7318488.1	N	14953	80388	Sordariomycetes	Stachybotrys elegans	Filamentous ascomycetes	translation initiation factor eIF 4e-like domain-containing protein	346	82	122	1.4e-48	174.1	N	15	100	2	33.73	N	2023 04 11 13:04:06	Y	Explore in ECOTOX
7	XP_033006746.1	N	39496	80427	Lepidosauria	Lacerta agilis	Sand lizard	eukaryotic translation initiation factor 4E type 2 isoform X2	234	219	220	3e-163	461.45	N	15	100	3	89.4	N	2023 04 11 13:04:06	Y	Explore in ECOTOX
7	XP_027843845.1	Y	19424	80765	Insecta	Aphis gossypii	Cotton aphid	eukaryotic translation initiation factor 4E type 2-like	216	126	146	1.1e-92	281.95	N	15	100	3	54.63	N	2023 04 11 13:04:06	Y	Explore in ECOTOX
7	TIC99936.1	N	29126	80884	Sordariomycetes	Colletotrichum higginsianum	Filamentous ascomycetes	Eukaryotic translation initiation factor 4E type 2	329	77	111	5.2e-43	159.07	N	15	100	2	30.82	N	2023 04 11 13:04:06	Y	Explore in ECOTOX
7	XP_022057784.1	N	36657	80966	Actinopteri	Acanthochromis polyacanthus	Spiny chromis	eukaryotic translation initiation factor 4E type 2 isoform X2	233	204	213	8.7e-138	396.74	N	15	100	3	76.86	N	2023 04 11 13:04:06	Y	Explore in ECOTOX
7	XP_023124675.1	Y	48665	80972	Actinopteri	Amphiprion ocellaris	Clown anemonefish	eukaryotic translation initiation factor 4E type 2 isoform X2	233	204	213	8.7e-138	396.74	N	15	100	3	76.86	N	2023 04 11 13:04:06	Y	Explore in ECOTOX
7	XP_032609721.1	Y	54538	81572	Mammalia	Hylobates moloch	Silvery gibbon	eukaryotic translation initiation factor 4E type 2 isoform X1	245	245	245	0	516.15	Y	15	100	3	100	Y	2023 04 11 13:04:06	Y	Explore in ECOTOX
7	AHA36669.1	N	20	81866	Magnoliopsida	Nicotiana clevelandii	Nightshade family	eukarytic translation initiation factor	222	60	101	1.8e-33	131.34	N	15	100	1	25.45	N	2023 04 11 13:04:06	Y	Explore in ECOTOX
7	NXL86099.1	N	13506	81907	Aves	Alectura lathami	Australian brush-turkey	IF4E2 factor	218	208	213	1.1e-154	439.11	N	15	100	3	85.07	N	2023 04 11 13:04:06	Y	Explore in ECOTOX
7	NXB86177.1	Y	14691	81927	Aves	Vidua chalybeata	Song birds	IF4E2 factor	218	208	213	5.1e-155	439.88	N	15	100	3	85.22	N	2023 04 11 13:04:06	Y	Explore in ECOTOX
7	ABS79186.1	N	452	81971	Magnoliopsida	Arabidopsis halleri subsp. halleri	Mustard family	At4g18040-like protein, partial	119	46	67	9e-19	90.12	N	15	100	0	17.46	N	2023 04 11 13:04:06	Y	Explore in ECOTOX
7	XP_020877801.1	N	73508	81972	Magnoliopsida	Arabidopsis lyrata subsp. lyrata	Lyrate rockcress	eukaryotic translation initiation factor NCBP	221	93	135	3.7e-60	199.52	N	15	100	2	38.66	N	2023 04 11 13:04:06	Y	Explore in ECOTOX
7	XP_006288614.1	N	65501	81985	Magnoliopsida	Capsella rubella	Mustard family	eukaryotic translation initiation factor NCBP	222	86	118	2.5e-58	194.9	N	15	100	2	37.76	N	2023 04 11 13:04:06	Y	Explore in ECOTOX
7	KAF1332177.1	N	17378	82926	Pythiales	Globisporangium splendens	Heterokonts	Eukaryotic initiation factor 4e, partial	340	106	140	2.6e-67	221.86	N	15	100	2	42.98	N	2023 04 11 13:04:06	Y	Explore in ECOTOX
7	XP_043020318.1	N	31563	83186	Sordariomycetes	Diaporthe citri	Filamentous ascomycetes	uncharacterized protein INS49_014671	356	94	128	9e-51	179.87	N	15	100	2	34.85	N	2023 04 11 13:04:06	Y	Explore in ECOTOX
7	KAG5916627.1	N	8019	83212	Sordariomycetes	Claviceps africana	Filamentous ascomycetes	hypothetical protein E4U42_007572	341	90	134	3e-50	177.95	N	15	100	2	34.48	N	2023 04 11 13:04:06	Y	Explore in ECOTOX
7	AAM93924.1	N	203	83288	Florideophyceae	Griffithsia japonica	Red algae	eukaryotic translation initiation factor p28 subunit, partial	198	59	95	6.9e-24	105.53	N	15	100	2	20.45	N	2023 04 11 13:04:06	Y	Explore in ECOTOX
7	KAF9764178.1	N	3643	83296	Apansporoblastina	Nosema granulosis	Microsporidians	Eukaryotic translation initiation factor 4E type 2	173	44	76	2.4e-13	77.41	N	15	100	0	15	N	2023 04 11 13:04:06	Y	Explore in ECOTOX
7	NWY01360.1	Y	13758	83376	Aves	Nothoprocta ornata	Tinamous	IF4E2 factor	222	210	215	1.3e-156	444.12	N	15	100	3	86.04	N	2023 04 11 13:04:06	Y	Explore in ECOTOX
7	XP_012231829.1	N	21840	83485	Insecta	Linepithema humile	Argentine ant	PREDICTED: eukaryotic translation initiation factor 4E type 2 isoform X2	215	151	176	6.7e-102	305.45	N	15	100	1	59.18	N	2023 04 11 13:04:06	Y	Explore in ECOTOX
7	KAF7458539.1	N	3950	83540	Conoidasida	Cryptosporidium felis	Apicomplexans	translation initiation factor 4E	240	40	54	8.2e-08	63.54	N	15	100	2	12.31	N	2023 04 11 13:04:06	Y	Explore in ECOTOX
7	XP_029227362.1	N	20328	83891	Kinetoplastea	Trypanosoma conorhini	Kinetoplasts	eukaryotic translation initiation factor eIF-4E	261	65	98	2e-14	82.03	N	15	100	1	15.89	N	2023 04 11 13:04:06	Y	Explore in ECOTOX
7	XP_044662067.1	N	26643	84275	Dothideomycetes	Cercospora kikuchii	Filamentous ascomycetes	uncharacterized protein CKM354_001066800	341	79	122	1.7e-47	171.01	N	15	100	2	33.13	N	2023 04 11 13:04:06	Y	Explore in ECOTOX
7	KAF4611192.1	N	30172	84607	Agaricomycetes	Agrocybe pediades	Gill mushrooms	hypothetical protein D9613_006900	296	91	134	1.2e-48	172.56	N	15	100	1	33.43	N	2023 04 11 13:04:06	Y	Explore in ECOTOX
7	KAI2643827.1	N	63191	84645	Actinopteri	Labeo rohita	Rohu	Eukaryotic translation initiation factor 4E type 2	235	167	195	9.3e-123	358.99	N	15	100	2	69.55	N	2023 04 11 13:04:06	Y	Explore in ECOTOX
7	KAF4014029.1	Y	19273	84702	Mammalia	Cervus hanglu yarkandensis	Yarkand deer	hypothetical protein G4228_005492	245	242	243	0	509.61	N	15	100	3	98.73	Y	2023 04 11 13:04:06	Y	Explore in ECOTOX
7	SPO38168.1	Y	7831	84751	Ustilaginomycetes	Pseudozyma flocculosa	Smuts	uncharacterized protein PSFLO_03645	690	68	108	7.3e-26	117.47	N	15	100	0	22.76	N	2023 04 11 13:04:06	Y	Explore in ECOTOX
7	SPO45239.1	N	20685	84753	Ustilaginomycetes	Moesziomyces antarcticus	Smuts	related to CDC33 - translation initiation factor eIF4E	588	66	102	2.3e-28	124.41	N	15	100	0	24.1	N	2023 04 11 13:04:06	Y	Explore in ECOTOX
7	XP_036244902.1	Y	44064	84834	Aves	Molothrus ater	New World blackbirds, orioles and allies	eukaryotic translation initiation factor 4E type 2	236	214	219	7.2e-160	452.98	N	15	100	3	87.76	N	2023 04 11 13:04:06	Y	Explore in ECOTOX
7	EKF30116.1	N	10303	85056	Kinetoplastea	Trypanosoma cruzi marinkellei	Kinetoplasts	eukaryotic translation initiation factor eIF-4E, putative	261	59	91	2.6e-13	78.95	N	15	100	1	15.3	N	2023 04 11 13:04:06	Y	Explore in ECOTOX
7	PBJ78877.1	Y	12679	85057	Kinetoplastea	Trypanosoma cruzi cruzi	Kinetoplasts	eukaryotic translation initiation factor 4E (eIF4E)	250	45	84	1.3e-13	79.72	N	15	100	0	15.45	N	2023 04 11 13:04:06	Y	Explore in ECOTOX
7	KFO54863.1	Y	43089	85066	Aves	Corvus brachyrhynchos	American crow	Eukaryotic translation initiation factor 4E type 2, partial	218	208	213	5.1e-155	439.88	N	15	100	3	85.22	N	2023 04 11 13:04:06	Y	Explore in ECOTOX
7	NWI83087.1	Y	12349	85069	Aves	Dryoscopus gambensis	Song birds	IF4E2 factor	218	208	213	5.1e-155	439.88	N	15	100	3	85.22	N	2023 04 11 13:04:06	Y	Explore in ECOTOX
7	CDS31183.1	N	12420	85433	Cestoda	Hymenolepis microstoma	Tapeworms	eukaryotic translation initiation factor 4E	193	54	83	6.3e-21	97.83	N	15	100	0	18.95	N	2023 04 11 13:04:06	Y	Explore in ECOTOX
7	XP_028535516.1	N	10534	85471	Aconoidasida	Plasmodium relictum	Haemosporidians	conserved Plasmodium protein, unknown function	557	60	102	3.3e-11	74.71	N	15	100	0	14.48	N	2023 04 11 13:04:06	Y	Explore in ECOTOX
7	XP_006443436.1	N	67162	85681	Magnoliopsida	Citrus clementina	Clementine	eukaryotic translation initiation factor NCBP	220	97	141	2.2e-63	207.99	N	15	100	2	40.3	N	2023 04 11 13:04:06	Y	Explore in ECOTOX
7	XP_037420316.1	N	87277	85692	Magnoliopsida	Triticum dicoccoides	Wild emmer wheat	eukaryotic translation initiation factor NCBP-like	232	87	120	1.1e-61	204.14	N	15	100	2	39.55	N	2023 04 11 13:04:06	Y	Explore in ECOTOX
7	KAF2269480.1	N	13755	85948	Dothideomycetes	Didymosphaeria enalia	Filamentous ascomycetes	IF4E-domain-containing protein	358	78	116	5.3e-49	175.25	N	15	100	2	33.95	N	2023 04 11 13:04:06	Y	Explore in ECOTOX
7	KAF9221468.1	N	11773	85971	Agaricomycetes	Gyrodon lividus	Basidiomycetes	IF4E-domain-containing protein	293	88	124	1.5e-46	167.16	N	15	100	1	32.39	N	2023 04 11 13:04:06	Y	Explore in ECOTOX
7	KAH7920387.1	N	14607	85980	Agaricomycetes	Leucogyrophana mollusca	Basidiomycetes	eukaryotic translation initiation factor 4E class II	285	87	122	1.8e-39	148.67	N	15	100	1	28.8	N	2023 04 11 13:04:06	Y	Explore in ECOTOX
7	OCT52603.1	N	11236	86049	Eurotiomycetes	Cladophialophora carrionii	Black yeasts	eukaryotic translation initiation factor 4E-4	341	85	124	5.6e-53	185.27	N	15	100	2	35.89	N	2023 04 11 13:04:06	Y	Explore in ECOTOX
7	TID22758.1	N	23938	86259	Dothideomycetes	Venturia nashicola	Filamentous ascomycetes	IF4E-domain-containing protein	366	85	122	8.1e-52	182.96	N	15	100	1	35.45	N	2023 04 11 13:04:06	Y	Explore in ECOTOX
7	KAF4995526.1	N	11168	86546	Sordariomycetes	Fusarium graminum	Filamentous ascomycetes	hypothetical protein FGRMN_5069	340	91	126	3.3e-54	188.35	N	15	100	2	36.49	N	2023 04 11 13:04:06	Y	Explore in ECOTOX
7	RCH91038.1	Y	15827	86630	Mucoromycetes	Rhizopus azygosporus	Pin molds	Initiation factor	198	97	132	2.7e-69	222.25	N	15	100	1	43.06	N	2023 04 11 13:04:06	Y	Explore in ECOTOX
7	ORE08921.1	Y	11495	86635	Mucoromycetes	Rhizopus microsporus var. microsporus	Pin molds	eukaryotic translation initiation factor 4E	198	97	132	2.7e-69	222.25	N	15	100	1	43.06	N	2023 04 11 13:04:06	Y	Explore in ECOTOX
7	SPO23904.1	N	13186	86804	Ustilaginomycetes	Ustilago trichophora	Smuts	related to CDC33 - translation initiation factor eIF4E	652	65	98	1.4e-25	116.7	N	15	100	0	22.61	N	2023 04 11 13:04:06	Y	Explore in ECOTOX
7	CAB0036223.1	N	16953	86971	Insecta	Trichogramma brassicae	Trichogrammid wasps	unnamed protein product	287	67	100	1.7e-32	130.57	N	15	100	2	25.3	N	2023 04 11 13:04:06	Y	Explore in ECOTOX
7	XP_047166765.1	N	36385	87088	Magnoliopsida	Vigna umbellata	Mambi-bean	eukaryotic translation initiation factor NCBP	234	98	140	2.7e-63	207.99	N	15	100	2	40.3	N	2023 04 11 13:04:06	Y	Explore in ECOTOX
7	XP_030810555.1	Y	28938	87175	Aves	Camarhynchus parvulus	Tanagers	eukaryotic translation initiation factor 4E type 2 isoform X2	234	214	219	1.8e-160	454.14	N	15	100	3	87.98	N	2023 04 11 13:04:06	Y	Explore in ECOTOX
7	XP_038775930.1	N	35567	87229	Leotiomycetes	Botrytis porri	Filamentous ascomycetes	uncharacterized protein EAF01_000774	339	87	125	3.9e-49	175.25	N	15	100	2	33.95	N	2023 04 11 13:04:06	Y	Explore in ECOTOX
7	TGO20013.1	N	12592	87230	Leotiomycetes	Botrytis tulipae	Filamentous ascomycetes	hypothetical protein BTUL_0001g00200	339	86	124	4.9e-49	174.87	N	15	100	2	33.88	N	2023 04 11 13:04:06	Y	Explore in ECOTOX
7	XP_023325469.1	N	30736	88015	Hexanauplia	Eurytemora affinis	Copepods	eukaryotic translation initiation factor 4E type 2-like isoform X2	219	129	143	7.6e-91	277.71	N	15	100	2	53.8	N	2023 04 11 13:04:06	Y	Explore in ECOTOX
7	XP_002985464.1	N	80540	88036	Lycopodiopsida	Selaginella moellendorffii	Spike mosses	eukaryotic translation initiation factor NCBP	209	87	124	6e-62	203.76	N	15	100	2	39.48	N	2023 04 11 13:04:06	Y	Explore in ECOTOX
7	XP_039183324.1	N	51713	88082	Lepidosauria	Crotalus tigris	Tiger rattlesnake	eukaryotic translation initiation factor 4E type 2 isoform X3	236	216	219	2.9e-161	456.45	N	15	100	3	88.43	N	2023 04 11 13:04:06	Y	Explore in ECOTOX
7	KAG9432261.1	Y	10732	88217	Insecta	Apis mellifera carnica	Carniolan honeybee	eukaryotic translation initiation factor 4E type 2	213	132	154	2.4e-82	255.76	N	15	100	1	49.55	N	2023 04 11 13:04:06	Y	Explore in ECOTOX
7	XP_026191472.1	N	13183	88456	Conoidasida	Cyclospora cayetanensis	Apicomplexans	eukaryotic translation initiation factor 4E type 2	230	48	80	3.3e-13	78.18	N	15	100	1	15.15	N	2023 04 11 13:04:06	Y	Explore in ECOTOX
7	KKF95820.1	N	5653	88771	Sordariomycetes	Ceratocystis platani	Filamentous ascomycetes	Eukaryotic translation initiation factor 4E type 2	356	85	123	2.8e-50	178.72	N	15	100	2	34.63	N	2023 04 11 13:04:06	Y	Explore in ECOTOX
7	KAH8414669.1	N	12310	88886	Insecta	Drosophila sulfurigaster	Fruit flies	hypothetical protein KR215_012010, partial	171	62	88	3.7e-39	144.44	N	15	100	0	27.98	N	2023 04 11 13:04:06	Y	Explore in ECOTOX
7	QBH73404.1	N	214	89055	Insecta	Thermobia domestica	Firebrat	eukaryotic translation initiation factor 4e	215	71	115	1.2e-34	134.03	N	15	100	3	25.97	N	2023 04 11 13:04:06	Y	Explore in ECOTOX
7	KAG6009675.1	N	7831	89174	Sordariomycetes	Claviceps maximensis	Filamentous ascomycetes	hypothetical protein E4U21_001739	344	90	132	1e-49	176.79	N	15	100	3	34.25	N	2023 04 11 13:04:06	Y	Explore in ECOTOX
7	XP_046499563.1	Y	48852	89248	Mammalia	Equus quagga	Plains zebra	eukaryotic translation initiation factor 4E type 2 isoform X2	245	242	243	0	510.76	N	15	100	3	98.96	Y	2023 04 11 13:04:06	Y	Explore in ECOTOX
7	NXE25615.1	N	13745	89386	Aves	Ardeotis kori	Bustards	IF4E2 factor	222	209	214	3.9e-155	440.27	N	15	100	3	85.3	N	2023 04 11 13:04:06	Y	Explore in ECOTOX
7	XP_006054741.1	Y	76210	89462	Mammalia	Bubalus bubalis	Water buffalo	eukaryotic translation initiation factor 4E type 2 isoform X1	245	243	244	0	511.92	N	15	100	3	99.18	Y	2023 04 11 13:04:06	Y	Explore in ECOTOX
7	XP_028365037.1	N	107566	89673	Mammalia	Phyllostomus discolor	Pale spear-nosed bat	eukaryotic translation initiation factor 4E type 2 isoform X3	245	240	241	5.1e-180	504.21	N	15	100	3	97.69	Y	2023 04 11 13:04:06	Y	Explore in ECOTOX
7	XP_047086064.1	N	54282	89674	Magnoliopsida	Lolium rigidum	Grass family	eukaryotic translation initiation factor NCBP-like	228	85	118	9.7e-61	201.44	N	15	100	2	39.03	N	2023 04 11 13:04:06	Y	Explore in ECOTOX
7	QBB01716.1	N	1259	89804	Insecta	Cotesia chilonis	Wasps, ants, and bees	Eukaryotic translation initiation factor 4E-1A, partial	218	63	101	4.8e-33	130.18	N	15	100	1	25.22	N	2023 04 11 13:04:06	Y	Explore in ECOTOX
7	CAE8674279.1	N	108901	89957	Dinophyceae	Polarella glacialis	Dinoflagellates	unnamed protein product, partial	224	58	85	1.9e-21	100.14	N	15	100	0	19.4	N	2023 04 11 13:04:06	Y	Explore in ECOTOX
7	XP_026974106.1	Y	54700	90247	Mammalia	Lagenorhynchus obliquidens	Pacific white-sided dolphin	eukaryotic translation initiation factor 4E type 2 isoform X1	245	243	245	0	513.07	N	15	100	3	99.4	Y	2023 04 11 13:04:06	Y	Explore in ECOTOX
7	KAG0231493.1	N	17076	90253	Mortierellomycetes	Actinomortierella wolfii	Fungi	Eukaryotic translation initiation factor 4E type 2	291	97	131	1.2e-69	226.1	N	15	100	1	43.8	N	2023 04 11 13:04:06	Y	Explore in ECOTOX
7	ORZ20600.1	N	14914	90262	Mucoromycetes	Absidia repens	Pin molds	translation initiation factor eIF 4e-like domain-containing protein	206	96	133	1.3e-68	220.71	N	15	100	1	42.76	N	2023 04 11 13:04:06	Y	Explore in ECOTOX
7	XP_010420549.1	N	107840	90675	Magnoliopsida	Camelina sativa	False flax	PREDICTED: eukaryotic translation initiation factor NCBP	222	93	132	3.5e-59	197.21	N	15	100	2	38.21	N	2023 04 11 13:04:06	Y	Explore in ECOTOX
7	KAF3000074.1	N	11501	90978	Dothideomycetes	Curvularia kusanoi	Filamentous ascomycetes	hypothetical protein E8E13_001894	353	82	122	2.2e-46	168.32	N	15	100	1	32.61	N	2023 04 11 13:04:06	Y	Explore in ECOTOX
7	XP_014600724.1	N	19308	91411	Insecta	Polistes canadensis	Paper wasps	PREDICTED: eukaryotic translation initiation factor 4E type 2	215	149	174	4.1e-103	308.53	N	15	100	1	59.78	N	2023 04 11 13:04:06	Y	Explore in ECOTOX
7	GFF45133.1	N	73532	91492	Eurotiomycetes	Aspergillus udagawae	Green and blue molds	translation initiation factor eIF4E3, putative	347	89	136	8.5e-52	182.19	N	15	100	1	35.3	N	2023 04 11 13:04:06	Y	Explore in ECOTOX
7	KAG2171377.1	N	9067	91625	Umbelopsidomycetes	Umbelopsis isabellina	Fungi	hypothetical protein INT43_009038	254	95	131	3.9e-68	221.09	N	15	100	2	42.83	N	2023 04 11 13:04:06	Y	Explore in ECOTOX
7	GAN10685.1	N	11331	91626	Mucoromycetes	Mucor ambiguus	Pin molds	initiation factor 4E	199	92	129	2.8e-66	214.54	N	15	100	0	41.57	N	2023 04 11 13:04:06	Y	Explore in ECOTOX
7	XP_041968489.1	N	21427	91739	Insecta	Aricia agestis	Brown argus	eukaryotic translation initiation factor 4E type 2 isoform X1	234	105	140	4.7e-67	217.62	N	15	100	0	42.16	N	2023 04 11 13:04:06	Y	Explore in ECOTOX
7	NXF90477.1	N	14177	91767	Aves	Eubucco bourcierii	Red-headed barbet	IF4E2 factor	222	214	220	1.2e-160	454.14	N	15	100	3	87.98	N	2023 04 11 13:04:06	Y	Explore in ECOTOX
7	NXR15157.1	N	10828	91796	Aves	Semnornis frantzii	Woodpeckers and others	IF4E2 factor	216	207	213	6.3e-155	439.5	N	15	100	3	85.15	N	2023 04 11 13:04:06	Y	Explore in ECOTOX
7	XP_016233793.1	N	24125	91928	Eurotiomycetes	Exophiala spinifera	Black yeasts	hypothetical protein PV08_08766	339	90	134	1.2e-49	176.41	N	15	100	1	34.18	N	2023 04 11 13:04:06	Y	Explore in ECOTOX
7	RMZ33998.1	N	163324	91943	Dothideomycetes	Hortaea werneckii	Filamentous ascomycetes	hypothetical protein D0859_01892	362	95	149	1.1e-52	184.88	N	15	100	2	35.82	N	2023 04 11 13:04:06	Y	Explore in ECOTOX
7	XP_032924751.1	Y	36134	91951	Aves	Catharus ustulatus	Swainson's thrush	eukaryotic translation initiation factor 4E type 2 isoform X2	234	214	219	1.8e-160	454.14	N	15	100	3	87.98	N	2023 04 11 13:04:06	Y	Explore in ECOTOX
7	KRX71666.1	Y	19492	92179	Enoplea	Trichinella sp. T6	Roundworms	Eukaryotic translation initiation factor 4E-3, partial	221	59	87	4.7e-30	122.48	N	15	100	2	23.73	N	2023 04 11 13:04:06	Y	Explore in ECOTOX
7	KRZ85452.1	Y	18432	92180	Enoplea	Trichinella sp. T8	Roundworms	Eukaryotic translation initiation factor 4E-3, partial	221	59	87	4.7e-30	122.48	N	15	100	2	23.73	N	2023 04 11 13:04:06	Y	Explore in ECOTOX
7	KAG8407271.1	Y	24135	92637	Sordariomycetes	Metarhizium acridum	Filamentous ascomycetes	hypothetical protein J3458_020761	337	85	126	7.5e-52	182.19	N	15	100	2	35.3	N	2023 04 11 13:04:06	Y	Explore in ECOTOX
7	KAF1434342.1	Y	14294	92683	Aves	Spheniscus demersus	Jackass penguin	Eukaryotic translation initiation factor 4E type 2, partial	218	208	213	9.3e-155	439.11	N	15	100	3	85.07	N	2023 04 11 13:04:06	Y	Explore in ECOTOX
7	KAF1532200.1	Y	12829	92688	Aves	Eudyptes sclateri	Erect-crested penguin	Eukaryotic translation initiation factor 4E type 2, partial	218	208	213	9.3e-155	439.11	N	15	100	3	85.07	N	2023 04 11 13:04:06	Y	Explore in ECOTOX
7	TCD71812.1	N	12277	92696	Agaricomycetes	Steccherinum ochraceum	Basidiomycetes	hypothetical protein EIP91_003155	211	67	96	9.1e-37	139.43	N	15	100	0	27.01	N	2023 04 11 13:04:06	Y	Explore in ECOTOX
7	XP_027797483.1	Y	37737	93162	Mammalia	Marmota flaviventris	Yellow-bellied marmot	eukaryotic translation initiation factor 4E type 2 isoform X1	245	244	245	0	514.23	N	15	100	3	99.63	Y	2023 04 11 13:04:06	Y	Explore in ECOTOX
7	XP_028174300.1	N	24745	93504	Insecta	Ostrinia furnacalis	Asian corn borer	eukaryotic translation initiation factor 4E type 2	248	102	135	2.2e-67	219.16	N	15	100	1	42.46	N	2023 04 11 13:04:06	Y	Explore in ECOTOX
7	AAM89494.1	N	33	93591	Sordariomycetes	Lecanicillium fungicola	Filamentous ascomycetes	cap binding protein, partial	171	49	77	3.1e-14	79.72	N	15	100	0	15.45	N	2023 04 11 13:04:06	Y	Explore in ECOTOX
7	QBH73395.1	N	142	93610	Insecta	Eurycantha calcarata	Walking sticks	eukaryotic translation initiation factor 4e	211	64	103	1.6e-33	130.95	N	15	100	2	25.37	N	2023 04 11 13:04:06	Y	Explore in ECOTOX
7	PPQ91466.1	N	15954	93625	Agaricomycetes	Psilocybe cyanescens	Gill mushrooms	hypothetical protein CVT25_013723	232	84	120	1.8e-46	165.24	N	15	100	0	32.01	N	2023 04 11 13:04:06	Y	Explore in ECOTOX
7	OMO55275.1	N	35941	93759	Magnoliopsida	Corchorus olitorius	Nalta jute	Translation Initiation factor eIF- 4e	231	93	130	5.9e-64	209.53	N	15	100	2	40.6	N	2023 04 11 13:04:06	Y	Explore in ECOTOX
7	XP_015727334.1	Y	41846	93934	Aves	Coturnix japonica	Japanese quail	eukaryotic translation initiation factor 4E type 2 isoform X4	234	214	219	1.8e-160	454.14	N	15	100	3	87.98	N	2023 04 11 13:04:06	Y	Explore in ECOTOX
7	POM82947.1	N	3987	93969	Conoidasida	Cryptosporidium meleagridis	Apicomplexans	Eukaryotic initiation factor 4E family protein	240	53	81	3.4e-06	58.92	N	15	100	2	11.42	N	2023 04 11 13:04:06	Y	Explore in ECOTOX
7	CAG8565109.1	N	18396	94023	Glomeromycetes	Acaulospora morrowiae	Glomeromycetes	10271_t:CDS:2	350	102	144	1.2e-57	197.59	N	15	100	1	38.28	N	2023 04 11 13:04:06	Y	Explore in ECOTOX
7	KAF8791138.1	N	26463	94029	Arachnida	Argiope bruennichi	Orb weavers	Eukaryotic translation initiation factor 4E like protein	230	122	148	6.8e-91	278.1	N	15	100	0	53.88	N	2023 04 11 13:04:06	Y	Explore in ECOTOX
7	PBC29163.1	N	10309	94128	Insecta	Apis cerana cerana	Asiatic honeybee	Eukaryotic translation initiation factor	324	138	161	5.7e-96	294.28	N	15	100	1	57.01	N	2023 04 11 13:04:06	Y	Explore in ECOTOX
7	GBB87156.1	N	60265	94130	Glomeromycetes	Rhizophagus clarus	Glomeromycetes	hypothetical protein RclHR1_01360027	306	100	143	2.4e-69	226.1	N	15	100	1	43.8	N	2023 04 11 13:04:06	Y	Explore in ECOTOX
7	POR34298.1	N	8992	94208	Sordariomycetes	Tolypocladium paradoxum	Filamentous ascomycetes	Eukaryotic translation initiation factor 4E type 2, partial	390	90	130	8.1e-49	175.64	N	15	100	2	34.03	N	2023 04 11 13:04:06	Y	Explore in ECOTOX
7	KAI0524968.1	N	29379	94219	Magnoliopsida	Dendrobium nobile	Orchid family	hypothetical protein KFK09_004358	305	92	125	8.8e-65	214.16	N	15	100	2	41.49	N	2023 04 11 13:04:06	Y	Explore in ECOTOX
7	XP_042444195.1	N	175111	94328	Magnoliopsida	Zingiber officinale	Ginger	eukaryotic translation initiation factor NCBP-like	225	95	139	4.1e-64	209.92	N	15	100	2	40.67	N	2023 04 11 13:04:06	Y	Explore in ECOTOX
7	XP_029219943.1	N	16333	94643	Conoidasida	Besnoitia besnoiti	Apicomplexans	putative eukaryotic initiation factor-4E	590	56	92	1.1e-16	90.89	N	15	100	0	17.61	N	2023 04 11 13:04:06	Y	Explore in ECOTOX
7	XP_010220746.1	N	31350	94827	Aves	Tinamus guttatus	White-throated tinamou	PREDICTED: eukaryotic translation initiation factor 4E type 2 isoform X2	234	215	219	6.5e-161	455.29	N	15	100	3	88.21	N	2023 04 11 13:04:06	Y	Explore in ECOTOX
7	XP_019358964.1	Y	27413	94835	Crocodylia	Gavialis gangeticus	Gharial	PREDICTED: eukaryotic translation initiation factor 4E type 2 isoform X2	234	217	219	4.9e-162	458.37	N	15	100	3	88.81	N	2023 04 11 13:04:06	Y	Explore in ECOTOX
7	XP_034263584.1	N	41841	94885	Lepidosauria	Pantherophis guttatus	Colubrid snakes	eukaryotic translation initiation factor 4E type 2 isoform X4	238	217	221	3.4e-161	456.45	N	15	100	3	88.43	N	2023 04 11 13:04:06	Y	Explore in ECOTOX
7	XP_039090412.1	N	41464	95912	Mammalia	Hyaena hyaena	Striped hyena	eukaryotic translation initiation factor 4E type 2 isoform X2	234	219	220	8.2e-164	462.61	N	15	100	3	89.63	Y	2023 04 11 13:04:06	Y	Explore in ECOTOX
7	KAH7489437.1	Y	20167	96317	Sordariomycetes	Fusarium oxysporum f. sp. matthiolae	Filamentous ascomycetes	hypothetical protein FOMA001_g2909	341	85	124	2.7e-50	178.33	N	15	100	1	34.55	N	2023 04 11 13:04:06	Y	Explore in ECOTOX
7	KAG7435589.1	Y	18957	96318	Sordariomycetes	Fusarium oxysporum f. sp. raphani	Filamentous ascomycetes	Eukaryotic translation initiation factor 4E type 2	341	85	124	2.7e-50	178.33	N	15	100	1	34.55	N	2023 04 11 13:04:06	Y	Explore in ECOTOX
7	ACD37572.1	N	253	96448	Eurotatoria	Philodina roseola	Rotifers	translation initiation factor eIF-4E	239	67	117	4.8e-24	107.07	N	15	100	0	20.74	N	2023 04 11 13:04:06	Y	Explore in ECOTOX
7	NXH03173.1	Y	14012	96539	Aves	Loxia leucoptera	White-winged crossbill	IF4E2 factor	234	214	219	1.8e-160	454.14	N	15	100	3	87.98	N	2023 04 11 13:04:06	Y	Explore in ECOTOX
7	KAG5939713.1	N	8103	96774	Sordariomycetes	Claviceps sorghi	Filamentous ascomycetes	hypothetical protein E4U53_007747	441	91	135	4.9e-50	180.26	N	15	100	3	34.92	N	2023 04 11 13:04:06	Y	Explore in ECOTOX
7	KAB7495720.1	N	14641	96803	Malacostraca	Armadillidium nasatum	Pillbugs	Eukaryotic translation initiation factor 4E type 2	164	105	126	2.6e-76	238.81	N	15	100	0	46.27	N	2023 04 11 13:04:06	Y	Explore in ECOTOX
7	XP_034694363.1	Y	40204	96939	Magnoliopsida	Vitis riparia	Riverbank grape	eukaryotic translation initiation factor NCBP	225	94	128	5.9e-64	209.53	N	15	100	2	40.6	N	2023 04 11 13:04:06	Y	Explore in ECOTOX
7	MCI21568.1	N	119089	97028	Magnoliopsida	Trifolium medium	Pea family	eukaryotic translation initiation factor NCBP-like	83	34	52	2.8e-17	85.11	N	15	100	0	16.49	N	2023 04 11 13:04:06	Y	Explore in ECOTOX
7	KAI1254367.1	Y	14689	97096	Sordariomycetes	Eutypa lata	Filamentous ascomycetes	hypothetical protein MGN70_004764	346	76	121	2.2e-35	139.43	N	15	100	2	27.01	N	2023 04 11 13:04:06	Y	Explore in ECOTOX
7	KFQ79136.1	Y	28598	97097	Aves	Phaethon lepturus	White-tailed tropicbird	Eukaryotic translation initiation factor 4E type 2, partial	218	208	213	1e-154	439.11	N	15	100	3	85.07	N	2023 04 11 13:04:06	Y	Explore in ECOTOX
7	KAG2215708.1	N	11684	97098	Mucoromycetes	Mucor plumbeus	Pin molds	hypothetical protein INT46_003920	235	69	102	3.7e-35	135.96	N	15	100	2	26.34	N	2023 04 11 13:04:06	Y	Explore in ECOTOX
7	RVD81816.1	N	10360	97331	Orbiliomycetes	Arthrobotrys flagrans	Filamentous ascomycetes	hypothetical protein DFL_009663	374	85	129	1.3e-55	192.97	N	15	100	0	37.39	N	2023 04 11 13:04:06	Y	Explore in ECOTOX
7	TRM59162.1	N	15573	97359	Agaricomycetes	Auriculariopsis ampla	Gill mushrooms	translation initiation factor eIF 4e-like domain-containing protein	187	81	111	6.8e-46	162.16	N	15	100	0	31.42	N	2023 04 11 13:04:06	Y	Explore in ECOTOX
7	KAI1491235.1	N	22149	97377	Sordariomycetes	Biscogniauxia mediterranea	Filamentous ascomycetes	translation initiation factor eIF 4e-like domain-containing protein	343	86	139	6.6e-47	169.47	N	15	100	2	32.83	N	2023 04 11 13:04:06	Y	Explore in ECOTOX
7	KAE8828045.1	N	53977	97479	Dothideomycetes	Pyrenophora teres f. teres	Barley net-spot blotch disease agent	hypothetical protein HRS9139_07264	329	84	122	4.8e-51	179.87	N	15	100	1	34.85	N	2023 04 11 13:04:06	Y	Explore in ECOTOX
7	CAA9963001.1	N	10605	97480	Dothideomycetes	Pyrenophora teres f. maculata	Barley net-spot blotch disease agent	IF4E-domain-containing protein	329	84	122	5e-51	179.87	N	15	100	1	34.85	N	2023 04 11 13:04:06	Y	Explore in ECOTOX
7	XP_030926504.1	N	53234	97700	Magnoliopsida	Quercus lobata	Valley oak	eukaryotic translation initiation factor NCBP	244	90	122	4.9e-63	207.99	N	15	100	2	40.3	N	2023 04 11 13:04:06	Y	Explore in ECOTOX
7	PVI00483.1	N	18752	97972	Dothideomycetes	Periconia macrospinosa	Filamentous ascomycetes	IF4E-domain-containing protein	352	81	126	2.8e-45	165.62	N	15	100	1	32.09	N	2023 04 11 13:04:06	Y	Explore in ECOTOX
7	BAJ33702.1	N	1333	98038	Magnoliopsida	Eutrema halophilum	Mustard family	unnamed protein product	235	64	105	1.9e-36	139.43	N	15	100	0	27.01	N	2023 04 11 13:04:06	Y	Explore in ECOTOX
7	NXS17331.1	Y	10611	98133	Aves	Mystacornis crossleyi	Crossley's babbler	IF4E2 factor	218	209	214	7.9e-156	441.81	N	15	100	3	85.6	N	2023 04 11 13:04:06	Y	Explore in ECOTOX
7	NXS01962.1	Y	9012	98144	Aves	Oxylabes madagascariensis	White-throated Oxylabes	IF4E2 factor	218	208	213	5.1e-155	439.88	N	15	100	3	85.22	N	2023 04 11 13:04:06	Y	Explore in ECOTOX
7	ODA79802.1	N	25170	98403	Sordariomycetes	Drechmeria coniospora	Filamentous ascomycetes	hypothetical protein RJ55_05398	344	79	121	4.1e-47	170.24	N	15	100	2	32.98	N	2023 04 11 13:04:06	Y	Explore in ECOTOX
7	PSR74438.1	N	22163	98765	Agaricomycetes	Hermanssonia centrifuga	Basidiomycetes	hypothetical protein PHLCEN_2v9850	466	73	118	5.7e-30	127.49	N	15	100	1	24.7	N	2023 04 11 13:04:06	Y	Explore in ECOTOX
7	KAI0282982.1	N	13995	98861	Agaricomycetes	Russula brevipes	Basidiomycetes	translation initiation factor eIF 4e-like domain-containing protein	246	81	116	1.7e-33	132.11	N	15	100	2	25.59	N	2023 04 11 13:04:06	Y	Explore in ECOTOX
7	NWT34755.1	Y	14099	98964	Aves	Cardinalis cardinalis	Northern cardinal	IF4E2 factor	222	214	219	3e-160	453.37	N	15	100	3	87.84	N	2023 04 11 13:04:06	Y	Explore in ECOTOX
7	KAH7571700.1	N	22308	99658	Magnoliopsida	Xanthoceras sorbifolium	Yellow-horn	hypothetical protein JRO89_XS04G0121200	216	90	124	5.8e-64	209.15	N	15	100	2	40.52	N	2023 04 11 13:04:06	Y	Explore in ECOTOX
7	VZI40218.1	N	28578	99802	Cestoda	Spirometra erinaceieuropaei	Tapeworms	unnamed protein product	201	53	90	2.7e-26	112.08	N	15	100	1	21.71	N	2023 04 11 13:04:06	Y	Explore in ECOTOX
7	NWS83261.1	Y	14243	99882	Aves	Toxostoma redivivum	Song birds	IF4E2 factor	222	214	219	3e-160	453.37	N	15	100	3	87.84	N	2023 04 11 13:04:06	Y	Explore in ECOTOX
7	CAG07703.1	N	28637	99883	Actinopteri	Tetraodon nigroviridis	Spotted green pufferfish	unnamed protein product	274	154	164	4.1e-95	290.43	N	15	100	0	56.27	N	2023 04 11 13:04:06	Y	Explore in ECOTOX
7	KAF2871256.1	N	14022	100035	Dothideomycetes	Massariosphaeria phaeospora	Filamentous ascomycetes	translation initiation factor eIF 4e-like domain-containing protein	361	82	128	5.4e-48	172.94	N	15	100	2	33.51	N	2023 04 11 13:04:06	Y	Explore in ECOTOX
7	KAF5397134.1	N	12550	100268	Trematoda	Paragonimus heterotremus	Flukes	Eukaryotic translation initiation factor 4E	216	40	71	2.7e-13	78.18	N	15	100	0	15.15	N	2023 04 11 13:04:06	Y	Explore in ECOTOX
7	KAF6775114.1	N	12867	100269	Trematoda	Paragonimus kellicotti	Flukes	hypothetical protein AHF37_05587	216	41	73	8.6e-14	79.34	N	15	100	0	15.37	N	2023 04 11 13:04:06	Y	Explore in ECOTOX
7	CAG5129866.1	N	22482	100452	Gastropoda	Candidula unifasciata	Land snails	unnamed protein product	210	135	170	8.2e-95	287.35	N	15	100	1	55.67	N	2023 04 11 13:04:06	Y	Explore in ECOTOX
7	KFO03478.1	N	27940	100784	Aves	Balearica regulorum gibbericeps	East African grey crowned-crane	Eukaryotic translation initiation factor 4E type 2, partial	218	208	213	5.1e-155	439.88	N	15	100	3	85.22	N	2023 04 11 13:04:06	Y	Explore in ECOTOX
7	KAG7149696.1	N	93272	100787	Sordariomycetes	Verticillium longisporum	Filamentous ascomycetes	Eukaryotic translation initiation factor 4E type 2 like protein	360	73	111	1.1e-40	153.68	N	15	100	2	29.77	N	2023 04 11 13:04:06	Y	Explore in ECOTOX
7	KXX73221.1	N	10780	100816	Sordariomycetes	Madurella mycetomatis	Filamentous ascomycetes	Eukaryotic translation initiation factor 4E type 2	387	84	123	1.1e-49	177.95	N	15	100	3	34.48	N	2023 04 11 13:04:06	Y	Explore in ECOTOX
7	KAH9141024.1	N	126159	100861	Saprolegniales	Aphanomyces euteiches	Heterokonts	hypothetical protein AeRB84_014752	324	96	129	2.1e-67	221.48	N	15	100	2	42.91	N	2023 04 11 13:04:06	Y	Explore in ECOTOX
7	KAF6526897.1	Y	34139	100902	Sordariomycetes	Fusarium oxysporum f. sp. conglutinans	Filamentous ascomycetes	hypothetical protein HZS61_009941	341	85	124	2.7e-50	178.33	N	15	100	1	34.55	N	2023 04 11 13:04:06	Y	Explore in ECOTOX
7	XP_004288413.1	N	31507	101020	Magnoliopsida	Fragaria vesca subsp. vesca	Wild strawberry	PREDICTED: eukaryotic translation initiation factor NCBP	219	92	121	6.1e-64	209.15	N	15	100	2	40.52	N	2023 04 11 13:04:06	Y	Explore in ECOTOX
7	KAF0643946.1	Y	22740	101028	Sordariomycetes	Fusarium pseudograminearum	Filamentous ascomycetes	hypothetical protein FPSE5266_11876	338	86	127	1.4e-52	184.11	N	15	100	3	35.67	N	2023 04 11 13:04:06	Y	Explore in ECOTOX
7	OBZ83295.1	N	11980	101091	Mucoromycetes	Choanephora cucurbitarum	Pin molds	Eukaryotic translation initiation factor NCBP	191	90	127	6.4e-64	208.38	N	15	100	1	40.37	N	2023 04 11 13:04:06	Y	Explore in ECOTOX
7	KAF9998594.1	N	22803	101097	Mortierellomycetes	Entomortierella chlamydospora	Fungi	Eukaryotic translation initiation factor 4E type 2	352	99	131	2.6e-69	227.25	N	15	100	1	44.03	N	2023 04 11 13:04:06	Y	Explore in ECOTOX
7	KAG0370864.1	N	10552	101098	Mortierellomycetes	Gamsiella multidivaricata	Fungi	Eukaryotic translation initiation factor 4E type 2	354	98	133	5.8e-68	224.17	N	15	100	1	43.43	N	2023 04 11 13:04:06	Y	Explore in ECOTOX
7	ORX47072.1	N	11139	101127	Mucoromycetes	Hesseltinella vesiculosa	Pin molds	eukaryotic translation initiation factor 4E	195	93	131	6.4e-64	208.38	N	15	100	0	40.37	N	2023 04 11 13:04:06	Y	Explore in ECOTOX
7	KAG2236391.1	N	9763	101142	Mucoromycetes	Thamnidium elegans	Pin molds	hypothetical protein INT48_008373	190	92	130	2.7e-66	214.16	N	15	100	0	41.49	N	2023 04 11 13:04:06	Y	Explore in ECOTOX
7	UKZ93879.1	Y	21587	101201	Sordariomycetes	Trichoderma asperellum	Filamentous ascomycetes	hypothetical protein TrAFT101_008782	335	83	124	5.2e-49	174.87	N	15	100	1	33.88	N	2023 04 11 13:04:06	Y	Explore in ECOTOX
7	AWL24891.1	N	635	101364	Actinopteri	Carassius gibelio	Silver crucian carp	eukaryotic translation initiation factor 4E, partial	111	44	64	1.2e-18	89.35	N	15	100	0	17.31	N	2023 04 11 13:04:06	Y	Explore in ECOTOX
7	KAI1816717.1	N	9864	101475	Sordariomycetes	Poronia punctata	Filamentous ascomycetes	translation initiation factor eIF4e	351	75	120	2e-42	158.3	N	15	100	1	30.67	N	2023 04 11 13:04:06	Y	Explore in ECOTOX
7	KAF3892738.1	N	21123	101480	Eurotiomycetes	Trichophyton interdigitale	Dermatophytes	Translation initiation factor	362	85	119	6.8e-49	175.25	N	15	100	2	33.95	N	2023 04 11 13:04:06	Y	Explore in ECOTOX
7	XP_008240529.1	N	30161	102107	Magnoliopsida	Prunus mume	Japanese apricot	PREDICTED: eukaryotic translation initiation factor NCBP	237	93	131	1.2e-60	201.44	N	15	100	2	39.03	N	2023 04 11 13:04:06	Y	Explore in ECOTOX
7	XP_038904120.1	N	33271	102211	Magnoliopsida	Benincasa hispida	Wax gourd	eukaryotic translation initiation factor NCBP isoform X2	238	100	142	1.8e-64	211.07	N	15	100	2	40.89	N	2023 04 11 13:04:06	Y	Explore in ECOTOX
7	VDO04801.1	N	13741	102285	Cestoda	Rodentolepis nana	Tapeworms	unnamed protein product	467	56	91	9.5e-20	99.37	N	15	100	0	19.25	N	2023 04 11 13:04:06	Y	Explore in ECOTOX
7	XP_011051993.1	N	34211	103372	Insecta	Acromyrmex echinatior	Panamanian leafcutter ant	PREDICTED: eukaryotic translation initiation factor 4E type 2	218	146	169	3.3e-99	298.9	N	15	100	1	57.91	N	2023 04 11 13:04:06	Y	Explore in ECOTOX
7	KAI0135697.1	N	10545	103428	Sordariomycetes	Daldinia grandis	Filamentous ascomycetes	translation initiation factor eIF4e	353	76	120	2.8e-45	165.62	N	15	100	1	32.09	N	2023 04 11 13:04:06	Y	Explore in ECOTOX
7	KAI1643138.1	N	21604	103429	Sordariomycetes	Daldinia loculata	Filamentous ascomycetes	translation initiation factor eIF4e	351	75	119	9.7e-45	164.08	N	15	100	1	31.79	N	2023 04 11 13:04:06	Y	Explore in ECOTOX
7	TEA39051.1	Y	19921	103600	Mammalia	Sousa chinensis	Indo-pacific humpbacked dolphin	hypothetical protein DBR06_SOUSAS1710157	245	243	245	0	513.07	N	15	100	3	99.4	Y	2023 04 11 13:04:06	Y	Explore in ECOTOX
7	XP_020667150.1	N	38821	103695	Lepidosauria	Pogona vitticeps	Central bearded dragon	eukaryotic translation initiation factor 4E type 2 isoform X2	234	218	220	7.9e-163	460.3	N	15	100	3	89.18	N	2023 04 11 13:04:06	Y	Explore in ECOTOX
7	KAG8074350.1	N	58703	103762	Magnoliopsida	Zizania palustris	Wild rice	hypothetical protein GUJ93_ZPchr0006g42031	225	86	120	2.9e-61	202.6	N	15	100	2	39.25	N	2023 04 11 13:04:06	Y	Explore in ECOTOX
7	VDN00858.1	N	11041	103827	Chromadorea	Thelazia callipaeda	Thelaziosis nematode	unnamed protein product	226	111	138	8e-73	232.26	N	15	100	1	45	N	2023 04 11 13:04:06	Y	Explore in ECOTOX
7	XP_033309983.1	N	24027	103933	Insecta	Bombus bifarius	Bumble bees	eukaryotic translation initiation factor 4E type 2 isoform X3	215	147	176	4.5e-102	305.83	N	15	100	1	59.25	N	2023 04 11 13:04:06	Y	Explore in ECOTOX
7	XP_015687180.1	N	23986	103944	Lepidosauria	Protobothrops mucrosquamatus	Chinese habu	eukaryotic translation initiation factor 4E type 2	279	223	229	2.5e-157	447.97	N	15	100	3	86.79	N	2023 04 11 13:04:06	Y	Explore in ECOTOX
7	NXC16916.1	N	11553	103954	Aves	Corythaeola cristata	Great blue turaco	IF4E2 factor	218	208	213	6e-155	439.88	N	15	100	3	85.22	N	2023 04 11 13:04:06	Y	Explore in ECOTOX
7	NXJ96064.1	N	14263	103956	Aves	Corythaixoides concolor	Grey go-away-bird	IF4E2 factor	218	207	213	1.9e-154	438.34	N	15	100	3	84.93	N	2023 04 11 13:04:06	Y	Explore in ECOTOX
7	OOQ85630.1	N	22419	104259	Eurotiomycetes	Penicillium brasilianum	Green and blue molds	putative translation initiation factor eIF4E3	330	82	120	5.5e-51	179.87	N	15	100	1	34.85	N	2023 04 11 13:04:06	Y	Explore in ECOTOX
7	KAF9820876.1	N	11389	104341	Agaricomycetes	Postia placenta	Basidiomycetes	hypothetical protein IEO21_01103	265	88	132	1.3e-53	184.5	N	15	100	1	35.74	N	2023 04 11 13:04:06	Y	Explore in ECOTOX
7	GHJ90357.1	N	6897	104408	Tremellomycetes	Naganishia liquefaciens	Basidiomycetes	hypothetical protein NliqN6_6759	321	70	108	9.7e-38	145.21	N	15	100	0	28.13	N	2023 04 11 13:04:06	Y	Explore in ECOTOX
7	XP_011260131.1	N	38837	104421	Insecta	Camponotus floridanus	Florida carpenter ant	eukaryotic translation initiation factor 4E type 2 isoform X2	218	142	168	9.6e-96	290.04	N	15	100	1	56.19	N	2023 04 11 13:04:06	Y	Explore in ECOTOX
7	KOB52034.1	N	17113	104452	Insecta	Operophtera brumata	Winter moth	Eukaryotic initiation factor 4E-2, partial	135	67	91	1.4e-41	149.44	N	15	100	0	28.95	N	2023 04 11 13:04:06	Y	Explore in ECOTOX
7	XP_014086686.1	N	34298	104688	Insecta	Bactrocera oleae	Olive fruit fly	eukaryotic translation initiation factor 4E type 2 isoform X1	220	92	125	1.7e-64	210.69	N	15	100	0	40.82	N	2023 04 11 13:04:06	Y	Explore in ECOTOX
7	KAI0226935.1	N	32478	104711	Polychaeta	Lamellibrachia satsuma	Pogonophores	Eukaryotic translation initiation factor 4E type 2, partial	182	132	157	1.1e-98	296.2	N	15	100	1	57.39	N	2023 04 11 13:04:06	Y	Explore in ECOTOX
7	CAF0952013.1	N	25317	104777	Eurotatoria	Brachionus calyciflorus	Rotifers	unnamed protein product	228	121	161	1.2e-87	269.63	N	15	100	2	52.24	N	2023 04 11 13:04:06	Y	Explore in ECOTOX
7	UJR32347.1	N	33072	104782	Eurotatoria	Adineta vaga	Rotifers	hypothetical protein I4U23_019810	222	94	131	1.9e-66	215.7	N	15	100	1	41.79	N	2023 04 11 13:04:06	Y	Explore in ECOTOX
7	XP_015812583.1	N	70058	105023	Actinopteri	Nothobranchius furzeri	Turquoise killifish	PREDICTED: eukaryotic translation initiation factor 4E type 2 isoform X2	233	201	209	1.6e-143	411.38	N	15	100	3	79.7	N	2023 04 11 13:04:06	Y	Explore in ECOTOX
7	GAQ83334.1	N	16291	105231	Klebsormidiophyceae	Klebsormidium nitens	Green plants	translation initiation factor 4E	280	82	118	2e-56	192.2	N	15	100	2	37.24	N	2023 04 11 13:04:06	Y	Explore in ECOTOX
7	XP_042535071.1	Y	37321	105255	Mammalia	Dipodomys spectabilis	Banner-tailed kangaroo rat	eukaryotic translation initiation factor 4E type 2 isoform X1	245	243	244	0	512.69	N	15	100	3	99.33	Y	2023 04 11 13:04:06	Y	Explore in ECOTOX
7	GCB19675.1	N	11403	105351	Eurotiomycetes	Aspergillus awamori	Green and blue molds	CTD kinase subunit alpha	1428	86	127	7.5e-47	178.33	N	15	100	2	34.55	N	2023 04 11 13:04:06	Y	Explore in ECOTOX
7	KUI71214.1	N	11311	105487	Sordariomycetes	Valsa mali	Filamentous ascomycetes	Eukaryotic translation initiation factor 4E type 2	356	92	130	2.1e-53	186.81	N	15	100	2	36.19	N	2023 04 11 13:04:06	Y	Explore in ECOTOX
7	KAG9200012.1	N	22395	105696	Dothideomycetes	Epicoccum nigrum	Filamentous ascomycetes	hypothetical protein G6514_007716	353	82	122	1.7e-46	168.7	N	15	100	1	32.68	N	2023 04 11 13:04:06	Y	Explore in ECOTOX
7	XP_023706045.1	N	59778	105785	Insecta	Cryptotermes secundus	Powder-post termites	eukaryotic translation initiation factor 4E type 2	220	148	174	5.8e-105	313.54	N	15	100	2	60.75	N	2023 04 11 13:04:06	Y	Explore in ECOTOX
7	XP_028479442.1	N	18307	105984	Tremellomycetes	Apiotrichum porosum	Basidiomycetes	hypothetical protein EHS24_004928	543	54	85	1.2e-24	113.62	N	15	100	0	22.01	N	2023 04 11 13:04:06	Y	Explore in ECOTOX
7	ORY64750.1	N	9878	106004	Microbotryomycetes	Leucosporidium creatinivorum	Basidiomycetes	translation initiation factor eIF 4e-like domain-containing protein	422	66	104	9e-25	112.85	N	15	100	1	21.86	N	2023 04 11 13:04:06	Y	Explore in ECOTOX
7	XP_039021898.1	N	164811	106335	Magnoliopsida	Hibiscus syriacus	Rose-of-Sharon	eukaryotic translation initiation factor NCBP-like	231	99	139	4.1e-64	209.92	N	15	100	2	40.67	N	2023 04 11 13:04:06	Y	Explore in ECOTOX
7	TQD80440.1	N	46156	106549	Magnoliopsida	Malus baccata	Shan jing zi	hypothetical protein C1H46_034030	236	89	121	1.7e-62	206.07	N	15	100	2	39.92	N	2023 04 11 13:04:06	Y	Explore in ECOTOX
7	XP_023010422.1	Y	46437	106582	Actinopteri	Maylandia zebra	Zebra mbuna	eukaryotic translation initiation factor 4E type 2 isoform X2	268	201	212	9.1e-131	380.56	N	15	100	3	73.73	N	2023 04 11 13:04:06	Y	Explore in ECOTOX
7	XP_032659717.1	N	44406	106734	Testudinata	Chelonoidis abingdonii	Abingdon island giant tortoise	eukaryotic translation initiation factor 4E type 2	234	214	217	6.8e-160	452.98	N	15	100	3	87.76	N	2023 04 11 13:04:06	Y	Explore in ECOTOX
7	NWT54009.1	Y	14073	107208	Aves	Erythrocercus mccallii	Song birds	IF4E2 factor	222	214	219	3e-160	453.37	N	15	100	3	87.84	N	2023 04 11 13:04:06	Y	Explore in ECOTOX
7	CBL94688.1	N	142	107817	Magnoliopsida	Capsicum chacoense	Peppers	eukaryotic translation initiation factor, partial	198	62	97	8.3e-32	126.33	N	15	100	2	24.48	N	2023 04 11 13:04:06	Y	Explore in ECOTOX
7	KAG4426074.1	N	16419	108018	Leotiomycetes	Cadophora malorum	Filamentous ascomycetes	hypothetical protein IFR04_000781	347	86	130	5.9e-49	174.87	N	15	100	2	33.88	N	2023 04 11 13:04:06	Y	Explore in ECOTOX
7	XP_021282439.1	N	27754	108875	Magnoliopsida	Herrania umbratica	Mallow family	eukaryotic translation initiation factor NCBP isoform X2	232	92	130	2.7e-63	207.99	N	15	100	2	40.3	N	2023 04 11 13:04:06	Y	Explore in ECOTOX
7	OCB86388.1	N	8500	108892	Agaricomycetes	Sanghuangporus baumii	Basidiomycetes	eukaryotic translation initiation factor 4E member 2	478	84	132	9e-42	159.46	N	15	100	1	30.89	N	2023 04 11 13:04:06	Y	Explore in ECOTOX
7	XP_022203250.1	N	35362	108931	Insecta	Nilaparvata lugens	Brown planthopper	eukaryotic translation initiation factor 4E type 2 isoform X1	219	150	174	4.7e-106	316.24	N	15	100	1	61.27	N	2023 04 11 13:04:06	Y	Explore in ECOTOX
7	KAG7402168.1	N	12027	109152	Peronosporales	Phytophthora boehmeriae	Heterokonts	Eukaryotic translation initiation factor 4E type 2	382	101	136	4.2e-71	233.03	N	15	100	2	45.15	N	2023 04 11 13:04:06	Y	Explore in ECOTOX
7	XP_022388557.1	N	24439	109264	Eurotiomycetes	Aspergillus bombycis	Green and blue molds	putative translation initiation factor eIF4E3	332	81	119	2.7e-51	180.64	N	15	100	1	35	N	2023 04 11 13:04:06	Y	Explore in ECOTOX
7	XP_019712209.1	N	42026	109280	Actinopteri	Hippocampus comes	Tiger tail seahorse	PREDICTED: eukaryotic translation initiation factor 4E type 2-like, partial	296	196	209	6.9e-144	414.85	N	15	100	3	80.37	N	2023 04 11 13:04:06	Y	Explore in ECOTOX
7	KAI1405960.1	N	12271	109372	Sordariomycetes	Hypoxylon fuscum	Filamentous ascomycetes	translation initiation factor eIF4e	361	76	120	1.2e-44	164.08	N	15	100	1	31.79	N	2023 04 11 13:04:06	Y	Explore in ECOTOX
7	XP_013625477.1	N	56626	109376	Magnoliopsida	Brassica oleracea var. oleracea	Wild cabbage	PREDICTED: eukaryotic translation initiation factor NCBP	218	87	119	2.9e-59	197.21	N	15	100	2	38.21	N	2023 04 11 13:04:06	Y	Explore in ECOTOX
7	KAI1191388.1	N	34862	109381	Sordariomycetes	Nemania serpens	Filamentous ascomycetes	translation initiation factor eIF4e	342	74	118	4.7e-43	159.46	N	15	100	1	30.89	N	2023 04 11 13:04:06	Y	Explore in ECOTOX
7	XP_022667102.1	N	30574	109461	Arachnida	Varroa destructor	Honeybee mite	eukaryotic translation initiation factor 4E type 2-like	326	102	138	3.1e-71	231.49	N	15	100	2	44.85	N	2023 04 11 13:04:06	Y	Explore in ECOTOX
7	EPQ18108.1	N	60289	109478	Mammalia	Myotis brandtii	Brandt's bat	Eukaryotic translation initiation factor 4E type 2	450	214	216	1.9e-158	457.6	N	15	100	3	88.66	Y	2023 04 11 13:04:06	Y	Explore in ECOTOX
7	KAF8909327.1	N	16482	109634	Agaricomycetes	Gymnopilus junonius	Gill mushrooms	eukaryotic translation initiation factor 4E class II	301	90	125	2.4e-50	177.18	N	15	100	1	34.33	N	2023 04 11 13:04:06	Y	Explore in ECOTOX
7	KAF8967685.1	N	18792	109635	Agaricomycetes	Flammula alnicola	Gill mushrooms	translation initiation factor eIF 4e-like domain-containing protein	305	93	134	3.3e-48	171.78	N	15	100	1	33.28	N	2023 04 11 13:04:06	Y	Explore in ECOTOX
7	KAF9480508.1	N	16585	109636	Agaricomycetes	Pholiota conissans	Gill mushrooms	eukaryotic translation initiation factor 4E	307	89	125	1.2e-46	167.93	N	15	100	1	32.54	N	2023 04 11 13:04:06	Y	Explore in ECOTOX
7	TPX57161.1	N	6612	109895	Chytridiomycetes	Powellomyces hirtus	Chytrids	hypothetical protein PhCBS80983_g04012	213	103	135	4.2e-67	217.24	N	15	100	2	42.09	N	2023 04 11 13:04:06	Y	Explore in ECOTOX
7	XP_041804580.1	N	33958	109905	Actinopteri	Chelmon rostratus	Copperband butterflyfish	eukaryotic translation initiation factor 4E type 2 isoform X2	233	204	212	3.5e-137	395.2	N	15	100	3	76.57	N	2023 04 11 13:04:06	Y	Explore in ECOTOX
7	XP_017781528.1	N	19616	110193	Insecta	Nicrophorus vespilloides	Sexton beetles	PREDICTED: eukaryotic translation initiation factor 4E type 2 isoform X2	226	118	145	8e-71	226.87	N	15	100	0	43.95	N	2023 04 11 13:04:06	Y	Explore in ECOTOX
7	XP_011128736.1	N	12735	110365	Conoidasida	Gregarina niphandrodes	Apicomplexans	eukaryotic translation initiation factor 4E type 2	185	65	106	4.9e-35	134.03	N	15	100	1	25.97	N	2023 04 11 13:04:06	Y	Explore in ECOTOX
7	XP_023934829.1	N	21987	110368	Insecta	Bicyclus anynana	Squinting bush brown	eukaryotic translation initiation factor 4E type 2	250	97	126	2.1e-67	219.16	N	15	100	1	42.46	N	2023 04 11 13:04:06	Y	Explore in ECOTOX
7	KAF0913991.1	N	48589	110450	Magnoliopsida	Oryza meyeriana var. granulata	Grass family	hypothetical protein E2562_026374	228	94	135	1.4e-61	203.37	N	15	100	2	39.4	N	2023 04 11 13:04:06	Y	Explore in ECOTOX
7	KAI0906177.1	N	12543	110526	Sordariomycetes	Kretzschmaria deusta	Filamentous ascomycetes	translation initiation factor eIF4e	347	73	118	3e-42	157.53	N	15	100	0	30.52	N	2023 04 11 13:04:06	Y	Explore in ECOTOX
7	KAI1497583.1	N	11385	110534	Sordariomycetes	Biscogniauxia marginata	Filamentous ascomycetes	translation initiation factor eIF 4e-like domain-containing protein	342	78	122	2.3e-47	170.63	N	15	100	2	33.06	N	2023 04 11 13:04:06	Y	Explore in ECOTOX
7	KAI1084124.1	N	12552	110547	Sordariomycetes	Whalleya microplaca	Filamentous ascomycetes	translation initiation factor eIF4e	362	75	120	7.1e-44	162.16	N	15	100	1	31.42	N	2023 04 11 13:04:06	Y	Explore in ECOTOX
7	NXE83203.1	Y	14121	110676	Aves	Cochlearius cochlearius	Boat-billed heron	IF4E2 factor	218	208	213	9.3e-155	439.11	N	15	100	3	85.07	N	2023 04 11 13:04:06	Y	Explore in ECOTOX
7	CAG4933859.1	N	30181	110799	Insecta	Parnassius apollo	Apollo	unnamed protein product	231	100	128	3.7e-69	223.02	N	15	100	2	43.21	N	2023 04 11 13:04:06	Y	Explore in ECOTOX
7	CAF5116445.1	N	52243	111125	Amphibia	Ranitomeya imitator	Mimic poison frog	unnamed protein product, partial	239	233	237	4.2e-176	493.81	N	15	100	3	95.67	N	2023 04 11 13:04:06	Y	Explore in ECOTOX
7	KAH9166033.1	N	17472	111137	Agaricomycetes	Lactarius sanguifluus	Basidiomycetes	eukaryotic translation initiation factor 4E class II	265	92	134	2.2e-51	178.72	N	15	100	2	34.63	N	2023 04 11 13:04:06	Y	Explore in ECOTOX
7	KAF8268696.1	N	18945	111141	Agaricomycetes	Lactarius quietus	Basidiomycetes	eukaryotic translation initiation factor 4E class II	286	90	127	8.6e-47	167.55	N	15	100	1	32.46	N	2023 04 11 13:04:06	Y	Explore in ECOTOX
7	XP_044722662.1	N	23777	111463	Sordariomycetes	Hirsutella rhossiliensis	Filamentous ascomycetes	eukaryotic initiation factor 4E domain-containing protein	325	91	133	6.3e-50	176.79	N	15	100	2	34.25	N	2023 04 11 13:04:06	Y	Explore in ECOTOX
7	XP_041506002.1	Y	50333	111838	Mammalia	Microtus oregoni	Creeping vole	eukaryotic translation initiation factor 4E type 2 isoform X1	245	243	244	0	513.07	N	15	100	3	99.4	Y	2023 04 11 13:04:06	Y	Explore in ECOTOX
7	KAH8292381.1	Y	12797	111875	Insecta	Drosophila jambulina	Fruit flies	hypothetical protein KR054_009072, partial	152	62	87	4.4e-39	143.66	N	15	100	0	27.83	N	2023 04 11 13:04:06	Y	Explore in ECOTOX
7	XP_009837606.1	N	224238	112090	Saprolegniales	Aphanomyces astaci	Heterokonts	hypothetical protein H257_12178	309	99	132	5.6e-68	222.63	N	15	100	2	43.13	N	2023 04 11 13:04:06	Y	Explore in ECOTOX
7	KAG9403536.1	N	19456	112091	Saprolegniales	Aphanomyces cochlioides	Heterokonts	hypothetical protein AC1031_006176	235	70	118	4.8e-41	151.37	N	15	100	3	29.33	N	2023 04 11 13:04:06	Y	Explore in ECOTOX
7	XP_037163366.1	Y	26626	112416	Lecanoromycetes	Letharia columbiana	Filamentous ascomycetes	uncharacterized protein HO173_007789	355	91	133	7.3e-51	180.26	N	15	100	1	34.92	N	2023 04 11 13:04:06	Y	Explore in ECOTOX
7	KAF8489321.1	N	20330	112417	Agaricomycetes	Gautieria morchelliformis	Basidiomycetes	translation initiation factor eIF 4e-like domain-containing protein	275	93	123	3.3e-47	168.32	N	15	100	1	32.61	N	2023 04 11 13:04:06	Y	Explore in ECOTOX
7	XP_023628153.1	N	23271	112498	Dothideomycetes	Ramularia collo-cygni	Filamentous ascomycetes	related to mRNA cap-binding protein related to eIF-4E	345	80	125	1.9e-49	176.02	N	15	100	3	34.1	N	2023 04 11 13:04:06	Y	Explore in ECOTOX
7	XP_044982115.1	N	67074	112509	Magnoliopsida	Hordeum vulgare subsp. vulgare	Domesticated barley	eukaryotic translation initiation factor NCBP	232	86	119	7.7e-61	201.83	N	15	100	2	39.1	N	2023 04 11 13:04:06	Y	Explore in ECOTOX
7	AER62175.1	Y	61	112516	Magnoliopsida	Hordeum marinum subsp. marinum	Seaside barley	eukaryotic initiation factor (iso)4E, partial	167	65	92	5.2e-31	123.25	N	15	100	0	23.88	N	2023 04 11 13:04:06	Y	Explore in ECOTOX
7	KAF8587837.1	N	20275	113071	Agaricomycetes	Ramaria rubella	Basidiomycetes	eukaryotic translation initiation factor 4E	285	93	129	1.4e-50	177.18	N	15	100	2	34.33	N	2023 04 11 13:04:06	Y	Explore in ECOTOX
7	NXN98231.1	Y	14850	113115	Aves	Rhinopomastus cyanomelas	Common scimitar-bill	IF4E2 factor	222	214	219	3e-160	453.37	N	15	100	3	87.84	N	2023 04 11 13:04:06	Y	Explore in ECOTOX
7	CBL94695.1	N	128	113210	Magnoliopsida	Capsicum pubescens	Apple chile	eukaryotic translation initiation factor, partial	198	62	97	4.1e-32	127.1	N	15	100	2	24.62	N	2023 04 11 13:04:06	Y	Explore in ECOTOX
7	KXT14080.1	N	13244	113226	Dothideomycetes	Pseudocercospora musae	Filamentous ascomycetes	hypothetical protein AC579_780	338	88	133	9.8e-51	179.1	N	15	100	3	34.7	N	2023 04 11 13:04:06	Y	Explore in ECOTOX
7	XP_045449183.1	N	14882	113334	Insecta	Melitaea cinxia	Glanville fritillary	eukaryotic translation initiation factor 4E type 2	232	100	128	8.2e-66	214.54	N	15	100	1	41.57	N	2023 04 11 13:04:06	Y	Explore in ECOTOX
7	XP_018609207.1	N	72551	113540	Actinopteri	Scleropages formosus	Asian bonytongue	eukaryotic translation initiation factor 4E type 2-like isoform X3	238	203	214	1.7e-150	429.1	N	15	100	3	83.13	N	2023 04 11 13:04:06	Y	Explore in ECOTOX
7	TBU27309.1	N	45141	114155	Agaricomycetes	Dichomitus squalens	Bracket fungi	eukaryotic translation initiation factor 4E class II	290	88	125	1.3e-48	172.56	N	15	100	1	33.43	N	2023 04 11 13:04:06	Y	Explore in ECOTOX
7	NWU17860.1	Y	13939	114276	Aves	Cephalopterus ornatus	Amazonian umbrellabird	IF4E2 factor	218	208	213	5.1e-155	439.88	N	15	100	3	85.22	N	2023 04 11 13:04:06	Y	Explore in ECOTOX
7	XP_027541348.1	Y	39505	114329	Aves	Neopelma chrysocephalum	Saffron-crested tyrant-manakin	eukaryotic translation initiation factor 4E type 2 isoform X2	234	214	219	1.8e-160	454.14	N	15	100	3	87.98	N	2023 04 11 13:04:06	Y	Explore in ECOTOX
7	NXM37108.1	Y	14068	114331	Aves	Oxyruncus cristatus	Sharpbill	IF4E2 factor	222	214	219	3e-160	453.37	N	15	100	3	87.84	N	2023 04 11 13:04:06	Y	Explore in ECOTOX
7	NXK37268.1	Y	14174	114369	Aves	Piprites chloris	White-winged piprites	IF4E2 factor	222	214	219	3e-160	453.37	N	15	100	3	87.84	N	2023 04 11 13:04:06	Y	Explore in ECOTOX
7	XP_015916560.1	N	33372	114398	Arachnida	Parasteatoda tepidariorum	Common house spider	eukaryotic translation initiation factor 4E type 2	252	116	142	2.1e-85	265	N	15	100	0	51.34	N	2023 04 11 13:04:06	Y	Explore in ECOTOX
7	GAX94834.1	N	15365	114742	Pythiales	Pythium insidiosum	Heterokonts	tripeptidyl-peptidase, putative	1053	82	110	1.4e-50	188.73	N	15	100	0	36.57	N	2023 04 11 13:04:06	Y	Explore in ECOTOX
7	KAI0851602.1	N	10676	114800	Sordariomycetes	Daldinia vernicosa	Filamentous ascomycetes	translation initiation factor eIF4e	351	76	121	5.4e-45	164.85	N	15	100	2	31.94	N	2023 04 11 13:04:06	Y	Explore in ECOTOX
7	KAI0457955.1	N	12489	114808	Sordariomycetes	Xylaria acuta	Filamentous ascomycetes	translation initiation factor eIF4e	347	71	117	5.2e-40	151.75	N	15	100	0	29.4	N	2023 04 11 13:04:06	Y	Explore in ECOTOX
7	KAI0977507.1	N	25875	114810	Sordariomycetes	Xylaria arbuscula	Filamentous ascomycetes	translation initiation factor eIF4e	351	71	119	1.9e-40	152.91	N	15	100	0	29.62	N	2023 04 11 13:04:06	Y	Explore in ECOTOX
7	KAI1754545.1	N	12066	114812	Sordariomycetes	Xylaria castorea	Filamentous ascomycetes	translation initiation factor eIF4e	349	72	117	3.7e-41	154.84	N	15	100	1	30	N	2023 04 11 13:04:06	Y	Explore in ECOTOX
7	KAI0866054.1	Y	12751	114814	Sordariomycetes	Xylaria cubensis	Filamentous ascomycetes	translation initiation factor eIF4e	349	73	118	1.1e-41	156.38	N	15	100	2	30.3	N	2023 04 11 13:04:06	Y	Explore in ECOTOX
7	RYC65136.1	N	12642	114818	Sordariomycetes	Xylaria longipes	Filamentous ascomycetes	hypothetical protein CHU98_g1110	347	74	117	5.4e-42	156.76	N	15	100	1	30.37	N	2023 04 11 13:04:06	Y	Explore in ECOTOX
7	XP_033332096.1	N	22393	115081	Insecta	Megalopta genalis	Sweat bees	eukaryotic translation initiation factor 4E type 2 isoform X2	215	143	173	3e-100	301.21	N	15	100	1	58.36	N	2023 04 11 13:04:06	Y	Explore in ECOTOX
7	XP_045460573.1	N	24420	115357	Insecta	Harmonia axyridis	Ladybird beetles	eukaryotic translation initiation factor 4E type 2	223	111	143	3e-71	228.02	N	15	100	1	44.18	N	2023 04 11 13:04:06	Y	Explore in ECOTOX
7	NWQ80590.1	Y	12327	115618	Aves	Columbina picui	Picui ground-dove	IF4E2 factor	218	208	213	9.3e-155	439.11	N	15	100	3	85.07	N	2023 04 11 13:04:06	Y	Explore in ECOTOX
7	XP_039750601.1	N	21135	116150	Insecta	Pararge aegeria	Specked wood butterfly	eukaryotic translation initiation factor 4E type 2	233	99	126	1.2e-68	221.86	N	15	100	1	42.98	N	2023 04 11 13:04:06	Y	Explore in ECOTOX
7	XP_019870001.1	N	17654	116153	Insecta	Aethina tumida	Small hive beetle	PREDICTED: eukaryotic translation initiation factor 4E type 2	237	107	129	9.8e-75	237.27	N	15	100	0	45.97	N	2023 04 11 13:04:06	Y	Explore in ECOTOX
7	XP_041159217.1	N	32701	116603	Agaricomycetes	Suillus plorans	Basidiomycetes	translation initiation factor eIF 4e-like domain-containing protein	288	86	120	4.7e-48	171.01	N	15	100	1	33.13	N	2023 04 11 13:04:06	Y	Explore in ECOTOX
7	CAF9916424.1	N	10633	116794	Lecanoromycetes	Heterodermia speciosa	Filamentous ascomycetes	hypothetical protein HETSPECPRED_002905	356	89	132	1.1e-47	171.78	N	15	100	1	33.28	N	2023 04 11 13:04:06	Y	Explore in ECOTOX
7	KAG6986616.1	N	10217	116821	Lecanoromycetes	Physcia stellaris	Filamentous ascomycetes	hypothetical protein G7Y79_00076g099490	358	90	131	3.3e-51	181.03	N	15	100	1	35.07	N	2023 04 11 13:04:06	Y	Explore in ECOTOX
7	XP_026347479.1	Y	43150	116960	Mammalia	Ursus arctos horribilis	Brown bear	eukaryotic translation initiation factor 4E type 2 isoform X1	245	243	244	0	512.3	N	15	100	3	99.25	Y	2023 04 11 13:04:06	Y	Explore in ECOTOX
7	OII76819.1	N	3970	117008	Conoidasida	Cryptosporidium andersoni	Apicomplexans	translation initiation factor 4E	240	39	58	2.1e-08	65.08	N	15	100	1	12.61	N	2023 04 11 13:04:06	Y	Explore in ECOTOX
7	KAF5373303.1	N	10626	117010	Agaricomycetes	Tricholomella constricta	Gill mushrooms	hypothetical protein D9615_007480	286	86	123	1.3e-49	174.87	N	15	100	1	33.88	N	2023 04 11 13:04:06	Y	Explore in ECOTOX
7	KAG5642643.1	N	9485	117018	Agaricomycetes	Asterophora parasitica	Gill mushrooms	hypothetical protein DXG03_002382	374	66	102	2.2e-33	134.81	N	15	100	2	26.12	N	2023 04 11 13:04:06	Y	Explore in ECOTOX
7	KAF8075042.1	N	15043	117065	Agaricomycetes	Lyophyllum atratum	Gill mushrooms	translation initiation factor eIF4e	278	83	118	1.4e-41	154.07	N	15	100	1	29.85	N	2023 04 11 13:04:06	Y	Explore in ECOTOX
7	KAG5639075.1	N	12366	117069	Agaricomycetes	Sphagnurus paluster	Gill mushrooms	hypothetical protein H0H81_007019	251	75	114	1e-37	143.28	N	15	100	0	27.76	N	2023 04 11 13:04:06	Y	Explore in ECOTOX
7	KAG6910218.1	N	16943	117070	Agaricomycetes	Tephrocybe rancida	Gill mushrooms	hypothetical protein DXG01_012353	305	82	117	2e-44	162.16	N	15	100	0	31.42	N	2023 04 11 13:04:06	Y	Explore in ECOTOX
7	NXG26347.1	Y	13957	117165	Aves	Grallaria varia	Variegated antpitta	IF4E2 factor	222	214	219	3e-160	453.37	N	15	100	3	87.84	N	2023 04 11 13:04:06	Y	Explore in ECOTOX
7	KAE8210372.1	N	15740	117179	Exobasidiomycetes	Tilletia walkeri	Bunts	hypothetical protein CF327_g5736	741	56	81	2.5e-24	113.23	N	15	100	0	21.94	N	2023 04 11 13:04:06	Y	Explore in ECOTOX
7	RBQ64618.1	Y	39650	117187	Sordariomycetes	Fusarium verticillioides	Filamentous ascomycetes	hypothetical protein FVER14953_05198	341	84	123	1.7e-49	176.02	N	15	100	1	34.1	N	2023 04 11 13:04:06	Y	Explore in ECOTOX
7	TPX70136.1	N	8596	117820	Chytridiomycetes	Spizellomyces sp. 'palustris'	Chytrids	hypothetical protein SpCBS45565_g01907	223	108	145	5.1e-71	227.25	N	15	100	2	44.03	N	2023 04 11 13:04:06	Y	Explore in ECOTOX
7	VEL24767.1	N	37869	117903	Monogenea	Protopolystoma xenopodis	Flatworms	unnamed protein product	182	44	71	4.9e-15	82.03	N	15	100	0	15.89	N	2023 04 11 13:04:06	Y	Explore in ECOTOX
7	XP_036410306.1	N	40213	118141	Actinopteri	Megalops cyprinoides	Indo-Pacific tarpon	eukaryotic translation initiation factor 4E type 2	238	194	210	3.6e-141	405.6	N	15	100	3	78.58	N	2023 04 11 13:04:06	Y	Explore in ECOTOX
7	NXL66115.1	Y	14052	118183	Aves	Chordeiles acutipennis	Lesser nighthawk	IF4E2 factor	218	208	213	9.3e-155	439.11	N	15	100	3	85.07	N	2023 04 11 13:04:06	Y	Explore in ECOTOX
7	XP_009901892.1	N	29091	118200	Aves	Dryobates pubescens	Downy woodpecker	PREDICTED: eukaryotic translation initiation factor 4E type 2	244	208	214	7.7e-156	442.96	N	15	100	3	85.82	N	2023 04 11 13:04:06	Y	Explore in ECOTOX
7	KAF7147784.1	N	33358	118357	Magnoliopsida	Rhododendron simsii	Heath family	hypothetical protein RHSIM_Rhsim03G0001600	233	98	139	6.8e-65	212.23	N	15	100	2	41.12	N	2023 04 11 13:04:06	Y	Explore in ECOTOX
7	GEV27115.1	N	936169	118510	Magnoliopsida	Tanacetum cinerariifolium	Pyrethrum	eukaryotic translation initiation factor NCBP	213	96	137	3.4e-63	207.22	N	15	100	2	40.15	N	2023 04 11 13:04:06	Y	Explore in ECOTOX
7	AHA36670.1	Y	37	118700	Magnoliopsida	Nicotiana langsdorffii	Fumo-bravo	eukarytic translation initiation factor	222	60	101	1.8e-33	131.34	N	15	100	1	25.45	N	2023 04 11 13:04:06	Y	Explore in ECOTOX
7	AHA36674.1	Y	203	118713	Magnoliopsida	Nicotiana undulata	Nightshade family	eukarytic translation initiation factor	222	60	101	1.8e-33	131.34	N	15	100	1	25.45	N	2023 04 11 13:04:06	Y	Explore in ECOTOX
7	KAG6750757.1	N	63599	118781	Magnoliopsida	Populus tomentosa	Chinese white poplar	hypothetical protein POTOM_045267	226	90	131	4.6e-61	202.22	N	15	100	2	39.18	N	2023 04 11 13:04:06	Y	Explore in ECOTOX
7	NXJ63322.1	Y	14274	118793	Aves	Rostratula benghalensis	Greater painted-snipe	IF4E2 factor	218	208	213	9.3e-155	439.11	N	15	100	3	85.07	N	2023 04 11 13:04:06	Y	Explore in ECOTOX
7	XP_007462825.1	Y	27194	118797	Mammalia	Lipotes vexillifer	Yangtze River dolphin	PREDICTED: eukaryotic translation initiation factor 4E type 2 isoform X2	245	243	245	0	513.07	N	15	100	3	99.4	Y	2023 04 11 13:04:06	Y	Explore in ECOTOX
7	CAD2086226.1	N	5260	119398	Aconoidasida	Plasmodium vinckei brucechwatti	Haemosporidians	eukaryotic translation initiation factor 4E, putative	227	47	82	1.9e-09	67.78	N	15	100	1	13.13	N	2023 04 11 13:04:06	Y	Explore in ECOTOX
7	XP_044074757.1	N	59368	119488	Actinopteri	Siniperca chuatsi	Mandarin fish	eukaryotic translation initiation factor 4E type 2 isoform X2	233	204	213	7.4e-138	397.13	N	15	100	3	76.94	N	2023 04 11 13:04:06	Y	Explore in ECOTOX
7	RYN21604.1	N	73158	119927	Dothideomycetes	Alternaria tenuissima	Filamentous ascomycetes	hypothetical protein AA0115_g9531	356	84	122	3.2e-51	181.03	N	15	100	2	35.07	N	2023 04 11 13:04:06	Y	Explore in ECOTOX
7	XP_043169481.1	N	24344	119953	Dothideomycetes	Alternaria atra	Filamentous ascomycetes	uncharacterized protein ALTATR162_LOCUS5926	356	84	122	3e-51	181.03	N	15	100	2	35.07	N	2023 04 11 13:04:06	Y	Explore in ECOTOX
7	XP_041410076.1	N	22032	120017	Ustilaginomycetes	Ustilago hordei	Smuts	uncharacterized protein UHO2_03536	626	65	89	2.7e-29	127.1	N	15	100	0	24.62	N	2023 04 11 13:04:06	Y	Explore in ECOTOX
7	SVE74821.1	N	372	120202	Branchiopoda	Daphnia carinata	Common water fleas	EOG090X0BMA	178	95	117	7.9e-61	199.9	N	15	100	0	38.73	N	2023 04 11 13:04:06	Y	Explore in ECOTOX
7	KAF0688384.1	N	46501	120398	Saprolegniales	Aphanomyces stellatus	Heterokonts	hypothetical protein As57867_019938	329	97	133	4.2e-67	221.09	N	15	100	2	42.83	N	2023 04 11 13:04:06	Y	Explore in ECOTOX
7	XP_037262086.1	Y	41451	120794	Aves	Falco rusticolus	Gyrfalcon	eukaryotic translation initiation factor 4E type 2 isoform X2	234	214	219	1.8e-160	454.14	N	15	100	3	87.98	N	2023 04 11 13:04:06	Y	Explore in ECOTOX
7	CAD7695821.1	N	11110	121088	Ulvophyceae	Ostreobium quekettii	Green algae	unnamed protein product	241	59	102	7.1e-32	127.87	N	15	100	2	24.77	N	2023 04 11 13:04:06	Y	Explore in ECOTOX
7	XP_002431460.1	N	21883	121224	Insecta	Pediculus humanus corporis	Human body louse	eukaryotic translation initiation factor 4E type, putative	213	147	172	1.4e-101	304.68	N	15	100	2	59.03	N	2023 04 11 13:04:06	Y	Explore in ECOTOX
7	KAG9346390.1	N	28327	121402	Actinopteri	Albula glossodonta	Roundjaw bonefish	hypothetical protein JZ751_006701	272	168	189	2.6e-122	359.38	N	15	100	3	69.63	N	2023 04 11 13:04:06	Y	Explore in ECOTOX
7	KFV19332.1	Y	28574	121530	Aves	Tauraco erythrolophus	Red-crested turaco	Eukaryotic translation initiation factor 4E type 2, partial	218	208	213	9.3e-155	439.11	N	15	100	3	85.07	N	2023 04 11 13:04:06	Y	Explore in ECOTOX
7	XP_035347439.1	N	23873	121627	Eurotiomycetes	Talaromyces rugulosus	Green and blue molds	uncharacterized protein TRUGW13939_08412	345	87	122	3e-50	178.33	N	15	100	1	34.55	N	2023 04 11 13:04:06	Y	Explore in ECOTOX
7	ODH37025.1	N	17162	121759	Eurotiomycetes	Paracoccidioides brasiliensis	Filamentous ascomycetes	hypothetical protein ACO22_02667	354	94	138	1.2e-53	187.19	N	15	100	2	36.27	N	2023 04 11 13:04:06	Y	Explore in ECOTOX
7	XP_008479924.1	N	25960	121845	Insecta	Diaphorina citri	Asian citrus psyllid	eukaryotic translation initiation factor 4E type 2 isoform X4	216	129	157	2.9e-93	283.49	N	15	100	2	54.92	N	2023 04 11 13:04:06	Y	Explore in ECOTOX
7	XP_023451140.1	N	25127	122368	Dothideomycetes	Cercospora beticola	Filamentous ascomycetes	Eukaryotic translation initiation factor 4E type 2	341	79	122	1.6e-47	171.01	N	15	100	2	33.13	N	2023 04 11 13:04:06	Y	Explore in ECOTOX
7	KAF5614035.1	N	14391	122381	Sordariomycetes	Fusarium sp. NRRL 25303	Filamentous ascomycetes	translation initiation factor 4E	341	84	123	1.8e-49	176.02	N	15	100	1	34.1	N	2023 04 11 13:04:06	Y	Explore in ECOTOX
7	KAG6004920.1	N	8625	123648	Sordariomycetes	Claviceps pusilla	Filamentous ascomycetes	hypothetical protein E4U43_000662	344	83	121	2e-49	176.02	N	15	100	3	34.1	N	2023 04 11 13:04:06	Y	Explore in ECOTOX
7	RVE61821.1	N	21547	123683	Actinopteri	Oryzias javanicus	Javanese ricefish	hypothetical protein OJAV_G00174330	231	188	202	1.7e-131	380.95	N	15	100	3	73.81	N	2023 04 11 13:04:06	Y	Explore in ECOTOX
7	KAG8232544.1	N	18897	123851	Insecta	Ladona fulva	Scarce chaser	hypothetical protein J437_LFUL012894	413	144	170	1.4e-96	298.9	N	15	100	0	57.91	N	2023 04 11 13:04:06	Y	Explore in ECOTOX
7	NXN85686.1	Y	13865	125297	Aves	Bombycilla garrulus	Bohemian waxwing	IF4E2 factor	222	214	219	3e-160	453.37	N	15	100	3	87.84	N	2023 04 11 13:04:06	Y	Explore in ECOTOX
7	XP_018427644.1	N	24944	125878	Amphibia	Nanorana parkeri	Frogs and toads	PREDICTED: eukaryotic translation initiation factor 4E type 2 isoform X1	234	211	218	3.8e-159	451.06	N	15	100	3	87.39	N	2023 04 11 13:04:06	Y	Explore in ECOTOX
7	XP_043947999.1	N	24313	125945	Insecta	Drosophila biarmipes	Fruit flies	eukaryotic translation initiation factor 4E type 2 isoform X2	221	91	124	3.2e-64	209.92	N	15	100	1	40.67	N	2023 04 11 13:04:06	Y	Explore in ECOTOX
7	XP_004389544.1	N	37488	127582	Mammalia	Trichechus manatus latirostris	Florida manatee	eukaryotic translation initiation factor 4E type 2 isoform X1	245	241	244	0	509.22	N	15	100	3	98.66	Y	2023 04 11 13:04:06	Y	Explore in ECOTOX
7	NXB49062.1	Y	13491	127929	Aves	Leucopsar rothschildi	Bali myna	IF4E2 factor	222	214	219	3e-160	453.37	N	15	100	3	87.84	N	2023 04 11 13:04:06	Y	Explore in ECOTOX
7	KAH8111043.1	N	14796	127956	Agaricomycetes	Phellopilus nigrolimitatus	Basidiomycetes	eukaryotic translation initiation factor 4E member 2	276	81	120	9.1e-45	162.16	N	15	100	1	31.42	N	2023 04 11 13:04:06	Y	Explore in ECOTOX
7	KAH9558339.1	N	46291	128215	Sphagnopsida	Sphagnum magellanicum	Mosses	hypothetical protein CY35_06G003700	262	96	144	8.8e-65	213	N	15	100	1	41.27	N	2023 04 11 13:04:06	Y	Explore in ECOTOX
7	XP_009466694.1	N	31423	128390	Aves	Nipponia nippon	Crested ibis	PREDICTED: eukaryotic translation initiation factor 4E type 2 isoform X1	247	215	221	4.9e-161	456.06	N	15	100	3	88.36	N	2023 04 11 13:04:06	Y	Explore in ECOTOX
7	KAF3406524.1	N	12643	128442	Eurotiomycetes	Talaromyces pinophilus	Green and blue molds	Eukaryotic translation initiation factor 4E type 2	2558	80	118	2.3e-46	176.79	N	15	100	1	34.25	N	2023 04 11 13:04:06	Y	Explore in ECOTOX
7	ASU92321.1	N	670	128810	Magnoliopsida	Saccharum hybrid cultivar	Sugarcane	translation initiation factor 4E-3	229	85	118	9.3e-60	198.75	N	15	100	3	38.51	N	2023 04 11 13:04:06	Y	Explore in ECOTOX
7	XP_039490848.1	Y	25342	129105	Insecta	Drosophila santomea	Fruit flies	eukaryotic translation initiation factor 4E type 2 isoform X3	223	91	125	1.8e-64	210.69	N	15	100	0	40.82	N	2023 04 11 13:04:06	Y	Explore in ECOTOX
7	KAE9007253.1	N	101516	129364	Peronosporales	Phytophthora rubi	Heterokonts	hypothetical protein PR002_g16257	269	97	128	3.1e-69	224.56	N	15	100	2	43.51	N	2023 04 11 13:04:06	Y	Explore in ECOTOX
7	XP_005703964.1	N	15101	130081	Bangiophyceae	Galdieria sulphuraria	Red algae	translation initiation factor eIF-4E	215	61	113	1.4e-29	120.94	N	15	100	1	23.43	N	2023 04 11 13:04:06	Y	Explore in ECOTOX
7	XP_015946885.1	N	53102	130453	Magnoliopsida	Arachis duranensis	Pea family	eukaryotic translation initiation factor NCBP	224	94	128	6.9e-64	209.15	N	15	100	2	40.52	N	2023 04 11 13:04:06	Y	Explore in ECOTOX
7	XP_016180557.1	N	57730	130454	Magnoliopsida	Arachis ipaensis	Pea family	eukaryotic translation initiation factor NCBP	224	95	128	1.4e-64	211.07	N	15	100	2	40.89	N	2023 04 11 13:04:06	Y	Explore in ECOTOX
7	XP_040828235.1	N	42387	130825	Mammalia	Ochotona curzoniae	Black-lipped pika	eukaryotic translation initiation factor 4E type 2 isoform X1	245	238	241	8.3e-180	503.44	N	15	100	3	97.54	Y	2023 04 11 13:04:06	Y	Explore in ECOTOX
7	RSM14473.1	N	17289	131363	Sordariomycetes	Fusarium ambrosium	Filamentous ascomycetes	hypothetical protein CDV31_005362	337	88	128	1e-54	189.5	N	15	100	2	36.71	N	2023 04 11 13:04:06	Y	Explore in ECOTOX
7	XP_012243588.1	N	24525	132113	Insecta	Bombus impatiens	Common eastern bumble bee	eukaryotic translation initiation factor 4E type 2 isoform X3	215	147	177	3.1e-102	306.22	N	15	100	1	59.33	N	2023 04 11 13:04:06	Y	Explore in ECOTOX
7	XP_031911590.1	N	26756	132259	Eurotiomycetes	Aspergillus pseudotamarii	Green and blue molds	translation initiation factor eIF 4e-like domain-containing protein	350	84	122	2.6e-51	181.03	N	15	100	1	35.07	N	2023 04 11 13:04:06	Y	Explore in ECOTOX
7	VFQ79676.1	N	45643	132261	Magnoliopsida	Cuscuta campestris	Field dodder	unnamed protein product	223	94	131	2.1e-62	205.3	N	15	100	2	39.77	N	2023 04 11 13:04:06	Y	Explore in ECOTOX
7	XP_011379169.1	N	43884	132908	Mammalia	Pteropus vampyrus	Large flying fox	eukaryotic translation initiation factor 4E type 2 isoform X2	202	187	188	2.8e-138	396.74	N	15	100	3	76.86	Y	2023 04 11 13:04:06	Y	Explore in ECOTOX
7	PWA00432.1	Y	7388	133377	Harpellomycetes	Smittium angustum	Fungi	hypothetical protein BB558_003509	276	98	145	3.8e-68	221.86	N	15	100	2	42.98	N	2023 04 11 13:04:06	Y	Explore in ECOTOX
7	PVV01705.1	N	7134	133381	Harpellomycetes	Smittium megazygosporum	Fungi	hypothetical protein BB560_003865	266	95	135	1.6e-62	207.22	N	15	100	2	40.15	N	2023 04 11 13:04:06	Y	Explore in ECOTOX
7	OLY83433.1	N	8231	133383	Harpellomycetes	Smittium mucronatum	Fungi	Eukaryotic translation initiation factor 4E type 2	267	99	132	4.4e-67	218.78	N	15	100	2	42.39	N	2023 04 11 13:04:06	Y	Explore in ECOTOX
7	PVU97860.1	N	6536	133385	Harpellomycetes	Smittium simulii	Fungi	hypothetical protein BB561_000226	308	86	124	4.9e-60	202.22	N	15	100	2	39.18	N	2023 04 11 13:04:06	Y	Explore in ECOTOX
7	KAF2074848.1	N	10629	133409	Eumycetozoa	Polysphondylium violaceum	Dictyostelid cellular slime molds	hypothetical protein CYY_003836	226	62	102	3e-29	120.55	N	15	100	2	23.36	N	2023 04 11 13:04:06	Y	Explore in ECOTOX
7	OMJ19111.1	N	23417	133412	Harpellomycetes	Smittium culicis	Fungi	Eukaryotic translation initiation factor 4E type 2	273	95	131	6.6e-67	218.78	N	15	100	2	42.39	N	2023 04 11 13:04:06	Y	Explore in ECOTOX
7	XP_022088145.1	N	33551	133434	Asteroidea	Acanthaster planci	Crown-of-thorns starfish	eukaryotic translation initiation factor 4E type 2-like	224	154	175	1.7e-107	320.09	N	15	100	2	62.01	N	2023 04 11 13:04:06	Y	Explore in ECOTOX
7	XP_026294543.1	N	40742	133901	Insecta	Frankliniella occidentalis	Western flower thrips	eukaryotic translation initiation factor 4E type 2-like	287	134	154	7.1e-98	297.75	N	15	100	1	57.69	N	2023 04 11 13:04:06	Y	Explore in ECOTOX
7	CCW64736.1	N	6381	134006	Kinetoplastea	Phytomonas sp. isolate EM1	Kinetoplasts	unnamed protein product	283	56	82	1.1e-14	83.19	N	15	100	1	16.12	N	2023 04 11 13:04:06	Y	Explore in ECOTOX
7	CCW71865.1	N	6451	134013	Kinetoplastea	Phytomonas sp. isolate Hart1	Kinetoplasts	unnamed protein product	282	45	75	4.9e-12	75.87	N	15	100	0	14.7	N	2023 04 11 13:04:06	Y	Explore in ECOTOX
7	XP_037314541.1	N	43860	134920	Actinopteri	Pungitius pungitius	Ninespine stickleback	eukaryotic translation initiation factor 4E type 2 isoform X3	234	199	210	4.7e-136	392.5	N	15	100	3	76.04	N	2023 04 11 13:04:06	Y	Explore in ECOTOX
7	NXS54350.1	N	13462	135165	Aves	Brachypteracias leptosomus	Short-legged ground-roller	IF4E2 factor	222	206	212	5.7e-154	437.19	N	15	100	3	84.7	N	2023 04 11 13:04:06	Y	Explore in ECOTOX
7	NXH22991.1	Y	14440	135168	Aves	Bucco capensis	Collared puffbird	IF4E2 factor	222	214	219	3e-160	453.37	N	15	100	3	87.84	N	2023 04 11 13:04:06	Y	Explore in ECOTOX
7	NWI64549.1	N	10103	135184	Aves	Todus mexicanus	Puerto rican tody	IF4E2 factor	218	207	213	7.3e-155	439.5	N	15	100	3	85.15	N	2023 04 11 13:04:06	Y	Explore in ECOTOX
7	TFY73756.1	N	11007	135208	Agaricomycetes	Hericium alpestre	Basidiomycetes	hypothetical protein EWM64_g10256	425	63	99	1e-31	131.72	N	15	100	2	25.52	N	2023 04 11 13:04:06	Y	Explore in ECOTOX
7	NXQ20176.1	Y	13701	135441	Aves	Peucedramus taeniatus	Olive warbler	IF4E2 factor	222	214	219	3e-160	453.37	N	15	100	3	87.84	N	2023 04 11 13:04:06	Y	Explore in ECOTOX
7	KAH0786362.1	N	22041	135588	Tritrichomonadida	Histomonas meleagridis	Parabasalids	eukaryotic translation initiation factor 4E type 2 isoform X3	209	81	108	2.3e-51	176.79	N	15	100	2	34.25	N	2023 04 11 13:04:06	Y	Explore in ECOTOX
7	EGT54871.1	N	31597	135651	Chromadorea	Caenorhabditis brenneri	Roundworms	CBN-IFE-4 protein	215	93	123	7.7e-64	208.76	N	15	100	1	40.45	N	2023 04 11 13:04:06	Y	Explore in ECOTOX
7	NWI57494.1	N	13255	135972	Aves	Calyptomena viridis	Green broadbill	IF4E2 factor	222	208	213	6.5e-155	439.88	N	15	100	3	85.22	N	2023 04 11 13:04:06	Y	Explore in ECOTOX
7	XP_021937269.1	N	44814	136037	Insecta	Zootermopsis nevadensis	Damp wood termites	eukaryotic translation initiation factor 4E type 2 isoform X2	220	153	174	5.3e-106	315.85	N	15	100	2	61.19	N	2023 04 11 13:04:06	Y	Explore in ECOTOX
7	KAA6413463.1	N	18131	136370	Lecanoromycetes	Lasallia pustulata	Filamentous ascomycetes	translation initiation factor	360	77	120	4.9e-48	172.94	N	15	100	1	33.51	N	2023 04 11 13:04:06	Y	Explore in ECOTOX
7	KOB59080.1	Y	5496	137071	Aconoidasida	Plasmodium falciparum HB3	Malaria parasite P. falciparum	hypothetical protein PFHG_00835	227	41	75	3.4e-09	67.01	N	15	100	1	12.98	N	2023 04 11 13:04:06	Y	Explore in ECOTOX
7	GCC23224.1	Y	33647	137246	Chondrichthyes	Chiloscyllium punctatum	Brownbanded bambooshark	hypothetical protein	234	204	215	9.3e-154	437.19	N	15	100	3	84.7	N	2023 04 11 13:04:06	Y	Explore in ECOTOX
7	XP_046882798.1	N	38495	137520	Actinopteri	Hypomesus transpacificus	Delta smelt	eukaryotic translation initiation factor 4E type 2	236	191	204	4.2e-138	397.9	N	15	100	3	77.09	N	2023 04 11 13:04:06	Y	Explore in ECOTOX
7	NXM09300.1	Y	13610	137541	Aves	Tyrannus savana	Fork-tailed flycatcher	IF4E2 factor	219	208	213	3.8e-155	440.27	N	15	100	3	85.3	N	2023 04 11 13:04:06	Y	Explore in ECOTOX
7	KAI0788719.1	N	11768	137743	Agaricomycetes	Abortiporus biennis	Basidiomycetes	translation initiation factor eIF 4e-like domain-containing protein	295	85	128	1.1e-47	170.24	N	15	100	1	32.98	N	2023 04 11 13:04:06	Y	Explore in ECOTOX
7	XP_045949913.1	N	26366	138277	Eurotiomycetes	Aspergillus melleus	Green and blue molds	uncharacterized protein LDX57_012198	351	84	130	3.8e-48	172.94	N	15	100	1	33.51	N	2023 04 11 13:04:06	Y	Explore in ECOTOX
7	KKK15515.1	Y	7871	138278	Eurotiomycetes	Aspergillus ochraceoroseus	Green and blue molds	hypothetical protein AOCH_006426	357	89	128	2.9e-50	178.72	N	15	100	1	34.63	N	2023 04 11 13:04:06	Y	Explore in ECOTOX
7	KAE8355755.1	N	9089	138285	Eurotiomycetes	Aspergillus coremiiformis	Green and blue molds	translation initiation factor eIF 4e-like domain-containing protein	349	80	117	8e-51	179.87	N	15	100	2	34.85	N	2023 04 11 13:04:06	Y	Explore in ECOTOX
7	CAD2086237.1	N	5304	138297	Aconoidasida	Plasmodium vinckei lentum	Haemosporidians	eukaryotic translation initiation factor 4E, putative	227	43	78	5.8e-09	66.24	N	15	100	1	12.83	N	2023 04 11 13:04:06	Y	Explore in ECOTOX
7	EUD70858.1	Y	10373	138298	Aconoidasida	Plasmodium vinckei petteri	Haemosporidians	translation initiation factor 4E	227	44	78	2e-09	67.78	N	15	100	1	13.13	N	2023 04 11 13:04:06	Y	Explore in ECOTOX
7	KAF8920844.1	N	18524	139077	Agaricomycetes	Mucidula mucida	Gill mushrooms	eukaryotic translation initiation factor 4E member 2	269	88	130	3.2e-49	173.33	N	15	100	1	33.58	N	2023 04 11 13:04:06	Y	Explore in ECOTOX
7	KAF8468147.1	N	15187	139406	Pezizomycetes	Kalaharituber pfeilii	Filamentous ascomycetes	translation initiation factor eIF 4e-like domain-containing protein	307	84	123	1e-53	186.04	N	15	100	1	36.04	N	2023 04 11 13:04:06	Y	Explore in ECOTOX
7	KAF8456386.1	N	12770	139407	Pezizomycetes	Terfezia claveryi	Filamentous ascomycetes	translation initiation factor eIF 4e-like domain-containing protein	317	82	123	9.7e-52	181.41	N	15	100	1	35.15	N	2023 04 11 13:04:06	Y	Explore in ECOTOX
7	KAH9933335.1	N	17416	139415	Agaricomycetes	Antrodia serialis	Basidiomycetes	eukaryotic translation initiation factor 4E class II	265	89	129	3.1e-48	170.63	N	15	100	1	33.06	N	2023 04 11 13:04:06	Y	Explore in ECOTOX
7	RDX48165.1	N	18270	139420	Agaricomycetes	Polyporus brumalis	Bracket fungi	eukaryotic translation initiation factor 4E class II	287	92	137	2.4e-48	171.78	N	15	100	1	33.28	N	2023 04 11 13:04:06	Y	Explore in ECOTOX
7	XP_047496708.1	Y	35157	139456	Malacostraca	Penaeus chinensis	Fleshy prawn	eukaryotic translation initiation factor 4E type 2-like isoform X2	217	139	169	1.2e-98	297.36	N	15	100	2	57.61	N	2023 04 11 13:04:06	Y	Explore in ECOTOX
7	KAF7945346.1	N	11911	139639	Leotiomycetes	Botrytis aclada	Filamentous ascomycetes	hypothetical protein EAE96_010121	339	79	116	6e-47	169.47	N	15	100	2	32.83	N	2023 04 11 13:04:06	Y	Explore in ECOTOX
7	KAF7864944.1	N	12036	139640	Leotiomycetes	Botrytis squamosa	Filamentous ascomycetes	hypothetical protein EAF03_006125	339	86	124	8.1e-49	174.48	N	15	100	2	33.8	N	2023 04 11 13:04:06	Y	Explore in ECOTOX
7	XP_038734671.1	N	23980	139641	Leotiomycetes	Botrytis byssoidea	Filamentous ascomycetes	uncharacterized protein EAE97_003550	339	86	124	1.1e-48	174.1	N	15	100	2	33.73	N	2023 04 11 13:04:06	Y	Explore in ECOTOX
7	XP_037956021.1	N	34229	139649	Insecta	Teleopsis dalmanni	Stalk-eyed flies	eukaryotic translation initiation factor 4E type 2	219	90	125	3.4e-60	199.52	N	15	100	0	38.66	N	2023 04 11 13:04:06	Y	Explore in ECOTOX
7	XP_027617539.1	N	26336	139825	Agaricomycetes	Sparassis crispa	Basidiomycetes	hypothetical protein SCP_0905050	303	86	121	9.4e-49	173.33	N	15	100	1	33.58	N	2023 04 11 13:04:06	Y	Explore in ECOTOX
7	KAI0985262.1	N	13344	141832	Palaeacanthocephala	Pomphorhynchus laevis	Thorny-headed worms	hypothetical protein GJ496_011123	608	80	121	1.2e-42	163.7	N	15	100	1	31.71	N	2023 04 11 13:04:06	Y	Explore in ECOTOX
7	NWS40054.1	Y	14029	141839	Aves	Probosciger aterrimus	Palm cockatoo	IF4E2 factor	222	214	219	3e-160	453.37	N	15	100	3	87.84	N	2023 04 11 13:04:06	Y	Explore in ECOTOX
7	NXP85435.1	N	13042	142471	Aves	Passerina amoena	Song birds	IF4E2 factor	218	209	214	6.4e-156	442.19	N	15	100	3	85.67	N	2023 04 11 13:04:06	Y	Explore in ECOTOX
7	XP_039711962.1	N	53657	143291	Mammalia	Pteropus giganteus	Indian flying fox	eukaryotic translation initiation factor 4E type 2 isoform X2	245	241	242	0	507.29	N	15	100	3	98.28	Y	2023 04 11 13:04:06	Y	Explore in ECOTOX
7	XP_036767847.1	N	58416	143292	Mammalia	Manis pentadactyla	Chinese pangolin	eukaryotic translation initiation factor 4E type 2 isoform X1	245	241	242	0	508.83	N	15	100	3	98.58	Y	2023 04 11 13:04:06	Y	Explore in ECOTOX
7	XP_004674251.2	N	29270	143302	Mammalia	Condylura cristata	Star-nosed mole	PREDICTED: eukaryotic translation initiation factor 4E type 2 isoform X2	261	233	234	1.9e-173	488.03	N	15	100	3	94.55	Y	2023 04 11 13:04:06	Y	Explore in ECOTOX
7	XP_015372825.1	Y	17638	143948	Insecta	Diuraphis noxia	Russian wheat aphid	PREDICTED: eukaryotic translation initiation factor 4E type 2-like	216	126	146	1.1e-92	281.95	N	15	100	3	54.63	N	2023 04 11 13:04:06	Y	Explore in ECOTOX
7	XP_025417604.1	N	21323	143950	Insecta	Sipha flava	Yellow sugarcane aphid	eukaryotic translation initiation factor 4E type 2 isoform X2	214	130	157	2.1e-92	281.18	N	15	100	3	54.48	N	2023 04 11 13:04:06	Y	Explore in ECOTOX
7	XP_012134951.1	N	26091	143995	Insecta	Megachile rotundata	Alfalfa leafcutting bee	PREDICTED: eukaryotic translation initiation factor 4E type 2 isoform X2	216	148	175	2.5e-100	301.6	N	15	100	1	58.43	N	2023 04 11 13:04:06	Y	Explore in ECOTOX
7	XP_011636034.1	N	19267	144034	Insecta	Pogonomyrmex barbatus	Red harvester ant	eukaryotic translation initiation factor 4E type 2 isoform X3	218	150	172	6.8e-102	305.45	N	15	100	1	59.18	N	2023 04 11 13:04:06	Y	Explore in ECOTOX
7	XP_008280489.1	N	31751	144197	Actinopteri	Stegastes partitus	Bicolor damselfish	PREDICTED: eukaryotic translation initiation factor 4E type 2 isoform X3	233	205	214	1.1e-138	399.05	N	15	100	3	77.31	N	2023 04 11 13:04:06	Y	Explore in ECOTOX
7	KRX42814.1	Y	18644	144512	Enoplea	Trichinella murrelli	Roundworms	Eukaryotic translation initiation factor 4E-3	219	59	87	4.4e-30	122.48	N	15	100	2	23.73	N	2023 04 11 13:04:06	Y	Explore in ECOTOX
7	CAG8433370.1	N	13690	144530	Glomeromycetes	Ambispora gerdemannii	Glomeromycetes	8102_t:CDS:2	323	99	140	1.2e-70	229.95	N	15	100	1	44.55	N	2023 04 11 13:04:06	Y	Explore in ECOTOX
7	CAG8470702.1	N	11847	144538	Glomeromycetes	Paraglomus brasilianum	Glomeromycetes	2925_t:CDS:2	256	103	145	1.9e-70	227.25	N	15	100	1	44.03	N	2023 04 11 13:04:06	Y	Explore in ECOTOX
7	CAG8544806.1	N	11391	144539	Glomeromycetes	Paraglomus occultum	Glomeromycetes	2542_t:CDS:2	335	103	145	8.5e-70	228.02	N	15	100	1	44.18	N	2023 04 11 13:04:06	Y	Explore in ECOTOX
7	KAG9371598.1	N	5417	144541	Eurotiomycetes	Pseudotulostoma volvatum	Green and blue molds	hypothetical protein KIY56_001180	359	88	132	3.2e-50	178.72	N	15	100	1	34.63	N	2023 04 11 13:04:06	Y	Explore in ECOTOX
7	CAG8554610.1	N	14647	144679	Glomeromycetes	Ambispora leptoticha	Glomeromycetes	14679_t:CDS:2	323	99	140	1.5e-70	229.56	N	15	100	1	44.48	N	2023 04 11 13:04:06	Y	Explore in ECOTOX
7	XP_013905346.1	N	33502	145388	Chlorophyceae	Monoraphidium neglectum	Green algae	Eukaryotic translation initiation factor 4E-1	663	54	98	1.6e-25	116.32	N	15	100	2	22.54	N	2023 04 11 13:04:06	Y	Explore in ECOTOX
7	KRH92846.1	N	3644	146866	Pseudoloma	Pseudoloma neurophilia	Microsporidians	putative mRNA cap-binding protein	178	45	96	2.6e-17	87.81	N	15	100	0	17.01	N	2023 04 11 13:04:06	Y	Explore in ECOTOX
7	XP_015263319.1	N	24681	146911	Lepidosauria	Gekko japonicus	Geckos	PREDICTED: eukaryotic translation initiation factor 4E type 2 isoform X1	134	122	122	8.1e-85	259.23	N	15	100	0	50.22	N	2023 04 11 13:04:06	Y	Explore in ECOTOX
7	KAF1962496.1	N	15784	147558	Dothideomycetes	Byssothecium circinans	Filamentous ascomycetes	eukaryotic translation initiation factor 4E	342	79	116	1.1e-48	174.1	N	15	100	1	33.73	N	2023 04 11 13:04:06	Y	Explore in ECOTOX
7	KAF1345996.1	N	10338	147560	Dothideomycetes	Delphinella strobiligena	Filamentous ascomycetes	translation initiation factor eIF 4e-like domain-containing protein	362	83	121	1.1e-51	182.57	N	15	100	2	35.37	N	2023 04 11 13:04:06	Y	Explore in ECOTOX
7	TGZ72705.1	N	20946	147828	Trematoda	Opisthorchis felineus	Cat liver fluke	hypothetical protein CRM22_001921	201	48	88	3.3e-18	90.89	N	15	100	2	17.61	N	2023 04 11 13:04:06	Y	Explore in ECOTOX
7	XP_045908837.1	N	48471	147949	Actinopteri	Micropterus dolomieu	Smallmouth bass	eukaryotic translation initiation factor 4E type 2 isoform X4	233	205	214	1.4e-138	399.05	N	15	100	3	77.31	N	2023 04 11 13:04:06	Y	Explore in ECOTOX
7	XP_030984244.1	N	25341	148305	Sordariomycetes	Pyricularia grisea	Filamentous ascomycetes	uncharacterized protein PgNI_03395	369	77	120	1.5e-45	166.78	N	15	100	2	32.31	N	2023 04 11 13:04:06	Y	Explore in ECOTOX
7	XP_040468408.1	Y	41477	148594	Aves	Falco naumanni	Lesser kestrel	eukaryotic translation initiation factor 4E type 2 isoform X2	234	214	219	1.8e-160	454.14	N	15	100	3	87.98	N	2023 04 11 13:04:06	Y	Explore in ECOTOX
7	TBU06407.1	N	8841	148818	Pansporoblastina	Hamiltosporidium magnivora	Microsporidians	translation initiation factor 4E	183	43	75	1.3e-14	80.88	N	15	100	0	15.67	N	2023 04 11 13:04:06	Y	Explore in ECOTOX
7	XP_018071676.1	N	37111	149040	Leotiomycetes	Mollisia scopiformis	Filamentous ascomycetes	IF4E-domain-containing protein	342	84	123	4.2e-51	180.26	N	15	100	0	34.92	N	2023 04 11 13:04:06	Y	Explore in ECOTOX
7	XP_020784931.1	N	25409	150288	Actinopteri	Boleophthalmus pectinirostris	Great blue-spotted mudskipper	eukaryotic translation initiation factor 4E-like	210	68	104	1.1e-32	129.03	N	15	100	2	25	N	2023 04 11 13:04:06	Y	Explore in ECOTOX
7	KOS19103.1	N	6938	150374	Sordariomycetes	Escovopsis weberi	Filamentous ascomycetes	Eukaryotic translation initiation factor 4E type 2	349	85	125	6e-49	174.87	N	15	100	1	33.88	N	2023 04 11 13:04:06	Y	Explore in ECOTOX
7	KAF8518986.1	N	15017	150792	Agaricomycetes	Hysterangium stoloniferum	Basidiomycetes	translation initiation factor eIF 4e-like domain-containing protein	268	96	127	2.3e-52	181.41	N	15	100	2	35.15	N	2023 04 11 13:04:06	Y	Explore in ECOTOX
7	KAH6812741.1	N	38976	151328	Magnoliopsida	Perilla frutescens var. frutescens	Beefsteak-mint	putative cap-binding protein	211	90	123	4.5e-63	206.84	N	15	100	0	40.07	N	2023 04 11 13:04:06	Y	Explore in ECOTOX
7	CAG9580058.1	N	19578	151541	Insecta	Danaus chrysippus	African queen	unnamed protein product	238	97	127	3.5e-63	207.99	N	15	100	1	40.3	N	2023 04 11 13:04:06	Y	Explore in ECOTOX
7	GBP65635.1	N	96443	151549	Insecta	Eumeta japonica	Bagworm moths	Eukaryotic translation initiation factor 4E type 2	254	106	136	1.3e-69	224.94	N	15	100	1	43.58	N	2023 04 11 13:04:06	Y	Explore in ECOTOX
7	XP_028402164.1	N	28759	151771	Anthozoa	Dendronephthya gigantea	Soft corals	eukaryotic translation initiation factor 4E type 2-like	227	135	170	2e-93	284.26	N	15	100	2	55.07	N	2023 04 11 13:04:06	Y	Explore in ECOTOX
7	KAI2629075.1	N	11423	152308	Sordariomycetes	Hypomontagnella submonticulosa	Filamentous ascomycetes	translation initiation factor eIF4e	354	74	119	1.7e-44	163.7	N	15	100	2	31.71	N	2023 04 11 13:04:06	Y	Explore in ECOTOX
7	XP_045959511.1	N	41908	152316	Sordariomycetes	Truncatella angustata	Filamentous ascomycetes	translation initiation factor eIF 4e-like domain-containing protein	359	74	117	6.5e-39	149.06	N	15	100	2	28.88	N	2023 04 11 13:04:06	Y	Explore in ECOTOX
7	GKV49289.1	N	68816	152421	Magnoliopsida	Shorea leprosula	Meranti family	hypothetical protein SLEP1_g56046	221	96	135	5.4e-65	211.85	N	15	100	2	41.04	N	2023 04 11 13:04:06	Y	Explore in ECOTOX
7	KAF8493277.1	N	12932	152958	Agaricomycetes	Russula emetica	Basidiomycetes	eukaryotic translation initiation factor 4E class II	278	89	134	3.6e-48	171.01	N	15	100	2	33.13	N	2023 04 11 13:04:06	Y	Explore in ECOTOX
7	KAF8473630.1	N	12061	152965	Agaricomycetes	Russula ochroleuca	Basidiomycetes	eukaryotic translation initiation factor 4E class II	278	89	133	8.1e-48	169.86	N	15	100	2	32.91	N	2023 04 11 13:04:06	Y	Explore in ECOTOX
7	NWR60533.1	N	14438	153643	Aves	Bucorvus abyssinicus	Abyssinian ground-hornbill	IF4E2 factor	218	208	213	1e-154	439.11	N	15	100	3	85.07	N	2023 04 11 13:04:06	Y	Explore in ECOTOX
7	OJT13740.1	N	14464	154538	Agaricomycetes	Trametes pubescens	Bracket fungi	Eukaryotic translation initiation factor NCBP	269	67	98	2.1e-31	127.49	N	15	100	0	24.7	N	2023 04 11 13:04:06	Y	Explore in ECOTOX
7	RYO77223.1	N	22255	155416	Sordariomycetes	Monosporascus cannonballus	Filamentous ascomycetes	hypothetical protein DL762_009407	345	79	123	7.2e-38	145.98	N	15	100	2	28.28	N	2023 04 11 13:04:06	Y	Explore in ECOTOX
7	RYO79730.1	N	11061	155417	Sordariomycetes	Monosporascus ibericus	Filamentous ascomycetes	hypothetical protein DL764_009990	346	78	123	2.2e-37	144.82	N	15	100	2	28.06	N	2023 04 11 13:04:06	Y	Explore in ECOTOX
7	NXB23131.1	Y	14272	156170	Aves	Rhagologus leucostigma	Whistlers	IF4E2 factor	222	214	219	3e-160	453.37	N	15	100	3	87.84	N	2023 04 11 13:04:06	Y	Explore in ECOTOX
7	XP_017878166.1	N	23322	156304	Insecta	Ceratina calcarata	Carpenter bees	eukaryotic translation initiation factor 4E type 2 isoform X3	215	145	172	1.5e-99	299.29	N	15	100	1	57.98	N	2023 04 11 13:04:06	Y	Explore in ECOTOX
7	NXQ55668.1	Y	13596	156561	Aves	Anthoscopus minutus	Titmice	IF4E2 factor	222	214	219	3e-160	453.37	N	15	100	3	87.84	N	2023 04 11 13:04:06	Y	Explore in ECOTOX
7	XP_023789036.1	N	31627	156563	Aves	Cyanistes caeruleus	Blue tit	eukaryotic translation initiation factor 4E type 2	270	208	213	7e-153	436.42	N	15	100	3	84.55	N	2023 04 11 13:04:06	Y	Explore in ECOTOX
7	RYN36730.1	Y	47723	156630	Dothideomycetes	Alternaria arborescens	Filamentous ascomycetes	hypothetical protein AA0112_g4771	356	84	122	2.9e-51	181.03	N	15	100	2	35.07	N	2023 04 11 13:04:06	Y	Explore in ECOTOX
7	KAF1440138.1	Y	14634	156760	Aves	Spheniscus mendiculus	Galapagos penguin	Eukaryotic translation initiation factor 4E type 2, partial	218	208	213	9.3e-155	439.11	N	15	100	3	85.07	N	2023 04 11 13:04:06	Y	Explore in ECOTOX
7	VDQ05813.1	N	22241	157069	Trematoda	Trichobilharzia regenti	Bird nasal schistosome	unnamed protein product	183	45	79	5.9e-17	87.04	N	15	100	0	16.86	N	2023 04 11 13:04:06	Y	Explore in ECOTOX
7	XP_008873140.1	N	52545	157072	Saprolegniales	Aphanomyces invadans	Heterokonts	hypothetical protein H310_08979	298	97	129	7.7e-69	224.56	N	15	100	2	43.51	N	2023 04 11 13:04:06	Y	Explore in ECOTOX
7	CAD6956142.1	N	30765	157183	Exobasidiomycetes	Tilletia laevis	Bunts	unnamed protein product, partial	714	70	106	4.8e-24	112.46	N	15	100	0	21.79	N	2023 04 11 13:04:06	Y	Explore in ECOTOX
7	XP_015661383.1	N	27584	157538	Kinetoplastea	Leptomonas pyrrhocoris	Kinetoplasts	eukaryotic translation initiation factor-like protein	277	58	84	7.7e-18	91.66	N	15	100	0	17.76	N	2023 04 11 13:04:06	Y	Explore in ECOTOX
7	RDX95987.1	N	56176	157652	Magnoliopsida	Mucuna pruriens	Pea family	Eukaryotic translation initiation factor NCBP	233	93	129	4e-64	210.31	N	15	100	2	40.74	N	2023 04 11 13:04:06	Y	Explore in ECOTOX
7	BAU01930.1	Y	31204	157739	Magnoliopsida	Vigna angularis var. angularis	Adzuki bean	hypothetical protein VIGAN_11129700	234	89	122	1.8e-62	206.07	N	15	100	2	39.92	N	2023 04 11 13:04:06	Y	Explore in ECOTOX
7	CAE1251646.1	N	53695	158019	Cephalopoda	Sepia pharaonis	Cuttlefish	EIF4E	222	150	180	1.3e-106	317.77	N	15	100	2	61.57	N	2023 04 11 13:04:06	Y	Explore in ECOTOX
7	KKY18377.1	N	6967	158046	Eurotiomycetes	Phaeomoniella chlamydospora	Filamentous ascomycetes	putative translation initiation factor	335	79	119	3.8e-47	169.86	N	15	100	2	32.91	N	2023 04 11 13:04:06	Y	Explore in ECOTOX
7	CAA2986012.1	Y	79344	158383	Magnoliopsida	Olea europaea subsp. europaea	Common olive	eukaryotic translation initiation factor NCBP	227	92	129	3.7e-64	209.92	N	15	100	2	40.67	N	2023 04 11 13:04:06	Y	Explore in ECOTOX
7	XP_022882622.1	N	58259	158386	Magnoliopsida	Olea europaea var. sylvestris	Wild olive	eukaryotic translation initiation factor NCBP	227	92	129	3.7e-64	209.92	N	15	100	2	40.67	N	2023 04 11 13:04:06	Y	Explore in ECOTOX
7	XP_021963258.1	N	66150	158441	Collembola	Folsomia candida	Smooth springtails	eukaryotic translation initiation factor 4E type 2 isoform X2	294	101	130	5.6e-68	222.25	N	15	100	1	43.06	N	2023 04 11 13:04:06	Y	Explore in ECOTOX
7	XP_028987452.1	N	49385	158456	Actinopteri	Betta splendens	Siamese fighting fish	eukaryotic translation initiation factor 4E type 2 isoform X3	233	205	213	1.4e-147	421.78	N	15	100	3	81.72	N	2023 04 11 13:04:06	Y	Explore in ECOTOX
7	KAG9450704.1	N	21914	158543	Magnoliopsida	Aristolochia fimbriata	Birthwort family	hypothetical protein H6P81_010669	220	89	122	7.9e-64	209.15	N	15	100	2	40.52	N	2023 04 11 13:04:06	Y	Explore in ECOTOX
7	POS78965.1	N	13217	158607	Sordariomycetes	Diaporthe helianthi	Filamentous ascomycetes	translation initiation factor eIF4E3	356	98	137	3.1e-54	188.73	N	15	100	2	36.57	N	2023 04 11 13:04:06	Y	Explore in ECOTOX
7	NXQ48231.1	Y	13978	159581	Aves	Catharus fuscescens	Veery	IF4E2 factor	222	214	219	3e-160	453.37	N	15	100	3	87.84	N	2023 04 11 13:04:06	Y	Explore in ECOTOX
7	EJK65520.1	N	34526	159749	Coscinodiscophyceae	Thalassiosira oceanica	Centric diatoms	hypothetical protein THAOC_13608	365	87	122	7.2e-52	182.96	N	15	100	1	35.45	N	2023 04 11 13:04:06	Y	Explore in ECOTOX
7	CAH0059112.1	N	18036	160281	Sordariomycetes	Clonostachys solani	Filamentous ascomycetes	unnamed protein product	339	91	135	1.3e-49	176.41	N	15	100	2	34.18	N	2023 04 11 13:04:06	Y	Explore in ECOTOX
7	CAH0005020.1	N	18513	160290	Sordariomycetes	Clonostachys byssicola	Filamentous ascomycetes	unnamed protein product	338	84	124	1.9e-49	176.02	N	15	100	2	34.1	N	2023 04 11 13:04:06	Y	Explore in ECOTOX
7	CAH0029072.1	N	18902	160324	Sordariomycetes	Clonostachys rhizophaga	Filamentous ascomycetes	unnamed protein product	338	92	136	7.7e-51	179.49	N	15	100	2	34.77	N	2023 04 11 13:04:06	Y	Explore in ECOTOX
7	CAG8719632.1	N	37052	160502	Glomeromycetes	Racocetra persica	Glomeromycetes	10689_t:CDS:2, partial	236	67	106	1.2e-31	127.1	N	15	100	0	24.62	N	2023 04 11 13:04:06	Y	Explore in ECOTOX
7	KAF8424727.1	N	10592	160517	Pezizomycetes	Tirmania nivea	Filamentous ascomycetes	translation initiation factor eIF 4e-like domain-containing protein	314	83	126	8.7e-53	183.73	N	15	100	2	35.6	N	2023 04 11 13:04:06	Y	Explore in ECOTOX
7	QGV12378.1	N	260	160690	Magnoliopsida	Musa ornata	Flowering banana	eukaryotic translation initiation factor 4E	229	71	112	1.6e-34	134.42	N	15	100	2	26.04	N	2023 04 11 13:04:06	Y	Explore in ECOTOX
7	XP_042354253.1	N	36404	160734	Actinopteri	Plectropomus leopardus	Leopard coralgrouper	eukaryotic translation initiation factor 4E type 2 isoform X2	233	204	213	8.6e-138	396.74	N	15	100	3	76.86	N	2023 04 11 13:04:06	Y	Explore in ECOTOX
7	KAI0820297.1	N	12325	160864	Agaricomycetes	Trametes gibbosa	Bracket fungi	eukaryotic translation initiation factor 4E class II	307	89	132	1.6e-42	157.15	N	15	100	1	30.45	N	2023 04 11 13:04:06	Y	Explore in ECOTOX
7	XP_034246010.1	N	27594	161013	Insecta	Thrips palmi	True thrips	eukaryotic translation initiation factor 4E type 2-like isoform X2	229	151	177	1.1e-103	310.46	N	15	100	1	60.15	N	2023 04 11 13:04:06	Y	Explore in ECOTOX
7	XP_037132731.1	N	41996	161584	Actinopteri	Syngnathus acus	Greater pipefish	eukaryotic translation initiation factor 4E type 2 isoform X5	225	189	208	4.5e-140	402.52	N	15	100	3	77.98	N	2023 04 11 13:04:06	Y	Explore in ECOTOX
7	NXR18082.1	Y	13525	161649	Aves	Cinclus mexicanus	Song birds	IF4E2 factor	218	208	213	5.1e-155	439.88	N	15	100	3	85.22	N	2023 04 11 13:04:06	Y	Explore in ECOTOX
7	NXO69552.1	Y	13570	161653	Aves	Phainopepla nitens	Song birds	IF4E2 factor	218	208	213	5.1e-155	439.88	N	15	100	3	85.22	N	2023 04 11 13:04:06	Y	Explore in ECOTOX
7	KAF2768780.1	N	11050	161662	Dothideomycetes	Teratosphaeria nubilosa	Filamentous ascomycetes	eukaryotic translation initiation factor 4E	355	89	135	8.1e-48	172.17	N	15	100	2	33.36	N	2023 04 11 13:04:06	Y	Explore in ECOTOX
7	NXP03659.1	N	14091	161742	Aves	Thinocorus orbignyianus	Storks and others	IF4E2 factor	222	208	213	9.6e-155	439.5	N	15	100	3	85.15	N	2023 04 11 13:04:06	Y	Explore in ECOTOX
7	KAH0468576.1	N	25839	161865	Magnoliopsida	Dendrobium chrysotoxum	Orchid family	hypothetical protein IEQ34_003609	239	99	134	2.2e-66	216.08	N	15	100	2	41.86	N	2023 04 11 13:04:06	Y	Explore in ECOTOX
7	KAG7273505.1	N	38868	163118	Actinopteri	Coryphaenoides rupestris	Roundnose grenadier	hypothetical protein CRUP_015881	234	191	204	1.6e-136	393.66	N	15	100	3	76.27	N	2023 04 11 13:04:06	Y	Explore in ECOTOX
7	CAD7229442.1	N	35749	163714	Ostracoda	Cyprideis torosa	Seed shrimps & mussel shrimps	unnamed protein product	308	120	152	9.4e-86	267.7	N	15	100	2	51.86	N	2023 04 11 13:04:06	Y	Explore in ECOTOX
7	KAH7479519.1	N	31791	164328	Peronosporales	Phytophthora ramorum	Sudden oak death agent	Eukaryotic translation initiation factor 4E type 2	271	102	134	2.7e-71	229.95	N	15	100	3	44.55	N	2023 04 11 13:04:06	Y	Explore in ECOTOX
7	XP_027746395.1	Y	34052	164674	Aves	Empidonax traillii	Willow flycatcher	eukaryotic translation initiation factor 4E type 2 isoform X2	234	214	219	1.8e-160	454.14	N	15	100	3	87.98	N	2023 04 11 13:04:06	Y	Explore in ECOTOX
7	KAF7684194.1	N	2866	164912	Pansporoblastina	Thelohania contejeani	Microsporidians	Eukaryotic translation initiation factor NCBP	187	47	81	5.5e-19	92.43	N	15	100	0	17.91	N	2023 04 11 13:04:06	Y	Explore in ECOTOX
7	CBL94697.1	N	110	165700	Magnoliopsida	Capsicum eximium	Ulapuca	eukaryotic translation initiation factor, partial	198	62	96	2e-31	125.18	N	15	100	2	24.25	N	2023 04 11 13:04:06	Y	Explore in ECOTOX
7	GFY88675.1	N	52432	165716	Magnoliopsida	Actinidia rufa	Nashi-kazura	eukaryotic translation initiation factor 4E	227	70	107	6.9e-36	137.89	N	15	100	2	26.71	N	2023 04 11 13:04:06	Y	Explore in ECOTOX
7	KAI1716688.1	N	42965	166010	Chromadorea	Ditylenchus destructor	Roundworms	eukaryotic initiation factor 4E domain-containing protein	238	104	132	2.5e-73	233.8	N	15	100	1	45.3	N	2023 04 11 13:04:06	Y	Explore in ECOTOX
7	XP_022919926.1	N	21696	166361	Insecta	Onthophagus taurus	Dung beetles & tumblebugs	eukaryotic translation initiation factor 4E type 2	219	111	145	3.1e-69	222.63	N	15	100	2	43.13	N	2023 04 11 13:04:06	Y	Explore in ECOTOX
7	KOX78026.1	N	14311	166423	Insecta	Melipona quadrifasciata	Stingless bees	Eukaryotic translation initiation factor 4E, partial	209	61	100	2.4e-30	122.86	N	15	100	0	23.8	N	2023 04 11 13:04:06	Y	Explore in ECOTOX
7	THH08408.1	N	8701	167371	Agaricomycetes	Phellinidium pouzarii	Basidiomycetes	hypothetical protein EW145_g2723	374	70	109	4.8e-30	126.33	N	15	100	1	24.48	N	2023 04 11 13:04:06	Y	Explore in ECOTOX
7	KAB2109728.1	N	13294	167740	Dothideomycetes	Alternaria gaisen	Filamentous ascomycetes	hypothetical protein AG0111_0g551	356	84	122	2.9e-51	181.03	N	15	100	2	35.07	N	2023 04 11 13:04:06	Y	Explore in ECOTOX
7	KAH9463141.1	N	34150	168172	Pucciniomycetes	Puccinia striiformis f. sp. tritici	Wheat yellow rust	hypothetical protein Pst134EA_015225	473	82	126	1.7e-35	142.51	N	15	100	0	27.61	N	2023 04 11 13:04:06	Y	Explore in ECOTOX
7	KAG8371797.1	N	29571	168488	Magnoliopsida	Buddleja alternifolia	Figwort family	hypothetical protein BUALT_Bualt12G0000600	236	97	137	5.3e-58	194.51	N	15	100	2	37.68	N	2023 04 11 13:04:06	Y	Explore in ECOTOX
7	RVE50201.1	N	16652	168631	Insecta	Chilo suppressalis	Striped riceborer	hypothetical protein evm_005224	248	103	139	1.1e-68	222.25	N	15	100	1	43.06	N	2023 04 11 13:04:06	Y	Explore in ECOTOX
7	XP_046133040.1	N	36511	169388	Sordariomycetes	Fusarium solani	Filamentous ascomycetes	translation initiation factor eIF 4e-like domain-containing protein	442	88	128	4.7e-53	187.96	N	15	100	2	36.42	N	2023 04 11 13:04:06	Y	Explore in ECOTOX
7	QRV74001.1	N	43394	170446	Agaricomycetes	Ceratobasidium sp. AG-Ba	Basidiomycetes	eukaryotic translation initiation factor 4E type 2	265	78	118	7.7e-52	179.87	N	15	100	1	34.85	N	2023 04 11 13:04:06	Y	Explore in ECOTOX
7	CAD7428750.1	N	13140	170555	Insecta	Timema monikensis	Walking sticks	unnamed protein product	170	101	118	1.2e-64	209.15	N	15	100	0	40.52	N	2023 04 11 13:04:06	Y	Explore in ECOTOX
7	CAD7413174.1	N	15907	170557	Insecta	Timema poppensis	Walking sticks	unnamed protein product	236	142	165	1.4e-99	300.44	N	15	100	2	58.21	N	2023 04 11 13:04:06	Y	Explore in ECOTOX
7	KAF8817496.1	N	20331	171480	Agaricomycetes	Cortinarius glaucopus	Gill mushrooms	translation initiation factor eIF4e	291	84	122	1e-46	167.55	N	15	100	2	32.46	N	2023 04 11 13:04:06	Y	Explore in ECOTOX
7	XP_046967147.1	Y	19959	171605	Insecta	Vanessa cardui	Painted lady	eukaryotic translation initiation factor 4E type 2	232	98	127	2.1e-68	221.09	N	15	100	1	42.83	N	2023 04 11 13:04:06	Y	Explore in ECOTOX
7	CAF9922697.1	N	11156	172621	Lecanoromycetes	Imshaugia aleurites	Filamentous ascomycetes	hypothetical protein IMSHALPRED_005739	355	89	134	5e-51	180.64	N	15	100	1	35	N	2023 04 11 13:04:06	Y	Explore in ECOTOX
7	NXE13378.1	Y	13942	172689	Aves	Lophotis ruficrista	Bustards	IF4E2 factor	218	209	214	2e-155	441.04	N	15	100	3	85.45	N	2023 04 11 13:04:06	Y	Explore in ECOTOX
7	GIY36911.1	N	82826	172846	Arachnida	Caerostris extrusa	Orb weavers	eukaryotic translation initiation factor 4E type 2	227	120	149	9.1e-91	277.71	N	15	100	2	53.8	N	2023 04 11 13:04:06	Y	Explore in ECOTOX
7	KAI0564459.1	N	11992	172961	Florideophyceae	Gracilaria domingensis	Red algae	Translation initiation factor eIF4 subunit E type 2	198	71	108	1.8e-37	140.97	N	15	100	0	27.31	N	2023 04 11 13:04:06	Y	Explore in ECOTOX
7	XP_029380079.1	N	38280	173247	Actinopteri	Echeneis naucrates	Live sharksucker	eukaryotic translation initiation factor 4E type 2 isoform X2	232	198	210	1.8e-135	390.96	N	15	100	3	75.75	N	2023 04 11 13:04:06	Y	Explore in ECOTOX
7	XP_018803046.1	Y	22776	174628	Insecta	Bactrocera latifrons	Fruit flies	PREDICTED: eukaryotic translation initiation factor 4E type 2-like	220	93	125	1.6e-64	210.69	N	15	100	1	40.82	N	2023 04 11 13:04:06	Y	Explore in ECOTOX
7	TBU13934.1	Y	5420	174685	Ordosporidae	Ordospora colligata	Microsporidians	translation initiation factor	177	45	75	4.6e-11	71.25	N	15	100	1	13.8	N	2023 04 11 13:04:06	Y	Explore in ECOTOX
7	NXI11135.1	Y	14281	175120	Aves	Irena cyanogastra	Fairy bluebird	IF4E2 factor	222	214	219	3e-160	453.37	N	15	100	3	87.84	N	2023 04 11 13:04:06	Y	Explore in ECOTOX
7	NWI44891.1	Y	13590	175131	Aves	Picathartes gymnocephalus	Song birds	IF4E2 factor	218	208	213	5.1e-155	439.88	N	15	100	3	85.22	N	2023 04 11 13:04:06	Y	Explore in ECOTOX
7	NXK76012.1	Y	14236	175529	Aves	Amazona guildingii	Parrots	IF4E2 factor	222	214	219	3e-160	453.37	N	15	100	3	87.84	N	2023 04 11 13:04:06	Y	Explore in ECOTOX
7	TSY27765.1	N	17329	175774	Actinopteri	Bagarius yarrelli	Goonch	Calpain-10	766	130	132	5.3e-82	271.17	N	15	100	0	52.54	N	2023 04 11 13:04:06	Y	Explore in ECOTOX
7	XP_046731861.1	N	67185	175797	Actinopteri	Silurus meridionalis	Sheatfishes	eukaryotic translation initiation factor 4E type 2	236	197	212	4.9e-139	400.21	N	15	100	3	77.54	N	2023 04 11 13:04:06	Y	Explore in ECOTOX
7	KFO93146.1	Y	27223	175836	Aves	Buceros rhinoceros silvestris	Rhinoceros hornbill	Eukaryotic translation initiation factor 4E type 2, partial	218	208	213	9.3e-155	439.11	N	15	100	3	85.07	N	2023 04 11 13:04:06	Y	Explore in ECOTOX
7	NXD63572.1	N	13476	176039	Aves	Eolophus roseicapilla	Galah	IF4E2 factor	218	208	214	4e-155	440.27	N	15	100	3	85.3	N	2023 04 11 13:04:06	Y	Explore in ECOTOX
7	XP_010016680.1	N	27832	176057	Aves	Nestor notabilis	Kea	PREDICTED: eukaryotic translation initiation factor 4E type 2, partial	240	208	214	2.2e-155	441.81	N	15	100	3	85.6	N	2023 04 11 13:04:06	Y	Explore in ECOTOX
7	PQK15019.1	Y	43695	176275	Sordariomycetes	Beauveria bassiana	Filamentous ascomycetes	hypothetical protein BB8028_0005g05360	328	83	125	4.7e-51	179.87	N	15	100	3	34.85	N	2023 04 11 13:04:06	Y	Explore in ECOTOX
7	KAE8099699.1	N	29600	176857	Magnoliopsida	Carpinus fangiana	Hornbeams	hypothetical protein FH972_017656	240	100	139	5.5e-64	209.92	N	15	100	1	40.67	N	2023 04 11 13:04:06	Y	Explore in ECOTOX
7	NXI51903.1	Y	12275	176938	Aves	Chloroceryle aenea	American pygmy kingfisher	IF4E2 factor	222	214	219	3e-160	453.37	N	15	100	3	87.84	N	2023 04 11 13:04:06	Y	Explore in ECOTOX
7	NXG81057.1	Y	13417	176943	Aves	Baryphthengus martii	Kingfishers and others	IF4E2 factor	216	207	212	2e-154	438.34	N	15	100	3	84.93	N	2023 04 11 13:04:06	Y	Explore in ECOTOX
7	XP_007429426.1	N	32860	176946	Lepidosauria	Python bivittatus	Burmese python	eukaryotic translation initiation factor 4E type 2 isoform X4	236	217	219	3.1e-161	456.45	N	15	100	3	88.43	N	2023 04 11 13:04:06	Y	Explore in ECOTOX
7	RKU46014.1	N	10034	177199	Sordariomycetes	Coniochaeta pulveracea	Filamentous ascomycetes	hypothetical protein DL546_008176	368	83	122	2.2e-50	179.1	N	15	100	3	34.7	N	2023 04 11 13:04:06	Y	Explore in ECOTOX
7	XP_015431727.1	N	23633	178035	Insecta	Dufourea novaeangliae	Bees	PREDICTED: eukaryotic translation initiation factor 4E type 2	218	145	172	1.4e-98	296.98	N	15	100	1	57.54	N	2023 04 11 13:04:06	Y	Explore in ECOTOX
7	XP_030517005.1	N	42575	178133	Magnoliopsida	Rhodamnia argentea	Silver malletwood	eukaryotic translation initiation factor NCBP	228	101	141	4.7e-66	214.93	N	15	100	2	41.64	N	2023 04 11 13:04:06	Y	Explore in ECOTOX
7	OXC69702.1	N	50554	178876	Tremellomycetes	Cryptococcus neoformans var. grubii	Jelly fungi	hypothetical protein AYX13_01871	566	70	114	3.4e-26	117.86	N	15	100	1	22.83	N	2023 04 11 13:04:06	Y	Explore in ECOTOX
7	KAF9531713.1	N	14571	179855	Agaricomycetes	Crepidotus variabilis	Gill mushrooms	eukaryotic translation initiation factor 4E class II	286	87	122	4.5e-49	173.33	N	15	100	1	33.58	N	2023 04 11 13:04:06	Y	Explore in ECOTOX
7	KPA40003.1	N	37018	179993	Sordariomycetes	Fusarium langsethiae	Filamentous ascomycetes	translation initiation factor 4e	338	87	127	2.1e-52	183.73	N	15	100	2	35.6	N	2023 04 11 13:04:06	Y	Explore in ECOTOX
7	OJA21549.1	N	14175	180088	Agaricomycetes	Rhizopogon vesiculosus	Basidiomycetes	hypothetical protein AZE42_03251, partial	312	89	125	3.4e-49	174.48	N	15	100	1	33.8	N	2023 04 11 13:04:06	Y	Explore in ECOTOX
7	XP_311951.4	Y	28138	180454	Insecta	Anopheles gambiae str. PEST	African malaria mosquito	AGAP002948-PA	208	89	122	3.1e-63	207.22	N	15	100	1	40.15	N	2023 04 11 13:04:06	Y	Explore in ECOTOX
7	XP_012070439.1	N	58009	180498	Magnoliopsida	Jatropha curcas	Spurge family	eukaryotic translation initiation factor NCBP	224	92	131	7e-64	209.15	N	15	100	2	40.52	N	2023 04 11 13:04:06	Y	Explore in ECOTOX
7	XP_041996061.1	N	135508	180675	Magnoliopsida	Salvia splendens	Bonfire salvia	eukaryotic translation initiation factor NCBP-like	215	98	136	2e-65	213	N	15	100	2	41.27	N	2023 04 11 13:04:06	Y	Explore in ECOTOX
7	AUW30930.1	N	1153	180999	Lecanoromycetes	Cladonia uncialis subsp. uncialis	Filamentous ascomycetes	putative translation initiation factor	271	58	95	5.2e-19	94.74	N	15	100	2	18.36	N	2023 04 11 13:04:06	Y	Explore in ECOTOX
7	NXO09815.1	N	13996	181099	Aves	Oriolus oriolus	Eurasian golden-oriole	IF4E2 factor	222	213	218	1.9e-159	451.06	N	15	100	3	87.39	N	2023 04 11 13:04:06	Y	Explore in ECOTOX
7	NWW32776.1	Y	12841	181101	Aves	Panurus biarmicus	Old World warblers	IF4E2 factor	222	214	219	3e-160	453.37	N	15	100	3	87.84	N	2023 04 11 13:04:06	Y	Explore in ECOTOX
7	XP_005525075.1	Y	27658	181119	Aves	Pseudopodoces humilis	Tibetan ground-tit	PREDICTED: eukaryotic translation initiation factor 4E type 2 isoform X2	234	214	219	1.8e-160	454.14	N	15	100	3	87.98	N	2023 04 11 13:04:06	Y	Explore in ECOTOX
7	XP_043010421.1	N	30106	181124	Agaricomycetes	Marasmius oreades	Fairy-ring mushroom	uncharacterized protein E1B28_007584	291	92	132	1.9e-48	172.17	N	15	100	2	33.36	N	2023 04 11 13:04:06	Y	Explore in ECOTOX
7	KAG7214706.1	N	30929	181461	Actinopteri	Caranx melampygus	Bluefin trevally	hypothetical protein INR49_010598	251	202	211	4.4e-138	398.28	N	15	100	3	77.16	N	2023 04 11 13:04:06	Y	Explore in ECOTOX
7	XP_029970030.1	N	39288	181472	Actinopteri	Salarias fasciatus	Jewelled blenny	eukaryotic translation initiation factor 4E type 2 isoform X2	233	203	216	5.2e-138	397.51	N	15	100	3	77.01	N	2023 04 11 13:04:06	Y	Explore in ECOTOX
7	TFK74941.1	N	19863	181527	Agaricomycetes	Pluteus cervinus	Gill mushrooms	eukaryotic translation initiation factor 4E	299	90	122	2.8e-46	166.78	N	15	100	1	32.31	N	2023 04 11 13:04:06	Y	Explore in ECOTOX
7	KRX55391.1	Y	18540	181606	Enoplea	Trichinella sp. T9	Roundworms	Eukaryotic translation initiation factor 4E-3	219	59	87	4.4e-30	122.48	N	15	100	2	23.73	N	2023 04 11 13:04:06	Y	Explore in ECOTOX
7	KAH9479502.1	N	13314	181762	Agaricomycetes	Psilocybe cubensis	Magic mushroom	Eukaryotic translation initiation factor NCBP	302	87	121	5.6e-48	171.01	N	15	100	1	33.13	N	2023 04 11 13:04:06	Y	Explore in ECOTOX
7	NXB61520.1	N	14168	181839	Aves	Struthidea cinerea	Australian choughs	IF4E2 factor	222	213	219	1.6e-159	451.44	N	15	100	3	87.46	N	2023 04 11 13:04:06	Y	Explore in ECOTOX
7	PPQ62869.1	N	13419	181874	Agaricomycetes	Panaeolus cyanescens	Gill mushrooms	hypothetical protein CVT24_006267	286	90	123	1.1e-49	174.87	N	15	100	1	33.88	N	2023 04 11 13:04:06	Y	Explore in ECOTOX
7	KAF5355283.1	N	18791	182062	Agaricomycetes	Tetrapyrgos nigripes	Gill mushrooms	hypothetical protein D9758_006083	262	89	125	9.2e-49	171.78	N	15	100	1	33.28	N	2023 04 11 13:04:06	Y	Explore in ECOTOX
7	XP_043138048.1	N	20767	182096	Eurotiomycetes	Aspergillus chevalieri	Green and blue molds	uncharacterized protein ACHE_50724A	345	80	119	2.8e-50	178.33	N	15	100	1	34.55	N	2023 04 11 13:04:06	Y	Explore in ECOTOX
7	GBM39676.1	N	278495	182803	Arachnida	Araneus ventricosus	Orb weavers	Eukaryotic translation initiation factor 4E type 2	230	121	148	1.2e-90	277.33	N	15	100	0	53.73	N	2023 04 11 13:04:06	Y	Explore in ECOTOX
7	NWZ34366.1	Y	12885	182895	Aves	Brachypodius atriceps	Black-headed bulbul	IF4E2 factor	218	208	213	5.1e-155	439.88	N	15	100	3	85.22	N	2023 04 11 13:04:06	Y	Explore in ECOTOX
7	NXR81148.1	Y	13980	182897	Aves	Pycnonotus jocosus	Red-whiskered bulbul	IF4E2 factor	222	214	219	3e-160	453.37	N	15	100	3	87.84	N	2023 04 11 13:04:06	Y	Explore in ECOTOX
7	XP_043784948.1	N	20528	183418	Insecta	Apis laboriosa	Himalayan honeybee	eukaryotic translation initiation factor 4E type 2-like isoform X1	126	62	79	3.4e-32	124.79	N	15	100	0	24.18	N	2023 04 11 13:04:06	Y	Explore in ECOTOX
7	KNG46100.1	N	27221	183478	Dothideomycetes	Stemphylium lycopersici	Filamentous ascomycetes	eukaryotic translation initiation factor	332	84	122	2.3e-51	180.64	N	15	100	2	35	N	2023 04 11 13:04:06	Y	Explore in ECOTOX
7	VEU44584.1	N	12305	183589	Bacillariophyceae	Pseudo-nitzschia multistriata	Raphid, pennate diatoms	unnamed protein product	257	78	105	4.7e-49	172.56	N	15	100	0	33.43	N	2023 04 11 13:04:06	Y	Explore in ECOTOX
7	KAF1830195.1	N	11835	184978	Dothideomycetes	Decorospora gaudefroyi	Filamentous ascomycetes	IF4E-domain-containing protein	357	83	120	6.9e-51	180.26	N	15	100	2	34.92	N	2023 04 11 13:04:06	Y	Explore in ECOTOX
7	QBH73400.1	N	303	185214	Insecta	Liposcelis bostrychophila	Booklice and barklice	eukaryotic translation initiation factor 4e	207	63	101	1.6e-33	130.95	N	15	100	2	25.37	N	2023 04 11 13:04:06	Y	Explore in ECOTOX
7	XP_828076.1	N	18234	185431	Kinetoplastea	Trypanosoma brucei brucei TREU927	Kinetoplasts	eukaryotic translation initiation factor 4E	251	52	86	1.1e-14	82.42	N	15	100	0	15.97	N	2023 04 11 13:04:06	Y	Explore in ECOTOX
7	XP_006866815.1	N	25294	185453	Mammalia	Chrysochloris asiatica	Cape golden mole	PREDICTED: eukaryotic translation initiation factor 4E type 2 isoform X1	245	236	238	4e-177	496.89	N	15	100	3	96.27	Y	2023 04 11 13:04:06	Y	Explore in ECOTOX
7	SVE70007.1	N	728	186181	Branchiopoda	Eubosmina coregoni	Water fleas	EOG090X0BMA	221	146	172	3.2e-103	308.92	N	15	100	3	59.85	N	2023 04 11 13:04:06	Y	Explore in ECOTOX
7	XP_019484528.1	N	46134	186990	Mammalia	Hipposideros armiger	Great roundleaf bat	PREDICTED: eukaryotic translation initiation factor 4E type 2 isoform X1	245	243	244	0	511.92	N	15	100	3	99.18	Y	2023 04 11 13:04:06	Y	Explore in ECOTOX
7	NWX09872.1	Y	14125	187106	Aves	Caloenas nicobarica	Nicobar pigeon	IF4E2 factor	222	214	219	3e-160	453.37	N	15	100	3	87.84	N	2023 04 11 13:04:06	Y	Explore in ECOTOX
7	KFP42915.1	Y	26950	187382	Aves	Chlamydotis macqueenii	Macqueen's bustard	Eukaryotic translation initiation factor 4E type 2, partial	218	209	214	2e-155	441.04	N	15	100	3	85.45	N	2023 04 11 13:04:06	Y	Explore in ECOTOX
7	NXO33816.1	Y	13974	187437	Aves	Locustella ochotensis	Middendorff's grasshopper-warbler	IF4E2 factor	222	214	219	3e-160	453.37	N	15	100	3	87.84	N	2023 04 11 13:04:06	Y	Explore in ECOTOX
7	NXP98907.1	Y	13115	187451	Aves	Vidua macroura	Pin-tailed whydah	IF4E2 factor	222	214	219	3e-160	453.37	N	15	100	3	87.84	N	2023 04 11 13:04:06	Y	Explore in ECOTOX
7	KFQ11941.1	Y	28808	188344	Aves	Leptosomus discolor	Cuckoo roller	Eukaryotic translation initiation factor 4E type 2, partial	218	208	213	9.3e-155	439.11	N	15	100	3	85.07	N	2023 04 11 13:04:06	Y	Explore in ECOTOX
7	XP_009632674.1	Y	37445	188379	Aves	Egretta garzetta	Little egret	eukaryotic translation initiation factor 4E type 2 isoform X2	234	214	219	1.8e-160	454.14	N	15	100	3	87.98	N	2023 04 11 13:04:06	Y	Explore in ECOTOX
7	RUS74620.1	N	23933	188477	Gastropoda	Elysia chlorotica	Eastern emerald elysia	hypothetical protein EGW08_017624	210	144	172	2.1e-100	301.6	N	15	100	1	58.43	N	2023 04 11 13:04:06	Y	Explore in ECOTOX
7	KAF7635590.1	N	10316	189291	Chromadorea	Meloidogyne graminicola	Roundworms	Pept_C1 domain-containing protein	267	100	126	5.7e-66	216.08	N	15	100	1	41.86	N	2023 04 11 13:04:06	Y	Explore in ECOTOX
7	XP_044726513.1	N	17730	189513	Insecta	Chrysoperla carnea	Green lacewings	eukaryotic translation initiation factor 4E type 2	222	127	155	2.9e-79	248.44	N	15	100	0	48.13	N	2023 04 11 13:04:06	Y	Explore in ECOTOX
7	XP_028867330.1	N	10091	189622	Aconoidasida	Babesia ovata	Piroplasmids	translation initiation factor	511	19	30	0.26	45.05	N	15	100	1	8.73	N	2023 04 11 13:04:06	Y	Explore in ECOTOX
7	VVC94298.1	N	20077	189913	Insecta	Leptidea sinapis	White, yellow and sulphur butterflies	unnamed protein product	284	93	123	4.7e-64	211.85	N	15	100	1	41.04	N	2023 04 11 13:04:06	Y	Explore in ECOTOX
7	NXC30535.1	Y	14152	190295	Aves	Campylorhamphus procurvoides	Song birds	IF4E2 factor	222	214	219	3e-160	453.37	N	15	100	3	87.84	N	2023 04 11 13:04:06	Y	Explore in ECOTOX
7	XP_045767329.1	N	25854	191418	Insecta	Maniola jurtina	Meadow brown	eukaryotic translation initiation factor 4E type 2 isoform X1	283	96	126	9.3e-67	218.78	N	15	100	1	42.39	N	2023 04 11 13:04:06	Y	Explore in ECOTOX
7	GJN08390.1	N	57098	191504	Magnoliopsida	Eleusine coracana subsp. coracana	Caracan millet	hypothetical protein PR202_ga26303	232	86	119	2.3e-60	200.68	N	15	100	3	38.88	N	2023 04 11 13:04:06	Y	Explore in ECOTOX
7	VFV36730.1	Y	31243	191816	Mammalia	Lynx pardinus	Spanish lynx	eukaryotic translation initiation	245	243	244	0	512.3	N	15	100	3	99.25	Y	2023 04 11 13:04:06	Y	Explore in ECOTOX
7	XP_044532457.1	N	29091	191870	Mammalia	Gracilinanus agilis	Agile Gracile Mouse Opossum	eukaryotic translation initiation factor 4E type 2 isoform X2	248	230	234	2.3e-173	487.26	N	15	100	3	94.4	Y	2023 04 11 13:04:06	Y	Explore in ECOTOX
7	XP_041679476.1	N	30475	192010	Sordariomycetes	Fusarium mangiferae	Filamentous ascomycetes	uncharacterized protein FMAN_04636	341	84	123	1.9e-49	176.02	N	15	100	1	34.1	N	2023 04 11 13:04:06	Y	Explore in ECOTOX
7	KAD4384321.1	N	46461	192012	Magnoliopsida	Mikania micrantha	Bittervine	hypothetical protein E3N88_24489	227	93	135	1.1e-58	196.05	N	15	100	0	37.98	N	2023 04 11 13:04:06	Y	Explore in ECOTOX
7	EPS68535.1	N	17824	192259	Magnoliopsida	Genlisea aurea	Flowering plants	cap-binding protein-like protein	238	98	137	1.1e-63	209.15	N	15	100	2	40.52	N	2023 04 11 13:04:06	Y	Explore in ECOTOX
7	XP_036919408.1	Y	42780	192404	Mammalia	Sturnira hondurensis	Leaf-nosed bats	eukaryotic translation initiation factor 4E type 2 isoform X2	245	242	242	0	507.68	N	15	100	3	98.36	Y	2023 04 11 13:04:06	Y	Explore in ECOTOX
7	KAF7770473.1	N	11762	192524	Agaricomycetes	Agaricus bisporus var. burnettii	Button mushroom	hypothetical protein Agabi119p4_6447	270	87	121	5.8e-50	175.25	N	15	100	2	33.95	N	2023 04 11 13:04:06	Y	Explore in ECOTOX
7	KAH8362727.1	N	13135	193234	Insecta	Drosophila pseudotakahashii	Fruit flies	hypothetical protein KR084_000316, partial	194	62	88	6.3e-39	144.44	N	15	100	0	27.98	N	2023 04 11 13:04:06	Y	Explore in ECOTOX
7	XP_026710752.1	Y	27798	194338	Aves	Athene cunicularia	Burrowing owl	eukaryotic translation initiation factor 4E type 2	134	122	122	8.1e-85	259.23	N	15	100	0	50.22	N	2023 04 11 13:04:06	Y	Explore in ECOTOX
7	XP_029471940.1	N	49320	194408	Amphibia	Rhinatrema bivittatum	Two-lined caecilian	eukaryotic translation initiation factor 4E type 2 isoform X2	233	210	215	1e-156	444.89	N	15	100	3	86.19	N	2023 04 11 13:04:06	Y	Explore in ECOTOX
7	AKL79688.1	N	8	194871	Magnoliopsida	Vasconcellea quercifolia	Calasacha	eukaryotic translation initiation factor iso4E	206	61	97	6e-32	126.72	N	15	100	2	24.55	N	2023 04 11 13:04:06	Y	Explore in ECOTOX
7	XP_035026635.1	N	63170	195615	Actinopteri	Hippoglossus stenolepis	Pacific halibut	eukaryotic translation initiation factor 4E type 2 isoform X2	258	186	202	1e-125	367.47	N	15	100	3	71.19	N	2023 04 11 13:04:06	Y	Explore in ECOTOX
7	CBE67076.1	N	38	195712	Insecta	Drosophila phaeopleura	Fruit flies	CG8277-PA	271	61	113	6.7e-28	118.24	N	15	100	0	22.91	N	2023 04 11 13:04:06	Y	Explore in ECOTOX
7	RZF32891.1	N	18541	195883	Insecta	Laodelphax striatellus	Small brown planthopper	hypothetical protein LSTR_LSTR004282	219	150	174	3.2e-106	316.62	N	15	100	1	61.34	N	2023 04 11 13:04:06	Y	Explore in ECOTOX
7	KXJ93284.1	N	13183	196109	Sordariomycetes	Microdochium bolleyi	Filamentous ascomycetes	translation initiation factor eIF 4e-like domain-containing protein	350	71	105	4.4e-37	144.05	N	15	100	1	27.91	N	2023 04 11 13:04:06	Y	Explore in ECOTOX
7	KAG8258696.1	N	129480	197043	Insecta	Homalodisca vitripennis	Glassy-winged sharpshooter	Eukaryotic translation initiation factor 4E type 2	265	131	151	1.3e-95	291.2	N	15	100	2	56.42	N	2023 04 11 13:04:06	Y	Explore in ECOTOX
7	CAB3365994.1	N	31111	197152	Insecta	Cloeon dipterum	Small minnow mayflies	Hypothetical predicted protein	208	147	180	1e-100	301.98	N	15	100	0	58.51	N	2023 04 11 13:04:06	Y	Explore in ECOTOX
7	XP_046395961.1	N	27272	197161	Insecta	Ischnura elegans	Narrow-winged damselflies	eukaryotic translation initiation factor 4E type 2	224	140	166	4.4e-96	291.2	N	15	100	1	56.42	N	2023 04 11 13:04:06	Y	Explore in ECOTOX
7	QJC60010.1	Y	189	198035	Magnoliopsida	Pisum abyssinicum	Abyssinian pea	eukaryotic initiation factor 4E, partial	45	25	33	2e-06	55.07	N	15	100	0	10.67	N	2023 04 11 13:04:06	Y	Explore in ECOTOX
7	XP_034484744.1	N	19613	198719	Insecta	Drosophila innubila	Fruit flies	eukaryotic translation initiation factor 4E type 2	223	91	125	1.3e-64	211.07	N	15	100	1	40.89	N	2023 04 11 13:04:06	Y	Explore in ECOTOX
7	KUL92109.1	N	11409	198730	Eurotiomycetes	Talaromyces verruculosus	Green and blue molds	hypothetical protein ZTR_02234	353	80	118	1.1e-49	176.79	N	15	100	1	34.25	N	2023 04 11 13:04:06	Y	Explore in ECOTOX
7	XP_014801533.1	Y	30960	198806	Aves	Calidris pugnax	Ruff	PREDICTED: eukaryotic translation initiation factor 4E type 2 isoform X2	234	214	219	1.8e-160	454.14	N	15	100	3	87.98	N	2023 04 11 13:04:06	Y	Explore in ECOTOX
7	NXE67701.1	Y	13710	198940	Aves	Calcarius ornatus	Song birds	IF4E2 factor	218	208	213	5.1e-155	439.88	N	15	100	3	85.22	N	2023 04 11 13:04:06	Y	Explore in ECOTOX
7	PLW05946.1	N	54546	200324	Pucciniomycetes	Puccinia coronata f. sp. avenae	Rusts	hypothetical protein PCANC_27153	520	77	116	3.1e-35	142.51	N	15	100	0	27.61	N	2023 04 11 13:04:06	Y	Explore in ECOTOX
7	XP_020189494.1	N	58631	200361	Magnoliopsida	Aegilops tauschii subsp. strangulata	Grass family	eukaryotic translation initiation factor NCBP	232	86	119	5.2e-61	202.22	N	15	100	2	39.18	N	2023 04 11 13:04:06	Y	Explore in ECOTOX
7	KAG6802332.1	Y	10377	200407	Insecta	Apis mellifera caucasica	Caucasian honeybee	eukaryotic translation initiation factor 4E type 2	213	132	154	2.4e-82	255.76	N	15	100	1	49.55	N	2023 04 11 13:04:06	Y	Explore in ECOTOX
[truncated: 2,108 more rows]

## Sheet: 40S_S2_curLevel1_Full_
Data Version	NCBI Accession	Identical Protein	Protein Count	Species Tax ID	Taxonomic Group	Scientific Name	Common Name	Protein Name	Hit Length	Identity	Positives	Evalue	BLASTp Bitscore	Ortholog Candidate	Ortholog Count	Cut-off	Common Domain Count	Percent Similarity	Susceptibility Prediction	Analysis Completed	Eukaryote	ECOTOX
[truncated: 662 more rows]

[truncated: 22 more sheets: 40S_S3_Level1_Full_Rep, ACE2_Level1_Full_Repor, BST2_Level1_Full_Repor, G3BP1_Level1_Full_Repo, GIGYF2_Level1_Full_Rep, IRF3_Level1_Full_Repor, ISG15_Level1_Full_Repo, KPNA2_Level1_Full_Repo, MAVS_curLevel1_Full_Re, MDA5_Level1_Full_Repor, NEMO_Level1_Full_Repor, POLA1_Level1_Full_Repo, RAE1_Level1_Full_Repor, RIG-I_Level1_Full_Repo, SRP19_Level1_Full_Repo, SRP54_Level1_Full_Repo, STAT1_curLevel1_Full_R, STAT2_curLevel1_Full_R, STING_Level1_Full_Repo, TBK1_Level1_Full_Repor …]
