# Supplementary material for: In Silico Analysis of Cross-Species Sequence Variability in Host Interferon Antiviral Pathway Proteins and SARS-CoV-2 Susceptibility
Source: Zoonoses. Author manuscript; Available in PMC 2026 Mar 11. (PMC12973230; doi:10.15212/ZOONOSES-2024-0028)
Supplement: SupplementaryTables [file NIHMS2123055-supplement-SupplementaryTables.xlsx]

## Sheet: Read Me
Cross-species sequence variability in host interferon antiviral pathway proteins and SARS-CoV-2 susceptibility
Supplementary Tables
Table S1.	Additional notes on interferon-I antagonism through host target-viral protein interactions.
Table S2.	Interaction types determined from analysis of bound structures .
Table S3.	Final list of interacting amino acids to be evaluated using SeqAPASS Level 3 analysis.
Table S4.	Angiotensin converting enzyme 2 (ACE2) amino acids in several mammals interacting with the SARS-CoV-2 Spike protein determined through anaysis of the indicated protein database (PDB) structures using Molecular Operating Environment (MOE) software.
Note: Tables S2-S3 summarize data collected using MOE and iCn3D (Table S3 MOE only) which can be found in the US EPA Science Hub.

## Sheet: Table S1
Table S1. Additional notes on interferon-I antagonism through host target-viral protein interactions.
Viral protein stressor	Host protein	NCBI Accession (human)	UniProt Accession	Notes/references
Non-structural protein (NSP1)	40S ribosomal subunit, uS3 (S3)	NP_000996.2	P23396	Schubert et al. (2020) provide human cryo-EM structures (6ZOJ, 6ZOK, and 6ZOL) of NSP1 bound to the 40S ribosome subunit, and show that this inhibits translation of host proteins. Shi et al. (2020) and Thoms et al. (2020) also provide human cryo-EM structures 7K5I and 6ZLW, respectively, and Thoms et al. show inhibition of IFN-β expression. The structures indicate the main points of contact are w…
	40S ribosomal subunit, uS5 (S2)	NP_002943.2	P15880
	40S ribosomal subunit, eS30 (S30)	NP_001988.1	P62861	For S30 (uS30), only four for human 6ZOJ and rabbit 7JQB, only two in 6ZLW in iCn3D (Thoms 2020 reported no contacts for S30), therefore uS30 was not evaluated in SeqAPASS.
NSP2	EIF4E2 (4EHP): Eukaryotic translation initiation factor 4E type 2	NP_004837.1	O60573	EIF4E2 (4EHP) forms a complex with GIGYF2 to act in ribosome-associated translation quality control. Korneeva et al. (2023), Zou et al (2022), and Xu et al. (2022) indicate NSP2 binding to the 4EHP-GIGYF2 complex enhances translation repression of antiviral proteins including IFN. Evidence has been presented that NSP2 interacts with both proteins, however the specific binding domain for 4EHP has …
NSP2	GIGYF2: GRB10-interacting GYF protein 2	NP_056390.2	Q6Y7W6
S (spike protein receptor binding domain [RBD])	ACE2: Angiotensin converting enzyme 2	NP_068576.1	Q9BYF1	See text.
Accessory protein Open reading frame (ORF) 7a	BST-2: Bone marrow stromal antigen 2 (tethrin)	NP_004326.1	Q10589	BST-2 controls new virion release from cells by tethering them to the cell membrane, but may be disrupted by ORF7a. Three groups attempted in silico docking of BST-2 using separate orf7a and BST-2 (3NWH) crystal structures (Bisht et al. 2020 [best]; Martin-Sancho et al. 2021 [no PDB, BST-2 residues not determined]; Botticelli et al. 2023 [zinc interaction]). Stewart et al. (2021) contend ORF3a ra…
N (nucleocapsid)	G3BP1: GTPase-activating protein SH3 domain–binding protein	NP_005745.1	Q13283	Key stress-related cellular processes including mRNA stability, translation, and immune responses are controlled by G3BP1 via stress granule (SG) formation (Jayabalan et al 2023). SARS-CoV-2 N protein disrupts SG formation and blocks activation of RIG-I, resulting in suppression of IFNβ production (Luo et al., 2021; Liu et al., 2022). Biswal et al. (2022) solved the X-ray crystal structure (7SUO)…
M (membrane)	MAVS: Mitochondiral antiviral signaling protein	NP_065797.2	Q7Z434	The MAVS protein main function is as an adapter for innate immune defense against viruses. Significant reductions in IFNβ mRNA induction were seen when SARS-CoV-2 N protein was co-transfected into A549 cells with RIG-I, MAVS, or TBK1. Similar transfections resulted in IFNβ promoter activity reduction in poly(I:C)-stimulated HEK293T cells (Chen et al., 2020). Fu et al. (2020) determined by coimmun…
NSP3 Papain-like protease (Plpro)	MDA5: Melanoma differentiation-associated gene 5	NP_071451.2	Q9BYX4	See text.
NSP3 Papain-like protease (Plpro)	IRF3: Interferon regulatory factor 3	NP_001562.1	Q14653	Moustaquil et al. (2020) showed with a fluorescent-based cleavage assay that NSP3 (Plpro) cleaves IRF-3 at residues 262SCLGGGLA273, and thereby reduces IRF-3 available for induction of IFN-I expression. Crystal structures show interaction sites with adaptor proteins and a rotovirus protein (see text).
NSP3 Papain-like protease (Plpro)	ISG15: Ubiquitin-like interferon stimulated gene 15	NP_005092.1	P05161	See text.
ORF6	KPNA2: Karyopherin Subunit Alpha 2 (Importin subunit alpha-1)	NP_001307540.1	P52292	Importin subunit α1 protein (from the KPNA2 gene) functions in nuclear protein import. Using co-immunoprecipitation, Xia et al. (2020) showed that ORF6 selectively bound with importin α1. Expression of ORF6 blocked nuclear translocation of IRF3, suggesting that ORF6 inhibited IFNβ production by binding to importin α1 to block IRF3 nuclear translocation. Although the specific binding residues have…
ORF9b	NEMO: Nuclear factor kappa-B (NF-κB) essential modulator	NP_003630.1	Q9Y6K9	See text.
NSP5 3-chymotrypsin-like cysteine protease (3CLpro)	NEMO	NP_003630.1	Q9Y6K9
NSP1	POLA1: DNA polymerase alpha 1, catalytic subunit	NP_058633.2	P09884	Kilkenny et al., 2021 demonstrate that components of the host DNA polymerase α (Pol α)–primase complex or primosome directly bind with SARS-CoV-2 NSP1. They also provide a cryo-electron microscopy structure of NSP1 bound to the primosome.
ORF6	Nup98-RAE1: Nuclear pore complex 98-ribonucleic acid export 1 (RAE1 protein information)	NP_003601.1	P78406	Gordon et al. (2020) showed interaction between ORF6 and the host Nup98-RAE1 nucleoporin pair via affinity purification-mass spectrometry (AP-MS). Miorin et al. (2020) demonstrate that upon treatment with recombinant IFN-I in HEK293T cells, Nup98-RAE1 binding to SARS-CoV-2 Orf6 blocks translocation of STAT1 into the nucleus, resulting in suppression of ISRE-dependent gene expression. The interact…
N (nucleocapsid)	RIG-I: Retinoic acid-inducible gene I	NP_055129.2	O95786	Retinoic acid-inducible gene I (RIG-I) is a pattern recognition receptor (PRR) that senses viral DNA and RNA, and activates the IFN-I signaling cascade. Significant reductions in IFNβ mRNA induction were seen when SARS-CoV-2 N protein was co-transfected into A549 cells with RIG-I, MAVS, or TBK1, and similar transfections resulted in IFNβ promoter activity reduction in poly(I:C)-stimulated HEK293T…
NSP5 (3CLpro), ORF3a	STING: Stimulator of interferon genes	NP_938023.1	Q86WV6	SARS-CoV-2 ORF3a and 3CLpro inhibited IFNβ promoter activity through cyclic GMP-AMP synthase (cGAS)-STING pathways, specifically through interaction with STING, as indicated by co-immunoprecipitation. 3CLpro also bound to STING and specifically inhibited K63-ubiquitin-mediated modification of STING, which is required for signaling and downstream expression of IFN-I (Rui et al., 2021).
NSP9	SRP19: Signal recognition particle 19	NP_003126.1	P09132	NSP9 binds the host 7SL RNA in the region where SRP19 binds, and NSP8 binds 7SL in the region where SRP54 binds, disrupting assembly of the signal recognition particle and therefore translation and protein trafficking (Banerji et al., 2020). Although Gordon et al. (2020) found that NSP8 pulled down both SRP19 and SRP54 in immunoprecipitation assays, available evidence does not indicate whether th…
NSP8	SRP54: Signal recognition particle	NP_003127.1	P61011
N (nucleocapsid), S (spike), NSP13 (helicase)	STAT1: Signal transducer and activator of transcription	NP_009330.1	P42224	Several SARS-CoV-2 proteins have been determined to block phosphorylation of both STAT1 and STAT2, which inhibits formation of the ISGF3 complex (Xia et al., 2020). Mu et al. (2020) used Sendai virus-induced ISRE-promoter activation via the luciferase reporter assay to determine that SARS-CoV-2 N protein can inhibit the phosphorylation of STAT1 and STAT2 resulting in decreased ISG production. The…
N (nucleocapsid)	STAT2: Signal transducer and activator of transcription	NP_005410.1	P52630
NSP6	TBK1: TANK-binding kinase 1	NP_037386.1	Q9UHD2	Sui et al. (2022) show that nsp13 recruits TBK1 to an aggregation of ubiquitinated proteins (p62) for autophagic degradation, resulting in inhibition of IFNβ production, and that NSP13 impaired IRF3 luciferase reporter activity induced by TBK1 in a dose-dependent manner. Xia et al. (2020) co-transfected HEK293T cells with plasmids containing TBK1 and either nsp6 or nsp13. Only nsp13 inhibited TBK…
NSP13	TBK1: TANK-binding kinase 1
S (spike glycoprotein)	TMPRSS2: Transmembrane serine protease 2	NP_005647.3	O15393	See text.
ORF9b	TOMM70: Translocase of outer mitochondrial membrane	NP_055635.3	O94826	Gordon et al. (2020) showed interaction between TOMM70 and ORF9b via AP-MS. TOMM70-ORF9b interaction is supported by several studies (Gao et al., 2021; Brandherm et al., 2021; Ayinde et al., 2022). Jiang et al. (2020) used a dual luciferase reporter assay to show human IFN-β promoter activity was significantly reduced in the presence of SARS-CoV-2 Orf9b compared to controls. The cryoEM structure …
References
Ayinde, Kehinde S., et al. “Binding of SARS-CoV-2 Protein ORF9b to Mitochondrial Translocase TOM70 Prevents Its Interaction with Chaperone HSP90.” Biochimie, vol. 200, Sept. 2022, pp. 99–106. DOI.org (Crossref), https://doi.org/10.1016/j.biochi.2022.05.016.
Banerjee, Abhik K., et al. “SARS-CoV-2 Disrupts Splicing, Translation, and Protein Trafficking to Suppress Host Defenses.” Cell, vol. 183, no. 5, Nov. 2020, pp. 1325-1339.e21. DOI.org (Crossref), https://doi.org/10.1016/j.cell.2020.10.004.
Biswal, Mahamaya, et al. “SARS-CoV-2 Nucleocapsid Protein Targets a Conserved Surface Groove of the NTF2-like Domain of G3BP1.” Journal of Molecular Biology, vol. 434, no. 9, May 2022, p. 167516. DOI.org (Crossref), https://doi.org/10.1016/j.jmb.2022.167516.
Botticelli, S., et al. “The Role of Zn Ions in the Interaction between SARS-CoV-2 Orf7a Protein and BST2/Tetherin.” The European Physical Journal Plus, vol. 138, no. 3, Mar. 2023, p. 216. DOI.org (Crossref), https://doi.org/10.1140/epjp/s13360-023-03731-w.
Brandherm, Lukas, et al. “Phosphorylation of SARS-CoV-2 Orf9b Regulates Its Targeting to Two Binding Sites in TOM70 and Recruitment of Hsp90.” International Journal of Molecular Sciences, vol. 22, no. 17, Aug. 2021, p. 9233. DOI.org (Crossref), https://doi.org/10.3390/ijms22179233.
Chen, Keli, et al. “SARS-CoV-2 Nucleocapsid Protein Interacts with RIG-I and Represses RIG-Mediated IFN-β Production.” Viruses, vol. 13, no. 1, Jan. 2021, p. 47. www.mdpi.com, https://doi.org/10.3390/v13010047.
Fu, Yu-Zhi, et al. “SARS-CoV-2 Membrane Glycoprotein M Antagonizes the MAVS-Mediated Innate Antiviral Response.” Cellular & Molecular Immunology, vol. 18, no. 3, Mar. 2021, pp. 613–20. DOI.org (Crossref), https://doi.org/10.1038/s41423-020-00571-x.
Fung, Sin-Yee, et al. “SARS-CoV-2 NSP13 Helicase Suppresses Interferon Signaling by Perturbing JAK1 Phosphorylation of STAT1.” Cell & Bioscience, vol. 12, no. 1, Dec. 2022, p. 36. DOI.org (Crossref), https://doi.org/10.1186/s13578-022-00770-1.
Gao, Xiaopan, et al. “Crystal Structure of SARS-CoV-2 Orf9b in Complex with Human TOM70 Suggests Unusual Virus-Host Interactions.” Nature Communications, vol. 12, no. 1, May 2021, p. 2843. DOI.org (Crossref), https://doi.org/10.1038/s41467-021-23118-8.
Gordon, David E., et al. “A SARS-CoV-2 Protein Interaction Map Reveals Targets for Drug Repurposing.” Nature, vol. 583, no. 7816, July 2020, pp. 459–68. DOI.org (Crossref), https://doi.org/10.1038/s41586-020-2286-9.
Jayabalan, Aravinth Kumar, et al. “Pro-Viral and Anti-Viral Roles of the RNA-Binding Protein G3BP1.” Viruses, vol. 15, no. 2, Feb. 2023, p. 449. DOI.org (Crossref), https://doi.org/10.3390/v15020449.
Jiang, He-wei, et al. “SARS-CoV-2 Orf9b Suppresses Type I Interferon Responses by Targeting TOM70.” Cellular & Molecular Immunology, vol. 17, no. 9, Sept. 2020, pp. 998–1000. DOI.org (Crossref), https://doi.org/10.1038/s41423-020-0514-8.
Kilkenny, Mairi L., et al. “Structural Basis for the Interaction of SARS‐CoV ‐2 Virulence Factor Nsp1 with DNA Polymerase α–Primase.” Protein Science, vol. 31, no. 2, Feb. 2022, pp. 333–44. DOI.org (Crossref), https://doi.org/10.1002/pro.4220.
Korneeva, Nadejda, et al. “SARS-CoV-2 Viral Protein Nsp2 Stimulates Translation under Normal and Hypoxic Conditions.” Virology Journal, vol. 20, no. 1, Mar. 2023, p. 55. DOI.org (Crossref), https://doi.org/10.1186/s12985-023-02021-2.
Li, Tinghan, et al. “Molecular Mechanism of SARS-CoVs Orf6 Targeting the Rae1–Nup98 Complex to Compete With mRNA Nuclear Export.” Frontiers in Molecular Biosciences, vol. 8, Jan. 2022, p. 813248. DOI.org (Crossref), https://doi.org/10.3389/fmolb.2021.813248.
Liu, Hainan, et al. “SARS-CoV-2 N Protein Antagonizes Stress Granule Assembly and IFN Production by Interacting with G3BPs to Facilitate Viral Replication.” Journal of Virology, edited by Kanta Subbarao, vol. 96, no. 12, June 2022, pp. e00412-22. DOI.org (Crossref), https://doi.org/10.1128/jvi.00412-22.
Luo, Lingling, et al. “SARS-CoV-2 Nucleocapsid Protein Phase Separates with G3BPs to Disassemble Stress Granules and Facilitate Viral Production.” Science Bulletin, vol. 66, no. 12, June 2021, pp. 1194–204. DOI.org (Crossref), https://doi.org/10.1016/j.scib.2021.01.013.
Martin-Sancho, Laura, et al. “Functional Landscape of SARS-CoV-2 Cellular Restriction.” Molecular Cell, vol. 81, no. 12, June 2021, pp. 2656-2668.e8. DOI.org (Crossref), https://doi.org/10.1016/j.molcel.2021.04.008.
Miorin, Lisa, et al. “SARS-CoV-2 Orf6 Hijacks Nup98 to Block STAT Nuclear Import and Antagonize Interferon Signaling.” Proceedings of the National Academy of Sciences, vol. 117, no. 45, Nov. 2020, pp. 28344–54. DOI.org (Crossref), https://doi.org/10.1073/pnas.2016650117.
Moustaqil, Mehdi, et al. “SARS-CoV-2 Proteases PLpro and 3CLpro Cleave IRF3 and Critical Modulators of Inflammatory Pathways (NLRP12 and TAB1): Implications for Disease Presentation across Species.” Emerging Microbes & Infections, vol. 10, no. 1, Jan. 2021, pp. 178–95. DOI.org (Crossref), https://doi.org/10.1080/22221751.2020.1870414.
Mu, Jingfang, et al. “SARS-CoV-2 N Protein Antagonizes Type I Interferon Signaling by Suppressing Phosphorylation and Nuclear Translocation of STAT1 and STAT2.” Cell Discovery, vol. 6, no. 1, Sept. 2020, p. 65. DOI.org (Crossref), https://doi.org/10.1038/s41421-020-00208-3.
Ni, Wenjia, et al. SARS-CoV-2 S Protein Antagonizes Type I Interferon Downstream Signal Pathway through Interacting and Attenuating Phosphorylation of STAT1/STAT2. preprint, Microbiology, 6 June 2022. DOI.org (Crossref), http://biorxiv.org/lookup/doi/10.1101/2022.06.06.494494.
Rui, Yajuan, et al. “Unique and Complementary Suppression of cGAS-STING and RNA Sensing- Triggered Innate Immune Responses by SARS-CoV-2 Proteins.” Signal Transduction and Targeted Therapy, vol. 6, no. 1, Mar. 2021, p. 123. DOI.org (Crossref), https://doi.org/10.1038/s41392-021-00515-5.
Schubert, Katharina, et al. “SARS-CoV-2 Nsp1 Binds the Ribosomal mRNA Channel to Inhibit Translation.” Nature Structural & Molecular Biology, vol. 27, no. 10, Oct. 2020, pp. 959–66. DOI.org (Crossref), https://doi.org/10.1038/s41594-020-0511-8.
Stewart, Hazel, et al. Tetherin Antagonism by SARS-CoV-2 Enhances Virus Release: Multiple Mechanisms Including ORF3a-Mediated Defective Retrograde Traffic. preprint, Cell Biology, 6 Jan. 2021. DOI.org (Crossref), http://biorxiv.org/lookup/doi/10.1101/2021.01.06.425396.
Sui, Chao, et al. “SARS-CoV-2 NSP13 Inhibits Type I IFN Production by Degradation of TBK1 via P62-Dependent Selective Autophagy.” The Journal of Immunology, vol. 208, no. 3, Feb. 2022, pp. 753–61. DOI.org (Crossref), https://doi.org/10.4049/jimmunol.2100684.
Sundar, Shobana, et al. “Screening of FDA-Approved Compound Library Identifies Potential Small-Molecule Inhibitors of SARS-CoV-2 Non-Structural Proteins NSP1, NSP4, NSP6 and NSP13: Molecular Modeling and Molecular Dynamics Studies.” Journal of Proteins and Proteomics, vol. 12, no. 3, Sept. 2021, pp. 161–75. DOI.org (Crossref), https://doi.org/10.1007/s42485-021-00067-w.
Talbot-Cooper, Callum, et al. “Poxviruses and Paramyxoviruses Use a Conserved Mechanism of STAT1 Antagonism to Inhibit Interferon Signaling.” Cell Host & Microbe, vol. 30, no. 3, Mar. 2022, pp. 357-372.e11. DOI.org (Crossref), https://doi.org/10.1016/j.chom.2022.01.014.
Thoms, Matthias, et al. “Structural Basis for Translational Shutdown and Immune Evasion by the Nsp1 Protein of SARS-CoV-2.” Science, vol. 369, no. 6508, Sept. 2020, pp. 1249–55. DOI.org (Crossref), https://doi.org/10.1126/science.abc8665.
Xia, Hongjie, et al. “Evasion of Type I Interferon by SARS-CoV-2.” Cell Reports, vol. 33, no. 1, Oct. 2020, p. 108234. DOI.org (Crossref), https://doi.org/10.1016/j.celrep.2020.108234.
Xu, Zhang, et al. “SARS-CoV-2 Impairs Interferon Production via NSP2-Induced Repression of mRNA Translation.” Proceedings of the National Academy of Sciences, vol. 119, no. 32, Aug. 2022, p. e2204539119. DOI.org (Crossref), https://doi.org/10.1073/pnas.2204539119.
Yuan, Shuai, et al. “Nonstructural Protein 1 of SARS-CoV-2 Is a Potent Pathogenicity Factor Redirecting Host Protein Synthesis Machinery toward Viral RNA.” Molecular Cell, vol. 80, no. 6, Dec. 2020, pp. 1055-1066.e6. DOI.org (Crossref), https://doi.org/10.1016/j.molcel.2020.10.034.
Zou, Limei, et al. “The SARS-CoV-2 Protein NSP2 Impairs the Silencing Capacity of the Human 4EHP-GIGYF2 Complex.” iScience, vol. 25, no. 7, July 2022, p. 104646. DOI.org (Crossref), https://doi.org/10.1016/j.isci.2022.104646.

## Sheet: TABLE S2
Table S2. Interaction types determined from analysis of bound structures .
Key: H = hydrogen bonds, I = ionic bonds, A = arene bonds/stacking interaction, D = distance interaction (e.g., Van der Waals forces).																= contacts eliminated (not run in SeqAPASS Level 3)
iCn3D or author results used where indicated, otherwise results obtained using Molecular Operating Environment (MOE) software contacts tool (see individual protein tabs).
ACE2 Interactions	PDB	Pro18	Ser19	Gln24	Thr27	Phe28	Asp30	Lys31	His34	Glu35	Glu37	Asp38	Tyr41	Gln42	Leu45	Asn53	Leu79	Met82	Tyr83	Asn90	Asn322	Gly326	Glu329	Asn330	Lys353	Gly354	Asp355	Arg357	Arg393
Shang et al	6VW1		H	H	D	D	D	H	D	H	D	H	D	H	D		D	D	H				D	D	HA	D	D	D	D
iCn3D	6VW1		D	H	D	D		D	D	H	D	H	H	H	D		D	D	AH				I	D	H	D	D	D	D
Lan et al	6M0J		D	D	D	D	IH	H	A	H	D	D	H	H			D	D	H					D	H	D	D	D	D
iCn3D	6M0J			H	D	D	IH	IH	H	D	H	H	H	H			D	D	AH					D	H	H	D	D	D
Damas et al., 2020 (Green = hot spots, gray = N-glycosylation sites, SARS1, Li et al 2005)			19	24	27	28	30	31	34	35	37	38	41	42	45	53	79	82	83	90	322			330	353	354	355	357	393
IRF3 interactions		R211	V257	S259	Y260	H263	V264	C267	L268	G269	G270	G271	L272	A273	R285	G287	H288	C289	H290	Y292	K313	G349	E350	S351	Q356	K360	R361	L362
IRF3_SARSC2PLpro	NA							Cleavage motif
IRF3_STING	5JEJ				D	D	D								I	D	H	D	H	D	I	H	H	H		H		D
IRF3_MAVS	5JEK			D	D	A	D								I	D	H	D	H	D	I	D	D	D				D
IRF3_TRIF	5JEL	D	D		D	D	D								I	D	H	D	H	D	I	H	H	H	D	D	D	D
IRF3_RotavirusNSP1	5JEO	I	D		D	D	D								I	D	H	D	H	D	I	H	D	D		H		D
MAVS Interactions		Ser433	Cys435	Phe436	Glu437	Asp438	Leu439	Ala440	Ile441	SEP442	Ala443	Ser444	Thr445	His453	Gly454	Pro455	Glu456	Asn457	Glu458	Tyr459
MAVS_IRF3	5JEK	D	D	A	D	D	D	H	H	IH	D	D	D
MAVS_TRAF6	4Z8M													D	D	D	H	H	H	H
TOMM70 Interactions		Ala212	Ile215	Leu216	Phe219	Met225	D229	Lys233	Phe256	Ser259	Tyr260	Ser263	Phe264	Leu340	Leu341	Ser375	Met378	Gln379	Gln381	His406	Gln409	Leu410	Ile412	Leu413	Leu414	D415	Phe424	Q440	Phe443	Arg447	Glu477	Ala480	Leu481	Gln484	Thr511	His515	Leu518	Leu521	Gln522	Gln525	Cys544	Asp545	Phe546	Glu549	Thr550	Thr553	Val556	Gln557	Arg558
TOMM70_ORF9b Cryo-EM	7KDT		D		A			D		D	D	D		D	D		D	H	H		D	D	D	H	D		D		D	H	H	D	D	H	D	D	D	D	D	D		IH	D	D	D	D	H	D	D
iCn3D	7KDT		D		D	D	I*	D		D	D	H	D	D	D	D	D	H	D	D	D	D	D	D	D	D	D	D	D	D	H	D	D	H	D	D	D	D	D	D		IH	Pi	D	D	D	D	D	D
TOMM70_ORF9b X-ray dif	7DHG	D	D	D	D	H			D		D				D	D	D	H	H		D	D	D	H	D				D	D	H	D	D	D	D	H	D	D	D		H	I	D	IH	D	D	AH	D
iCn3D	7DHG		D	D					D		D				D	D		H	D		D	D		H	D				D	D	H	D		D	D	D	D		D			I	D	IH	D	D	D	D
Ayinde et al. 2022 (7DHG/7KDT)																		Y	Y												Y					Y						Y		Y			Y
							*Interaction distance >5 Å
RAE1 Interactions		Arg239	Ala251	Phe255	Thr256	Phe257	Lys258	Trp300	Asp301	Lys302	Ala304	Arg305	Thr306	Lys307	Leu308	Lys309	Thr310	Glu360	Glu361	Arg365
Nup_RAE1_ORF6_SARS2	7VPH	IH		D	H	H	IH	D	D	D		H	H	H	D	H	D			D
Li et al. 2022 SARSSC2_ORF6	7VPH	H			H	H	H	Y	Y	Y		H		H			H
iCn3D	7VPH	H			H	D	IH	D	D			H	H	H	D	I	H			D
Nup-RAE1_ORF6_SARS1	7VPG	IH	D	D	H	D	IH	D	D	D	D	H	H	H	D	I	D	D	D	H
Li 2022 SARSC1_ORF6	7VPG	H			H	Y	H	Y	Y	Y		Y	H	H		H				H
iCn3D	7VPG	I	D	D	H	D	IH	D	D	D		H	H	IH	D	I	D	D	D	H
G3BP1 Interactions		Glu4	Pro6	Leu10	Val11	Glu14	Phe15	Gln18	Arg32	Phe33	Tyr34	Gly35	Gln58	Leu114	Glu117	Val120	Ala121	Asn122	Lys123	Phe124	Tyr125
G3BP1_N	7SUO	D	D	D	D	D	A	H	H	D	H	D	D	D	H		D	H	H	H	D
iCn3D	7SUO		D	D	D	D	A	D	H	D	H	D	D		D			H	D	H	D
Biswal et al., 2022	7SUO		Y	Y	Y	Y	Y	Y	Y	Y			Y		Y	Y	Y	Y	Y	Y	Y
NEMO Interactions		Lys226	Leu227	Ala228	Gln229	Leu230	Gln231	Val232	Ala233	Tyr234	His235
3CLpro_NEMO	7T2U	H	D	H	H	HA	H	H	H	H	D
iCn3D	7T2U	D	D	H	H	D	H	H	H	H	H
POLA Interactions		Lys588	Lys590	Phe594	Lys599	Glu610	Val611	Ala612	Ala613	Thr614	Arg616	Thr617	Gly620	Phe621	Ala624	Lys625	Lys628	Cys654	Lys655	Pro657	His658
POLA_NSP1	7OPL			D		H	D		H	D	IH	H	D	D	D	D	D	D	IH	D
Kilkenny et al., 2021	7OPL	Y	Y	Y	Y	Y	Y	Y	Y	Y	Y	Y	Y	Y	Y	Y			Y	Y	Y
iCn3D	7OPL			D		D			D	D	IH	H	D	D	D	D			I	D
40S ribosome uS3 (all cryoEM)		Leu109	Gly111	Gly112	Leu113	Ala114	Val115	Arg116	Arg117	Leu142	Arg143	Lys148	Met150	Leu177	Arg178	Leu182
uS3_NSP1_Complete map	6ZOJ		D	D	H	H	D	IH	IH		IH	IH	D
iCn3D	6ZOJ				D	D	D	IH	IH		IH	I	D
uS3_NSP1	7K5I				D	H	D	AIH	H		IH	IH	D
uS3_NSP1	6ZLW	D		H	H	H	D	IH	I	D	IH		D	D	D	D
Thoms et al. 2020	6ZLW				Y	Y	Y	Y	Y	Y	Y		Y	Y		Y
iCn3D	6ZLW	D		D	H	D	D	AIH	D	D	IH		D		D	D
uS3_NSP1_RABBIT	7JQB		D	D	D	H	D	IH	IH			D	D
40S ribosome uS5 (S2) (all cryoEM)		Glu105	Val106	Leu107	Lys108	Ile109	Pro111	Gln113	Thr122	Phe124	Lys145	Glu146	Val147	Ala148	Ile151
uS5_NSP1_Complete map	6ZOJ	D	H	D		D	D	D	D	D	D	H	H	D	D
iCn3D	6ZOJ	D	D			D	D	D	D	D		D	D		D
uS5_NSP1_Body	6ZOK	D	H	D		D	D	D	D	D	D	H	H	D	D
uS5_NSP1	7K5I	D	H			D	D	D	D	D	D	H	D	D	D
uS5_NSP1	6ZLW	D	D	D	D	D	D	D	D	D	D	H	H	D	D
Thoms et al. 2020	6ZLW		Y		Y	Y	Y	Y	Y	Y			Y	Y	Y
iCn3D	6ZLW	D	D			D	D	D	D	D		H	H	D	D
uS5_NSP1_RABBIT	7JQB	D	H	D	D	D	D	D	D	D	D	D	D		D
ISG-15 Interaction		Met1	Ala2	Ser18	Val19	Thr20		Ser22	Met23			Glu27	Lys30	Gln34	Lys35	Glu87	Gln119		Trp121			Glu125	Gly126	Arg127	Pro128	Met129	Glu130		His149	Leu150	Arg151	Leu152	Arg153	Gly154	Gly155
ISG15_PLpro_MOUSE	6YVA	D	D	D	D	D		H	D			D	H	D	IH	IH	D		A			D	D	D	D	D	D		D	D	IH	H	H	H	H
iCn3D	6YVA		D	D		D		D	D			D	D	D	I	I	D		D			D	D	D	D	D	D		D	D	I	H	H	H	H
Liu et al. 2021	6YVA					Y		Y	Y			Y				Y			Y								Y		Y	Y	Y				Y
		Met1			Leu19	Ser20	Ser21	Ser22	Met23	Ser24	Ser26	Glu27	Ala30			Asn89	Leu121	Phe122	Trp123	Thr125	Phe126	Glu127	Gly128	Lys129	Pro130	Leu131	Glu132	Asp133	Asn151	Leu152	Arg153	Leu154	Arg155	Gly156
ISG15_PLpro human model 6YVA/1Z2M		H			D	D	D	H	D	D	D	D	D			D	D	D	H		D	D	D	D	D	D	D	D	D	D	IH	D	H
ISG15_Cterm_human_PLpro	6XA9	(Klemm et al. 2020 W123, P130 E132 bind Plpro helix 7)															D		D	D		H	H	D	H	D	D		D	D	IH	H	H	H
iCn3D	6XA9																D		D			D	H	D	D				D	D	IH	H	H	H
STAT1 Interaction		Lys584	Glu585	Arg588	Trp616	Asp627	Phe628	His629	Ala630	Val631	Glu632	Pro633	Tyr634	Glu638	Tyr651	Lys652	Val653
STAT1-vaccinia protein 018	7NUF	D	D	D	D	D	H	H	H	H	IH	D	D	D	H	H	D
iCn3D	7NUF	Pi	D	D	D	D	H	H	H	D	IH	D	H	I	D	H
Modeled in literature
TMPRSS2 Interaction		Gln276	Val278	Val280	His296	Cys297	Glu299	Lys300	Pro301	Asp338	Lys340	Thr341	Lys342	Glu389	Lys390	Gly391	Lys392	Ty416	Leu419	Asp435	Ser436	Cys437	Gln438	Gly439	Asp440	Ser441	Thr459	Ser460	Trp461	Gly462	Ser463	Gly464	Cys465	Ala466	Lys467	Arg470	Pro471	Gly472
Vankadari 2022 (model TMPRSS2-Spike)	NA	Q276			H296		E299	K300	P301		K340		K342	E389	K390				L419				Q438			S441			W461
Fraser 2022 (Nafamostat)	7MEQ			V280	H296	C297						T341	K342							D435	S436		Q438			S441						G464
MOE	7MEQ				His296													Tyr416		Asp435	Ser436	Cys437	Gln438	Gly439	Asp440	Ser441	Thr459	Ser460	Trp461	Gly462	Ser463	Gly464	Cys465	Ala466		Arg470	Pro471	Gly472
Hussain 2020 (model TMPRSS2-Spike)	NA		VAL278	VAL280	HIS296		GLU299	LYS300		ASP338	LYS340	THR341	LYS342	GLU389		GLY391	LYS392		LEU419				GLN438			SER441		SER460		GLY462			CYS465		LYS467
iCn3D	7MEQ																			H	H	D	D	D	D	D	D		D	D		H				Y	Y	Y
				D	B		B	D		B	B	B	B	B		B	B		D	D	B	D	B	B	D	B	D	B	D	B	D	B	D			D	D	D
TBK1 Interaction
Sundar et al. 2021	NA	Asp50, Val51, Gln52, Arg54, Met123, Arg127, Val132, His133, Arg134, Asn135, Gly159, Glu177, Leu180, His181, Pro182, Asp183, Ala200, Thr201, Val202, Asp203, Leu204, Ser206, Ile207, Glu232, Tyr235, Gln289, Glu290, Gly294, Phe295
Tethrin/BST-2
Bisht et al. 2020	3NWH site finder top two pockets using MOE match Bisht et al. 2020, Table 4.
Site	Size	PLB	Hyd	Side	Residues
1	75	4.14	23	50	1:(VAL84 GLU85 GLN87 ALA88 ALA89 CYS91 ASN92 THR94)2:(LYS47 ALA48 ASN49 SER50)3:(VAL84 GLN87 ALA88 ALA89 THR90 CYS91 ASN92 VAL95)4:(SER50 CYS53)
2	77	2.26	20	42	1:(ALA48 ASN49 SER50 GLU51 ALA52 CYS53)2:(VAL84 GLU85 GLN87 ALA88 ALA89 CYS91 ASN92)3:(ASN49 CYS53)4:(ASP83 VAL84 GLU85 GLN87 ALA88 THR90 CYS91 ASN92)
[truncated: 14 more columns]

## Sheet: Table S3
Table S3. Final list of interacting amino acids to be evaluated using SeqAPASS Level 3 analysis.
KEY:	B = bonded (Arene, H and/or Ionic); D = distance contact (i.e., Van der Waals forces). See Methods.															Asn__	= N-glycosylation sites
ACE2 Interactions	Ser19	Gln24	Thr27	Phe28	Asp30	Lys31	His34	Glu35	Glu37	Asp38	Tyr41	Gln42	Leu45	Asn53	Leu79	Met82	Tyr83	Asp90	Asn322	Gly326	Asn330	Lys353	Gly354	Asp355	Arg357	Arg393
human ACE2_Spike RBD	B	B	D	D	B	B	D	B	D	B	B	B	D		D	D	B				D	B	D	D	D	D
Damas 2020 human ACE2_S_RBD	19	24	27	28	30	31	34	35	37	38	41	42	45	53	79	82	83	90	322		330	353	354	355	357	393
Green = binding hot spots, gray = N-glycosylation sites in Damas based on SARS-CoV-1 (Li et al. 2005)
IRF3 interactions	R211	Y260	H263	V264	C267	L268	G269	G270	G271	L272	A273	R285	G287	H288	C289	H290	Y292	K313	G349	E350	S351	K360	L362
IRF3_SARSC2PLpro	B	D	B	D								B	D	B	D	B	D	B	B	B	B	B	D
Mostaquil et al 2020					Cleavage motif
MAVS Interactions	Phe436	Asp438	Leu439	Ala440	Ile441	SEP442*	His453	Pro455	Glu456	Asn457	Glu458	Tyr459		*SEP=phosphorylated serine
MAVS_IRF3_TRAF6	B	D	D	B	B	B	D	D	B	B	B	B
TOMM70 Interactions	Ile215	Phe219	Met225	Phe256	Ser259	Tyr260	Leu340	Leu341	Ser375	Met378	Gln379	Gln381	Gln409	Leu410	Ile412	Leu413	Leu414	Phe443	Arg447	Glu477	Ala480	Leu481	Gln484	Thr511	His515	Leu518	Leu521	Gln522	Cys544	Asp545	Phe546	Glu549	Thr550	Thr553	Val556	Gln557	Gly559	Met561	Met579	Glu580	His583	Leu587	Ala590	Ala591	Gln594	Ala598
TOMM70_ORF9b Cryo-EM	D	B	B	D	D	D	D	D	D	D	B	B	D	D	D	B	D	D	B	B	D	D	B	D	D	D	D	D	B	B	D	D	D	D	B	D	D	D	D	B	D	D	D	D	B	D
RAE1 Interactions	Arg239	Phe255	Thr256	Phe257	Lys258	Trp300	Asp301	Lys302	Arg305	Thr306	Lys307	Leu308	Lys309	Thr310	Arg365
Nup_RAE1_ORF6_SARS2	B	D	B	B	B	D	D	D	B	B	B	D	B	B	D
G3BP1 Interactions	Pro6	Leu10	Val11	Glu14	Phe15	Gln18	Arg32	Phe33	Tyr34	Gln58	Glu117	Ala121	Asn122	Lys123	Phe124	Tyr125
G3BP1_N	D	D	D	D	B	B	B	D	B	D	B	D	B	B	B	D
NEMO Interactions	Lys226	Leu227	Ala228	Gln229	Leu230	Gln231	Val232	Ala233	Tyr234	His235
3CLpro_NEMO	B	D	B	B	B	B	B	B	B	D		= cleavage site
POLA Interactions	Phe594	Glu610	Val611	Ala613	Thr614	Arg616	Thr617	Gly620	Phe621	Ala624	Lys625	Lys655	Pro657
POLA_NSP1	D	B	D	B	D	B	B	D	D	D	D	B	D
40S ribosome uS3	Gly112	Leu113	Ala114	Val115	Arg116	Arg117	Leu142	Arg143	Lys148	Met150	Leu177
uS3_NSP1	B	B	B	D	B	B	D	B	B	D	D
40S ribosome uS5 (S2)	Glu105	Val106	Leu107	Ile109	Pro111	Gln113	Thr122	Phe124	Lys145	Glu146	Val147	Ala148	Ile151
uS5_NSP1	D	B	D	D	D	D	D	D	D	B	B	D	D
ISG-15 Interaction	Thr20	Ser22	Met23	Glu27	Lys30	Gln34	Lys35	Glu87	Gln119	Trp121	Glu125	Gly126	Arg127	Pro128	Met129	Glu130	His149	Leu150	Arg151	Leu152	Arg153	Gly154	Gly155
ISG15_PLpro_MOUSE	D	B	D	D	B	D	B	B	D	B	D	D	D	D	D	D	D	D	B	B	B	B	B
	Ser20	Ser22	Met23	Glu27	Ala30				Leu121	Trp123	Glu127	Gly128	Lys129	Pro130	Leu131	Glu132	Asn151	Leu152	Arg153	Leu154	Arg155	Gly156
ISG15_PLpro human	D	B	D	D	D				D	B	B	B	D	B	D	D	D	D	B	B	B	B
TMPRSS2 Interaction	Val280	His296	Glu299	Lys300	Asp338	Lys340	Thr341	Lys342	Glu389	Gly391	Lys392	Leu419	Asp435	Ser436	Cys437	Gln438	Gly439	Asp440	Ser441	Thr459	Ser460	Trp461	Gly462	Ser463	Gly464	Cys465	Arg470	Pro471	Gly472
Consensus	D	B	B	D	B	B	B	B	B	B	B	D	D	B	D	B	B	D	B	D	B	D	B	D	B	D	D	D	D
STAT1 Interaction	Lys584	Glu585	Arg588	Trp616	Asp627	Phe628	His629	Ala630	Val631	Glu632	Pro633	Tyr634	Glu638	Tyr651	Lys652	Val653
STAT1-vaccinia protein 018	D	D	D	D	D	H	B	B	B	B	D	D	D	B	B	D
Phosphorylation sites	701,702,703,704,705,706,707,724,727
STAT2 Interaction
Phosphorylation sites	583,601,627,629,690
MDA5
Phos (S88,104) ISGylation sites	23,43,68,74,75,88,104
See Wies 2013 and Liu 2021 (ISG)
Modeled in literature
TBK1 Interaction
Sundar et al. 2021	Asp50, Val51, Gln52, Arg54, Met123, Arg127, Val132, His133, Arg134, Asn135, Gly159, Glu177, Leu180, His181, Pro182, Asp183, Ala200, Thr201, Val202, Asp203, Leu204, Ser206, Ile207, Glu232, Tyr235, Gln289, Glu290, Gly294, Phe295

## Sheet: TABLE S4
Table S4. Angiotensin converting enzyme 2 (ACE2) amino acids in several mammals interacting with the SARS-CoV-2 Spike protein determined through anaysis of the indicated protein database (PDB) structures using Molecular Operating Environment (MOE) software (see ACE2_S_RBD-animals tab).
ACE2 Interactions	PDB	Ser19	Gln24	Thr27	Phe28	Asp30	Lys31	His34	Glu35	Glu37	Asp38	Tyr41	Gln42	Leu45	Leu79	Met82	Tyr83	Asn330	Lys353	Gly354	Asp355	Arg357	Arg393
Shang et al	6VW1	H	H	D	D	D	H	D	H	D	H	D	H	D	D	D	H	D	HA	D	D	D	D
Lan et al	6M0J	D	D	D	D	IH	H	A	H	D	D	H	H		D	D	H	D	H	D	D	D	D
Dog ACE2_Spike RBD (Zhang et al 2021)	7E3J	Ser19	Leu24	Thr27	Phe28	Glu30	Lys31	Tyr34	Glu35	Glu37	Glu38	Tyr41	Gln42	Leu45	Leu79	Thr82	Tyr83	Asn330	Lys353	Gly354	Asp355	Arg357	Arg393
			D	D	D	DIH	D	D		D	DH	D	DH	D	D	D	D	D	DH	D	DH	D	DH
Cat ACE2_Spike	7C8D	Ser19	Leu24	Thr27	Phe28	Glu30	Lys31	His34	Glu35	Glu37	Glu38	Tyr41	Gln42	Leu45	Leu79	Thr82	Tyr83	Asn330	Lys353	Gly354	Asp355	Arg357	Arg393
		D	D	D	D	DI	D	DHA		D	DH	D	DH	D	D	D	D	D	DH	D	DH	DH	D
Sea lion ACE2_Spike	7WSH	Ser19	Leu24	Thr27	Phe28	Glu30	Lys31	Ser34	Glu35	Glu37	Glu38	Tyr41	Gln42	Leu45	Gln79		Tyr83	Asn330	Lys353	His354	Asp355	Arg357	Arg393
		D	D	D	D	D	D	D	D	D	DH	D	DH	D	D		DH	DH	DH	D	D	D	D
Pangolin ACE2_Spike	7DHX	Ser19	Glu24	Thr27	Phe28	Glu30	Lys31	Ser34	Glu35	Glu37	Glu38	Tyr41	Gln42	Leu45	Ile79	Asn82	Tyr83	Asn330	Lys353	His354	Asp355	Arg357	Arg393
		DH	DH	D	D	DIH	DH	D	D	D	DH	D	DH	D	D	D	DH	DH	DHA	D	D	D	D
Horseshoe Bat ACE2_Spike	7XA7	Ser19	Arg24	Ile27	Phe28	Asp30	Asn31	Arg34	Glu35	Glu37	Glu38	Tyr41	Gln42	Leu45	Leu79	Asn82	Tyr83	Asn330	Lys353	Gly354	Asp355	Arg357	Arg393
		D	D	D	D	DIH	DH	D	D	D	DH	D	D	D	D	D	D	D	DHA	D	D	D	D
Horse ACE2_Spike	7FC5	Ser19	Leu24	Thr27	Phe28	Glu30	Lys31	Ser34	Glu35	Glu37	Glu38	His41	Gln42	Leu45		Thr82	Tyr83	Asn330	Lys353	Gly354	Asp355	Arg357	Arg393
		D	D	D	D	DIH	DH	DH	DH	D	DH	D	DH	D		D	DH	D	DH	D	DH	D	D
Minke whale ACE2_Spike	7WSE	Ser19	Gln24	Thr27	Phe28	Gln30	Lys31	His34	Glu35	Glu37	Asp38	Tyr41	Arg42	Leu45	Ile79	Thr82	Tyr83	Asn330	Lys353	Gly354	Asp355	Arg357	Arg393
		D	DH	D	D	D	D	D	D	D	DH	D	D	D	D	D	D	D	DHA	D	D	D	DH
Key: H = hydrogen bonds, I = ionic bonds, A = arene bonds/stacking interaction, D = distance interaction (e.g., Van der Waals forces). See Methods.
