# Supplementary material for: In Silico Analysis of Cross-Species Sequence Variability in Host Interferon Antiviral Pathway Proteins and SARS-CoV-2 Susceptibility
Source: Zoonoses. Author manuscript; Available in PMC 2026 Mar 11. (PMC12973230; doi:10.15212/ZOONOSES-2024-0028)
Supplement: SupplementaryFile2 [file NIHMS2123055-supplement-SupplementaryFile2.xlsx]

## Sheet: ReadMe
Cross-species sequence variability in host interferon antiviral pathway proteins and SARS-CoV-2 susceptibility.
Supplementary File 2. SeqAPASS Level 2 curated full reports.
See Supplementary File 4 for curation documentation.
Column definitions	(See SeqAPASS User Guide https://www.epa.gov/comptox-tools/seqapass-user-guide for more details)
Data Version	SeqAPASS data version
NCBI Accession	National Center for Biotechnology Information database protein identification number
Identical Protein	“N” is indicative of the original hit identified from BLASTp and “Y” is the sequence/species that was parsed from the identical sequence
Protein Count	The number of protein records per species in the NCBI protein database
Species Tax ID	Unique numeric identifier assigned by the NCBI to each species
Taxonomic Group	Filtered at Class level (e.g., Mammalia)
Scientific Name	Genus and species name of organism
Common Name	Common name of organism
Protein Name	Name of the protein queried
NCBI PSSM ID	The unique identifier for a domain model's position-specific scoring matrix (PSSM) (see NCBI Conserved Domain Database help)
NCBI Domain Id	Unique alphanumeric identifier assigned by the NCBI to each conserved domain
Domain Name	Descriptive name of the conserved protein domain
Hit Length	The number of amino acid residues in the sequence
Identity	The number of exact matching amino acids between the hit and query sequence
Positive	The number of exact and similar matches in amino acids between the hit and the query sequence
Evalue	Expect value, describes the number of different alignments expected to occur in the database search by chance
BLASTp Bitscore	Describes overall quality of the alignment, See NCBI BLASTp tutorials
Ortholog Candidate	Proteins identified as orthologs to the query protein using the reciprocal best hit BLAST method
Ortholog Count	# of hits identified as ortholog candidates to the query species protein sequence
Cut-off	For toxicological susceptibility prediction; not used in this study
Percent Similarity	[hit bitscore/query bitscore]*100
Susceptibility Prediction	Not used in this study
Analysis Completed	Date and time analysis was completed
Eukaryote	Y for eukaryotic organisms, N if not eukaryotic
ECOTOX	Link out to EPA ECOTOX database

## Sheet: 40S_uS3(pfam00189)_Level2
Data Version	NCBI Accession	Identical Protein	Protein Count	Species Tax ID	Taxonomic Group	Scientific Name	Common Name	Protein Name	NCBI PSSM ID	NCBI Domain Id	Domain Name	Hit Length	Identity	Positive	Evalue	BLASTp Bitscore	Ortholog Candidate	Ortholog Count	Cut-off	Percent Similarity	Susceptibility Prediction	Analysis Completed	Eukaryote	ECOTOX
7	NP_000996.2	N	2716670	9606	Mammalia	Homo sapiens	Human	40S ribosomal protein S3 isoform 1	306658	pfam00189	Ribosomal_S3_C	84	84	84	3.633e-57	166.78	Y	1273	32.1	100	Y	2023 07 11 11:20:59	Y	Explore in ECOTOX
7	XP_018891660.1	Y	52137	9595	Mammalia	Gorilla gorilla gorilla	Western lowland gorilla	40S ribosomal protein S3	306658	pfam00189	Ribosomal_S3_C	84	84	84	3.633e-57	166.78	Y	1273	32.1	100	Y	2023 07 11 11:20:59	Y	Explore in ECOTOX
7	XP_008018361.1	Y	62302	60711	Mammalia	Chlorocebus sabaeus	Green monkey	40S ribosomal protein S3	306658	pfam00189	Ribosomal_S3_C	84	84	84	3.633e-57	166.78	Y	1273	32.1	100	Y	2023 07 11 11:20:59	Y	Explore in ECOTOX
7	XP_003910477.1	Y	73529	9555	Mammalia	Papio anubis	Olive baboon	40S ribosomal protein S3	306658	pfam00189	Ribosomal_S3_C	84	84	84	3.633e-57	166.78	Y	1273	32.1	100	Y	2023 07 11 11:20:59	Y	Explore in ECOTOX
7	NP_001253219.1	Y	178339	9544	Mammalia	Macaca mulatta	Rhesus monkey	40S ribosomal protein S3	306658	pfam00189	Ribosomal_S3_C	84	84	84	3.633e-57	166.78	Y	1273	32.1	100	Y	2023 07 11 11:20:59	Y	Explore in ECOTOX
7	XP_003734218.2	N	87664	9483	Mammalia	Callithrix jacchus	White-tufted-ear marmoset	40S ribosomal protein S3	306658	pfam00189	Ribosomal_S3_C	84	83	83	1.6e-56	165.24	Y	1273	32.1	99.08	Y	2023 07 11 11:20:59	Y	Explore in ECOTOX
7	XP_006141067.2	Y	59507	246437	Mammalia	Tupaia chinensis	Chinese tree shrew	40S ribosomal protein S3	306658	pfam00189	Ribosomal_S3_C	84	84	84	3.633e-57	166.78	Y	1273	32.1	100	Y	2023 07 11 11:20:59	Y	Explore in ECOTOX
7	4D5L_D	Y	53150	9986	Mammalia	Oryctolagus cuniculus	Rabbit	Cryo-EM structures of ribosomal 80S complexes with termination factors and cricket paralysis virus IRES reveal the IRES in the translocated state	306658	pfam00189	Ribosomal_S3_C	84	84	84	3.633e-57	166.78	Y	1273	32.1	100	Y	2023 07 11 11:20:59	Y	Explore in ECOTOX
7	XP_020769270.1	Y	48218	9880	Mammalia	Odocoileus virginianus texanus	White-tailed deer	40S ribosomal protein S3	306658	pfam00189	Ribosomal_S3_C	84	84	84	3.633e-57	166.78	Y	1273	32.1	100	Y	2023 07 11 11:20:59	Y	Explore in ECOTOX
7	NP_001029219.1	Y	136186	9913	Mammalia	Bos taurus	Cattle	40S ribosomal protein S3	306658	pfam00189	Ribosomal_S3_C	84	84	84	3.633e-57	166.78	Y	1273	32.1	100	Y	2023 07 11 11:20:59	Y	Explore in ECOTOX
7	NP_001038066.1	Y	86952	9823	Mammalia	Sus scrofa	Pig	40S ribosomal protein S3	306658	pfam00189	Ribosomal_S3_C	84	84	84	3.633e-57	166.78	Y	1273	32.1	100	Y	2023 07 11 11:20:59	Y	Explore in ECOTOX
7	MBZ3873101.1	Y	74939	30640	Mammalia	Neosciurus carolinensis	Gray squirrel	40S ribosomal protein S3	306658	pfam00189	Ribosomal_S3_C	84	84	84	3.633e-57	166.78	Y	1273	32.1	100	Y	2023 07 11 11:20:59	Y	Explore in ECOTOX
7	XP_006982221.1	Y	54287	230844	Mammalia	Peromyscus maniculatus bairdii	Prairie deer mouse	40S ribosomal protein S3	306658	pfam00189	Ribosomal_S3_C	84	84	84	3.633e-57	166.78	Y	1273	32.1	100	Y	2023 07 11 11:20:59	Y	Explore in ECOTOX
7	XP_005074039.1	Y	54410	10036	Mammalia	Mesocricetus auratus	Golden hamster	40S ribosomal protein S3	306658	pfam00189	Ribosomal_S3_C	84	84	84	3.633e-57	166.78	Y	1273	32.1	100	Y	2023 07 11 11:20:59	Y	Explore in ECOTOX
7	NP_001009239.1	Y	158159	10116	Mammalia	Rattus norvegicus	Norway rat	40S ribosomal protein S3	306658	pfam00189	Ribosomal_S3_C	84	84	84	3.633e-57	166.78	Y	1273	32.1	100	Y	2023 07 11 11:20:59	Y	Explore in ECOTOX
7	NP_036182.1	Y	337449	10090	Mammalia	Mus musculus	House mouse	40S ribosomal protein S3	306658	pfam00189	Ribosomal_S3_C	84	84	84	3.633e-57	166.78	Y	1273	32.1	100	Y	2023 07 11 11:20:59	Y	Explore in ECOTOX
7	CAD7673017.1	Y	27271	34880	Mammalia	Nyctereutes procyonoides	Raccoon dog	unnamed protein product	306658	pfam00189	Ribosomal_S3_C	84	84	84	3.633e-57	166.78	Y	1273	32.1	100	Y	2023 07 11 11:20:59	Y	Explore in ECOTOX
7	2ZKQ_c	Y	136357	9615	Mammalia	Canis lupus familiaris	Dog	Structure of a mammalian Ribosomal 40S subunit within an 80S complex obtained by docking homology models of the RNA and proteins into an 8.7 A cryo-EM map	306658	pfam00189	Ribosomal_S3_C	84	84	84	3.633e-57	166.78	Y	1273	32.1	100	Y	2023 07 11 11:20:59	Y	Explore in ECOTOX
7	XP_025866243.1	Y	38435	9627	Mammalia	Vulpes vulpes	Red fox	40S ribosomal protein S3	306658	pfam00189	Ribosomal_S3_C	84	84	84	3.633e-57	166.78	Y	1273	32.1	100	Y	2023 07 11 11:20:59	Y	Explore in ECOTOX
7	XP_030187663.1	N	42175	61383	Mammalia	Lynx canadensis	Canada lynx	40S ribosomal protein S3	306658	pfam00189	Ribosomal_S3_C	84	84	84	3.633e-57	166.78	Y	1273	32.1	100	Y	2023 07 11 11:20:59	Y	Explore in ECOTOX
7	XP_003992770.1	Y	74287	9685	Mammalia	Felis catus	Domestic cat	40S ribosomal protein S3	306658	pfam00189	Ribosomal_S3_C	84	84	84	3.633e-57	166.78	Y	1273	32.1	100	Y	2023 07 11 11:20:59	Y	Explore in ECOTOX
7	XP_047679603.1	Y	56399	61388	Mammalia	Prionailurus viverrinus	Fishing cat	40S ribosomal protein S3	306658	pfam00189	Ribosomal_S3_C	84	84	84	3.633e-57	166.78	Y	1273	32.1	100	Y	2023 07 11 11:20:59	Y	Explore in ECOTOX
7	XP_007080886.1	Y	56089	9694	Mammalia	Panthera tigris	Tiger	40S ribosomal protein S3	306658	pfam00189	Ribosomal_S3_C	84	84	84	3.633e-57	166.78	Y	1273	32.1	100	Y	2023 07 11 11:20:59	Y	Explore in ECOTOX
7	XP_046926861.1	Y	38764	61384	Mammalia	Lynx rufus	Bobcat	40S ribosomal protein S3	306658	pfam00189	Ribosomal_S3_C	84	84	84	3.633e-57	166.78	Y	1273	32.1	100	Y	2023 07 11 11:20:59	Y	Explore in ECOTOX
7	XP_004768082.1	Y	58003	9669	Mammalia	Mustela putorius furo	Domestic ferret	40S ribosomal protein S3	306658	pfam00189	Ribosomal_S3_C	84	84	84	3.633e-57	166.78	Y	1273	32.1	100	Y	2023 07 11 11:20:59	Y	Explore in ECOTOX
7	XP_044114453.1	Y	44640	452646	Mammalia	Neogale vison	American mink	40S ribosomal protein S3	306658	pfam00189	Ribosomal_S3_C	84	84	84	3.633e-57	166.78	Y	1273	32.1	100	Y	2023 07 11 11:20:59	Y	Explore in ECOTOX
7	XP_045835182.1	Y	50752	9662	Mammalia	Meles meles	Eurasian badger	40S ribosomal protein S3	306658	pfam00189	Ribosomal_S3_C	84	84	84	3.633e-57	166.78	Y	1273	32.1	100	Y	2023 07 11 11:20:59	Y	Explore in ECOTOX
7	XP_017497881.1	Y	56064	9974	Mammalia	Manis javanica	Malayan pangolin	40S ribosomal protein S3 isoform X1	306658	pfam00189	Ribosomal_S3_C	84	84	84	3.633e-57	166.78	Y	1273	32.1	100	Y	2023 07 11 11:20:59	Y	Explore in ECOTOX
7	XP_019582023.1	Y	44832	89399	Mammalia	Rhinolophus sinicus	Chinese rufous horseshoe bat	PREDICTED: 40S ribosomal protein S3	306658	pfam00189	Ribosomal_S3_C	84	84	84	3.633e-57	166.78	Y	1273	32.1	100	Y	2023 07 11 11:20:59	Y	Explore in ECOTOX
7	XP_054581605.1	N	50028	29078	Mammalia	Eptesicus fuscus	Big brown bat	40S ribosomal protein S3	306658	pfam00189	Ribosomal_S3_C	84	84	84	3.633e-57	166.78	Y	1273	32.1	100	Y	2023 07 11 11:20:59	Y	Explore in ECOTOX
7	XP_006102939.1	Y	44033	59463	Mammalia	Myotis lucifugus	Little brown bat	40S ribosomal protein S3	306658	pfam00189	Ribosomal_S3_C	84	84	84	3.633e-57	166.78	Y	1273	32.1	100	Y	2023 07 11 11:20:59	Y	Explore in ECOTOX
7	XP_016051864.1	Y	29866	291302	Mammalia	Miniopterus natalensis	Common bats	PREDICTED: 40S ribosomal protein S3	306658	pfam00189	Ribosomal_S3_C	84	84	84	3.633e-57	166.78	Y	1273	32.1	100	Y	2023 07 11 11:20:59	Y	Explore in ECOTOX
7	XP_016017076.1	Y	117142	9407	Mammalia	Rousettus aegyptiacus	Egyptian rousette	40S ribosomal protein S3	306658	pfam00189	Ribosomal_S3_C	84	84	84	3.633e-57	166.78	Y	1273	32.1	100	Y	2023 07 11 11:20:59	Y	Explore in ECOTOX
7	XP_036987431.1	Y	43357	9417	Mammalia	Artibeus jamaicensis	Jamaican fruit-eating bat	40S ribosomal protein S3	306658	pfam00189	Ribosomal_S3_C	84	84	84	3.633e-57	166.78	Y	1273	32.1	100	Y	2023 07 11 11:20:59	Y	Explore in ECOTOX
7	XP_005500667.1	Y	50957	8932	Aves	Columba livia	Rock pigeon	40S ribosomal protein S3	306658	pfam00189	Ribosomal_S3_C	84	84	84	3.633e-57	166.78	Y	1273	32.1	100	Y	2023 07 11 11:20:59	Y	Explore in ECOTOX
7	XP_006022031.1	N	43404	38654	Crocodylia	Alligator sinensis	Chinese alligator	40S ribosomal protein S3	306658	pfam00189	Ribosomal_S3_C	84	84	84	3.633e-57	166.78	Y	1273	32.1	100	Y	2023 07 11 11:20:59	Y	Explore in ECOTOX
7	AAH41299.1	N	146185	8355	Amphibia	Xenopus laevis	African clawed frog	Rpls3-b protein	306658	pfam00189	Ribosomal_S3_C	84	84	84	3.633e-57	166.78	Y	1273	32.1	100	Y	2023 07 11 11:20:59	Y	Explore in ECOTOX
7	XP_039519649.1	N	96114	90988	Actinopteri	Pimephales promelas	Fathead minnow	40S ribosomal protein S3	306658	pfam00189	Ribosomal_S3_C	84	84	84	3.633e-57	166.78	Y	1273	32.1	100	Y	2023 07 11 11:20:59	Y	Explore in ECOTOX
7	XP_006490820.1	Y	250613	2711	Magnoliopsida	Citrus sinensis	Sweet orange	40S ribosomal protein S3-3	306658	pfam00189	Ribosomal_S3_C	84	74	78	1.946e-50	149.83	N	1273	32.1	89.84	Y	2023 07 11 11:20:59	Y	Explore in ECOTOX
7	XP_005717837.1	N	19822	2769	Florideophyceae	Chondrus crispus	Carragheen	unnamed protein product	306658	pfam00189	Ribosomal_S3_C	84	69	74	4.106e-46	139.04	N	1273	32.1	83.37	Y	2023 07 11 11:20:59	Y	Explore in ECOTOX
7	CAG9292290.1	N	10217	2850	Bacillariophyceae	Phaeodactylum tricornutum	Raphid, pennate diatoms	unnamed protein product, partial	306658	pfam00189	Ribosomal_S3_C	84	62	72	2.736e-41	126.72	N	1273	32.1	75.98	Y	2023 07 11 11:20:59	Y	Explore in ECOTOX
7	CBJ27505.1	N	17033	2880	Phaeophyceae	Ectocarpus siliculosus	Brown algae	conserved unknown protein	306658	pfam00189	Ribosomal_S3_C	84	64	71	5.004e-41	126.33	N	1273	32.1	75.75	Y	2023 07 11 11:20:59	Y	Explore in ECOTOX
7	XP_003239924.1	N	1202	2898	Cryptophyceae	Cryptomonas paramecium	Cryptomonads	40S ribosomal protein S3	306658	pfam00189	Ribosomal_S3_C	84	53	66	6.126e-38	118.24	Y	1273	32.1	70.9	Y	2023 07 11 11:20:59	Y	Explore in ECOTOX
7	CAE7875938.1	N	81891	2951	Dinophyceae	Symbiodinium microadriaticum	Dinoflagellates	RPS3C	306658	pfam00189	Ribosomal_S3_C	84	59	72	3.888e-41	126.33	N	1273	32.1	75.75	Y	2023 07 11 11:20:59	Y	Explore in ECOTOX
7	CAE7566061.1	N	23450	2952	Dinophyceae	Symbiodinium pilosum	Dinoflagellates	RPS3A, partial	306658	pfam00189	Ribosomal_S3_C	84	59	72	3.888e-41	126.33	N	1273	32.1	75.75	Y	2023 07 11 11:20:59	Y	Explore in ECOTOX
7	QLA09565.1	N	994	3039	Euglenida	Euglena gracilis	Euglenids	40S small subunit ribosomal protein uS3	306658	pfam00189	Ribosomal_S3_C	84	66	72	2.281e-44	134.81	N	1273	32.1	80.83	Y	2023 07 11 11:20:59	Y	Explore in ECOTOX
7	KAF5829881.1	N	19362	3046	Chlorophyceae	Dunaliella salina	Green algae	40S ribosomal protein S3	306658	pfam00189	Ribosomal_S3_C	84	67	76	1.546e-46	140.2	N	1273	32.1	84.06	Y	2023 07 11 11:20:59	Y	Explore in ECOTOX
7	XP_001699797.2	N	44041	3055	Chlorophyceae	Chlamydomonas reinhardtii	Green algae	ribosomal protein S3	306658	pfam00189	Ribosomal_S3_C	84	70	75	4.186e-47	141.74	N	1273	32.1	84.99	Y	2023 07 11 11:20:59	Y	Explore in ECOTOX
7	XP_002946233.1	N	29440	3068	Chlorophyceae	Volvox carteri f. nagariensis	Green algae	hypothetical protein VOLCADRAFT_120230	306658	pfam00189	Ribosomal_S3_C	84	70	75	1.146e-47	142.9	N	1273	32.1	85.68	Y	2023 07 11 11:20:59	Y	Explore in ECOTOX
7	XP_011397633.1	N	20406	3075	Trebouxiophyceae	Auxenochlorella protothecoides	Green algae	40S ribosomal protein S3-3	306658	pfam00189	Ribosomal_S3_C	84	70	76	9.72e-48	143.28	N	1273	32.1	85.91	Y	2023 07 11 11:20:59	Y	Explore in ECOTOX
7	PRW20752.1	N	10729	3076	Trebouxiophyceae	Chlorella sorokiniana	Green algae	40S ribosomal S3-3	306658	pfam00189	Ribosomal_S3_C	84	70	77	1.035e-48	145.59	N	1273	32.1	87.3	Y	2023 07 11 11:20:59	Y	Explore in ECOTOX
7	PTQ49929.1	N	25363	3197	Marchantiopsida	Marchantia polymorpha	Liverwort	hypothetical protein MARPO_0001s0014	306658	pfam00189	Ribosomal_S3_C	84	75	78	1.041e-50	150.6	N	1273	32.1	90.3	Y	2023 07 11 11:20:59	Y	Explore in ECOTOX
7	XP_024384894.1	N	80858	3218	Bryopsida	Physcomitrium patens	Mosses	40S ribosomal protein S3-3-like	306658	pfam00189	Ribosomal_S3_C	84	73	77	3.305e-49	146.75	N	1273	32.1	87.99	Y	2023 07 11 11:20:59	Y	Explore in ECOTOX
7	KAG0595664.1	N	80056	3225	Bryopsida	Ceratodon purpureus	Mosses	hypothetical protein M758_UG186300	306658	pfam00189	Ribosomal_S3_C	84	73	77	3.305e-49	146.75	N	1273	32.1	87.99	Y	2023 07 11 11:20:59	Y	Explore in ECOTOX
7	ABK23152.1	N	21141	3332	Pinopsida	Picea sitchensis	Sitka spruce	unknown	306658	pfam00189	Ribosomal_S3_C	84	75	77	4.105e-50	149.06	N	1273	32.1	89.38	Y	2023 07 11 11:20:59	Y	Explore in ECOTOX
7	XP_026447031.1	N	135919	3469	Magnoliopsida	Papaver somniferum	Opium poppy	40S ribosomal protein S3-3-like	306658	pfam00189	Ribosomal_S3_C	84	73	77	2.039e-49	147.52	N	1273	32.1	88.45	Y	2023 07 11 11:20:59	Y	Explore in ECOTOX
7	PON47058.1	N	37307	3476	Magnoliopsida	Parasponia andersonii	Hemp family	Ribosomal protein	306658	pfam00189	Ribosomal_S3_C	84	73	78	7.265e-50	148.67	N	1273	32.1	89.14	Y	2023 07 11 11:20:59	Y	Explore in ECOTOX
7	KAF4375769.1	N	93677	3483	Magnoliopsida	Cannabis sativa	Hemp family	hypothetical protein F8388_014491	306658	pfam00189	Ribosomal_S3_C	84	73	77	2.404e-49	147.13	N	1273	32.1	88.22	Y	2023 07 11 11:20:59	Y	Explore in ECOTOX
7	XP_010667658.1	N	62113	3555	Magnoliopsida	Beta vulgaris subsp. vulgaris	Field beet	PREDICTED: 40S ribosomal protein S3-1	306658	pfam00189	Ribosomal_S3_C	84	72	77	1.035e-48	145.59	N	1273	32.1	87.3	Y	2023 07 11 11:20:59	Y	Explore in ECOTOX
7	XP_021858745.1	N	58406	3562	Magnoliopsida	Spinacia oleracea	Spinach	40S ribosomal protein S3-3-like	306658	pfam00189	Ribosomal_S3_C	84	72	77	1.082e-48	145.59	Y	1273	32.1	87.3	Y	2023 07 11 11:20:59	Y	Explore in ECOTOX
7	KAB2072437.1	Y	179064	3634	Magnoliopsida	Gossypium barbadense	Sea-island cotton	hypothetical protein ES319_A07G015600v1	306658	pfam00189	Ribosomal_S3_C	84	74	78	4.632e-50	149.06	N	1273	32.1	89.38	Y	2023 07 11 11:20:59	Y	Explore in ECOTOX
7	XP_016716993.2	N	215230	3635	Magnoliopsida	Gossypium hirsutum	Cotton	40S ribosomal protein S3-3	306658	pfam00189	Ribosomal_S3_C	84	74	78	4.632e-50	149.06	N	1273	32.1	89.38	Y	2023 07 11 11:20:59	Y	Explore in ECOTOX
7	XP_007012688.1	N	75452	3641	Magnoliopsida	Theobroma cacao	Cacao	PREDICTED: 40S ribosomal protein S3-3	306658	pfam00189	Ribosomal_S3_C	84	75	78	2.244e-50	149.83	N	1273	32.1	89.84	Y	2023 07 11 11:20:59	Y	Explore in ECOTOX
7	XP_021901978.1	N	27155	3649	Magnoliopsida	Carica papaya	Papaya	40S ribosomal protein S3-3-like	306658	pfam00189	Ribosomal_S3_C	78	68	71	1.869e-45	137.12	N	1273	32.1	82.22	Y	2023 07 11 11:20:59	Y	Explore in ECOTOX
7	XP_008459686.1	Y	30458	3656	Magnoliopsida	Cucumis melo	Muskmelon	PREDICTED: 40S ribosomal protein S3-2	306658	pfam00189	Ribosomal_S3_C	84	73	77	5.299e-49	146.36	N	1273	32.1	87.76	Y	2023 07 11 11:20:59	Y	Explore in ECOTOX
7	XP_004141698.1	N	56359	3659	Magnoliopsida	Cucumis sativus	Cucumber	40S ribosomal protein S3-3	306658	pfam00189	Ribosomal_S3_C	84	73	77	2.404e-49	147.13	N	1273	32.1	88.22	Y	2023 07 11 11:20:59	Y	Explore in ECOTOX
7	XP_022998570.1	N	43142	3661	Magnoliopsida	Cucurbita maxima	Winter squash	40S ribosomal protein S3-3-like	306658	pfam00189	Ribosomal_S3_C	84	72	76	3.388e-48	144.44	Y	1273	32.1	86.6	Y	2023 07 11 11:20:59	Y	Explore in ECOTOX
7	XP_022953609.1	N	43958	3662	Magnoliopsida	Cucurbita moschata	Crookneck pumpkin	40S ribosomal protein S3-3-like	306658	pfam00189	Ribosomal_S3_C	84	73	77	2.404e-49	147.13	N	1273	32.1	88.22	Y	2023 07 11 11:20:59	Y	Explore in ECOTOX
7	XP_023514160.1	N	43520	3664	Magnoliopsida	Cucurbita pepo subsp. pepo	Vegetable marrow	40S ribosomal protein S3-3	306658	pfam00189	Ribosomal_S3_C	84	73	77	2.404e-49	147.13	N	1273	32.1	88.22	Y	2023 07 11 11:20:59	Y	Explore in ECOTOX
7	XP_022149321.1	N	29181	3673	Magnoliopsida	Momordica charantia	Bitter melon	40S ribosomal protein S3-3	306658	pfam00189	Ribosomal_S3_C	84	73	77	2.404e-49	147.13	N	1273	32.1	88.22	Y	2023 07 11 11:20:59	Y	Explore in ECOTOX
7	XP_006376836.2	N	120899	3694	Magnoliopsida	Populus trichocarpa	Black cottonwood	40S ribosomal protein S3-3	306658	pfam00189	Ribosomal_S3_C	84	73	77	2.404e-49	147.13	N	1273	32.1	88.22	Y	2023 07 11 11:20:59	Y	Explore in ECOTOX
7	KAH8493103.1	Y	44200	3696	Magnoliopsida	Populus deltoides	Poplars	hypothetical protein H0E87_022379	306658	pfam00189	Ribosomal_S3_C	84	73	77	2.404e-49	147.13	N	1273	32.1	88.22	Y	2023 07 11 11:20:59	Y	Explore in ECOTOX
7	NP_180719.1	N	282290	3702	Magnoliopsida	Arabidopsis thaliana	Thale cress	Ribosomal protein S3 family protein	306658	pfam00189	Ribosomal_S3_C	84	70	74	1.665e-47	142.51	N	1273	32.1	85.45	Y	2023 07 11 11:20:59	Y	Explore in ECOTOX
7	XP_022557083.1	N	389357	3708	Magnoliopsida	Brassica napus	Rape	40S ribosomal protein S3-2-like	306658	pfam00189	Ribosomal_S3_C	84	69	75	1.778e-47	142.51	N	1273	32.1	85.45	Y	2023 07 11 11:20:59	Y	Explore in ECOTOX
7	RID66781.1	N	201615	3711	Magnoliopsida	Brassica rapa	Field mustard	hypothetical protein BRARA_D01897	306658	pfam00189	Ribosomal_S3_C	84	69	75	3.435e-47	141.74	N	1273	32.1	84.99	Y	2023 07 11 11:20:59	Y	Explore in ECOTOX
7	VDD14304.1	Y	63096	3712	Magnoliopsida	Brassica oleracea	Wild cabbage	unnamed protein product	306658	pfam00189	Ribosomal_S3_C	84	69	75	1.778e-47	142.51	N	1273	32.1	85.45	Y	2023 07 11 11:20:59	Y	Explore in ECOTOX
7	XP_018482877.1	N	62474	3726	Magnoliopsida	Raphanus sativus	Radish	PREDICTED: 40S ribosomal protein S3-2-like	306658	pfam00189	Ribosomal_S3_C	84	69	75	1.778e-47	142.51	N	1273	32.1	85.45	Y	2023 07 11 11:20:59	Y	Explore in ECOTOX
7	KAF8099466.1	N	52752	3728	Magnoliopsida	Sinapis alba	White mustard	hypothetical protein N665_0243s0029	306658	pfam00189	Ribosomal_S3_C	84	70	76	3.74e-48	144.05	N	1273	32.1	86.37	Y	2023 07 11 11:20:59	Y	Explore in ECOTOX
7	XP_028944724.1	N	98371	3750	Magnoliopsida	Malus domestica	Apple	40S ribosomal protein S3-1-like	306658	pfam00189	Ribosomal_S3_C	84	72	77	2.773e-49	147.13	N	1273	32.1	88.22	Y	2023 07 11 11:20:59	Y	Explore in ECOTOX
7	XP_034227515.1	Y	87863	3755	Magnoliopsida	Prunus dulcis	Almond	40S ribosomal protein S3-2	306658	pfam00189	Ribosomal_S3_C	84	74	78	1.946e-50	149.83	N	1273	32.1	89.84	Y	2023 07 11 11:20:59	Y	Explore in ECOTOX
7	XP_020410101.1	Y	80087	3760	Magnoliopsida	Prunus persica	Peach	40S ribosomal protein S3-2	306658	pfam00189	Ribosomal_S3_C	84	74	78	1.946e-50	149.83	N	1273	32.1	89.84	Y	2023 07 11 11:20:59	Y	Explore in ECOTOX
7	GAV81193.1	N	36776	3775	Magnoliopsida	Cephalotus follicularis	Flowering plants	Ribosomal_S3_C domain-containing protein/KH_2 domain-containing protein	306658	pfam00189	Ribosomal_S3_C	84	74	78	4.632e-50	149.06	N	1273	32.1	89.38	Y	2023 07 11 11:20:59	Y	Explore in ECOTOX
7	XP_027357998.1	N	40268	3816	Magnoliopsida	Abrus precatorius	Indian licorice	40S ribosomal protein S3-3	306658	pfam00189	Ribosomal_S3_C	84	73	77	4.302e-49	146.75	N	1273	32.1	87.99	Y	2023 07 11 11:20:59	Y	Explore in ECOTOX
7	XP_025644484.1	Y	286323	3818	Magnoliopsida	Arachis hypogaea	Peanut	40S ribosomal protein S3-3	306658	pfam00189	Ribosomal_S3_C	84	72	77	1.537e-48	145.21	N	1273	32.1	87.07	Y	2023 07 11 11:20:59	Y	Explore in ECOTOX
7	XP_020237765.1	N	89974	3821	Magnoliopsida	Cajanus cajan	Pigeon pea	40S ribosomal protein S3-1	306658	pfam00189	Ribosomal_S3_C	84	73	77	4.302e-49	146.75	N	1273	32.1	87.99	Y	2023 07 11 11:20:59	Y	Explore in ECOTOX
7	XP_004497806.1	N	36763	3827	Magnoliopsida	Cicer arietinum	Chickpea	40S ribosomal protein S3-3	306658	pfam00189	Ribosomal_S3_C	84	73	77	4.302e-49	146.75	N	1273	32.1	87.99	Y	2023 07 11 11:20:59	Y	Explore in ECOTOX
7	XP_003548259.1	N	491208	3847	Magnoliopsida	Glycine max	Soybean	40S ribosomal protein S3-3	306658	pfam00189	Ribosomal_S3_C	84	73	77	4.302e-49	146.75	N	1273	32.1	87.99	Y	2023 07 11 11:20:59	Y	Explore in ECOTOX
7	XP_028207034.1	N	233851	3848	Magnoliopsida	Glycine soja	Wild soybean	40S ribosomal protein S3-3-like	306658	pfam00189	Ribosomal_S3_C	84	73	77	4.302e-49	146.75	N	1273	32.1	87.99	Y	2023 07 11 11:20:59	Y	Explore in ECOTOX
7	KAF1892295.1	N	85791	3870	Magnoliopsida	Lupinus albus	White lupine	hypothetical protein Lal_00010759	306658	pfam00189	Ribosomal_S3_C	84	73	77	4.302e-49	146.75	N	1273	32.1	87.99	Y	2023 07 11 11:20:59	Y	Explore in ECOTOX
7	XP_019415109.1	N	86233	3871	Magnoliopsida	Lupinus angustifolius	Narrow-leaved blue lupine	PREDICTED: 40S ribosomal protein S3-3-like isoform X1	306658	pfam00189	Ribosomal_S3_C	84	73	77	4.302e-49	146.75	N	1273	32.1	87.99	Y	2023 07 11 11:20:59	Y	Explore in ECOTOX
7	XP_003590123.1	N	160801	3880	Magnoliopsida	Medicago truncatula	Barrel medic	40S ribosomal protein S3-3	306658	pfam00189	Ribosomal_S3_C	84	73	77	4.302e-49	146.75	N	1273	32.1	87.99	Y	2023 07 11 11:20:59	Y	Explore in ECOTOX
7	XP_007152454.1	N	68968	3885	Magnoliopsida	Phaseolus vulgaris	French bean	hypothetical protein PHAVU_004G131900g	306658	pfam00189	Ribosomal_S3_C	84	73	77	4.302e-49	146.75	N	1273	32.1	87.99	Y	2023 07 11 11:20:59	Y	Explore in ECOTOX
7	GAU49547.1	N	42195	3900	Magnoliopsida	Trifolium subterraneum	Pea family	hypothetical protein TSUD_50760	306658	pfam00189	Ribosomal_S3_C	84	73	77	4.302e-49	146.75	N	1273	32.1	87.99	Y	2023 07 11 11:20:59	Y	Explore in ECOTOX
7	XP_017437621.1	N	97929	3914	Magnoliopsida	Vigna angularis	Adzuki bean	PREDICTED: 40S ribosomal protein S3-3-like	306658	pfam00189	Ribosomal_S3_C	84	73	77	4.302e-49	146.75	N	1273	32.1	87.99	Y	2023 07 11 11:20:59	Y	Explore in ECOTOX
7	XP_014502738.1	N	42326	3916	Magnoliopsida	Vigna radiata var. radiata	Mung bean	40S ribosomal protein S3-3	306658	pfam00189	Ribosomal_S3_C	84	73	77	4.302e-49	146.75	N	1273	32.1	87.99	Y	2023 07 11 11:20:59	Y	Explore in ECOTOX
7	XP_027924995.1	Y	82194	3917	Magnoliopsida	Vigna unguiculata	Cowpea	40S ribosomal protein S3-3-like	306658	pfam00189	Ribosomal_S3_C	84	73	77	4.302e-49	146.75	N	1273	32.1	87.99	Y	2023 07 11 11:20:59	Y	Explore in ECOTOX
7	XP_021654341.1	N	103894	3981	Magnoliopsida	Hevea brasiliensis	Rubber tree	40S ribosomal protein S3-3-like	306658	pfam00189	Ribosomal_S3_C	84	75	78	1.029e-50	150.6	N	1273	32.1	90.3	Y	2023 07 11 11:20:59	Y	Explore in ECOTOX
7	XP_021605977.1	N	108016	3983	Magnoliopsida	Manihot esculenta	Cassava	40S ribosomal protein S3-3	306658	pfam00189	Ribosomal_S3_C	84	73	77	2.404e-49	147.13	N	1273	32.1	88.22	Y	2023 07 11 11:20:59	Y	Explore in ECOTOX
7	XP_002516123.1	N	60865	3988	Magnoliopsida	Ricinus communis	Castor bean	40S ribosomal protein S3-3	306658	pfam00189	Ribosomal_S3_C	84	74	77	1.244e-49	147.9	N	1273	32.1	88.68	Y	2023 07 11 11:20:59	Y	Explore in ECOTOX
7	XP_016572828.1	N	162693	4072	Magnoliopsida	Capsicum annuum	Peppers	40S ribosomal protein S3-3	306658	pfam00189	Ribosomal_S3_C	84	75	78	1.029e-50	150.6	N	1273	32.1	90.3	Y	2023 07 11 11:20:59	Y	Explore in ECOTOX
7	MCD9644587.1	N	52462	4076	Magnoliopsida	Datura stramonium	Jimsonweed	40S ribosomal protein S3	306658	pfam00189	Ribosomal_S3_C	84	75	78	1.029e-50	150.6	N	1273	32.1	90.3	Y	2023 07 11 11:20:59	Y	Explore in ECOTOX
7	XP_004243723.1	N	42230	4081	Magnoliopsida	Solanum lycopersicum	Tomato	40S ribosomal protein S3-2	306658	pfam00189	Ribosomal_S3_C	84	74	77	1.244e-49	147.9	N	1273	32.1	88.68	Y	2023 07 11 11:20:59	Y	Explore in ECOTOX
7	TMW86551.1	Y	26601	4083	Magnoliopsida	Solanum chilense	Nightshade family	hypothetical protein EJD97_021233	306658	pfam00189	Ribosomal_S3_C	84	74	77	1.244e-49	147.9	N	1273	32.1	88.68	Y	2023 07 11 11:20:59	Y	Explore in ECOTOX
7	XP_009784320.1	N	48704	4096	Magnoliopsida	Nicotiana sylvestris	Wood tobacco	PREDICTED: 40S ribosomal protein S3-1	306658	pfam00189	Ribosomal_S3_C	84	72	77	3.342e-49	146.75	N	1273	32.1	87.99	Y	2023 07 11 11:20:59	Y	Explore in ECOTOX
7	XP_016473861.1	N	89916	4097	Magnoliopsida	Nicotiana tabacum	Common tobacco	PREDICTED: 40S ribosomal protein S3-3-like	306658	pfam00189	Ribosomal_S3_C	84	72	77	3.342e-49	146.75	N	1273	32.1	87.99	Y	2023 07 11 11:20:59	Y	Explore in ECOTOX
7	XP_009613226.1	N	50418	4098	Magnoliopsida	Nicotiana tomentosiformis	Nightshade family	40S ribosomal protein S3-3-like	306658	pfam00189	Ribosomal_S3_C	84	72	77	3.342e-49	146.75	N	1273	32.1	87.99	Y	2023 07 11 11:20:59	Y	Explore in ECOTOX
7	KAG5596019.1	Y	65319	4109	Magnoliopsida	Solanum commersonii	Commerson's wild potato	hypothetical protein H5410_037251	306658	pfam00189	Ribosomal_S3_C	84	74	77	1.244e-49	147.9	N	1273	32.1	88.68	Y	2023 07 11 11:20:59	Y	Explore in ECOTOX
7	XP_006342357.1	N	192463	4113	Magnoliopsida	Solanum tuberosum	Potato	PREDICTED: 40S ribosomal protein S3-2-like	306658	pfam00189	Ribosomal_S3_C	84	74	77	1.244e-49	147.9	N	1273	32.1	88.68	Y	2023 07 11 11:20:59	Y	Explore in ECOTOX
7	XP_012838044.1	N	61618	4155	Magnoliopsida	Erythranthe guttata	Spotted monkey flower	PREDICTED: 40S ribosomal protein S3-3	306658	pfam00189	Ribosomal_S3_C	84	73	76	4.162e-49	146.75	N	1273	32.1	87.99	Y	2023 07 11 11:20:59	Y	Explore in ECOTOX
7	GER36055.1	N	33484	4170	Magnoliopsida	Striga asiatica	Witchweed	40S ribosomal protein S3	306658	pfam00189	Ribosomal_S3_C	84	73	77	2.404e-49	147.13	N	1273	32.1	88.22	Y	2023 07 11 11:20:59	Y	Explore in ECOTOX
7	XP_011078067.1	N	35760	4182	Magnoliopsida	Sesamum indicum	Sesame	40S ribosomal protein S3-2	306658	pfam00189	Ribosomal_S3_C	84	72	77	3.342e-49	146.75	N	1273	32.1	87.99	Y	2023 07 11 11:20:59	Y	Explore in ECOTOX
7	XP_022011908.1	N	152336	4232	Magnoliopsida	Helianthus annuus	Common sunflower	40S ribosomal protein S3-1	306658	pfam00189	Ribosomal_S3_C	84	71	77	1.221e-48	145.59	Y	1273	32.1	87.3	Y	2023 07 11 11:20:59	Y	Explore in ECOTOX
7	XP_023755875.1	N	85863	4236	Magnoliopsida	Lactuca sativa	Cultivated lettuce	40S ribosomal protein S3-1	306658	pfam00189	Ribosomal_S3_C	84	71	77	1.221e-48	145.59	Y	1273	32.1	87.3	Y	2023 07 11 11:20:59	Y	Explore in ECOTOX
7	XP_010273935.1	N	70507	4432	Magnoliopsida	Nelumbo nucifera	Sacred lotus	PREDICTED: 40S ribosomal protein S3-3-like	306658	pfam00189	Ribosomal_S3_C	84	75	78	1.029e-50	150.6	N	1273	32.1	90.3	Y	2023 07 11 11:20:59	Y	Explore in ECOTOX
7	XP_028074548.1	N	111067	4442	Magnoliopsida	Camellia sinensis	Black tea	40S ribosomal protein S3-3	306658	pfam00189	Ribosomal_S3_C	84	74	78	1.369e-50	150.21	N	1273	32.1	90.07	Y	2023 07 11 11:20:59	Y	Explore in ECOTOX
7	MQL77380.1	N	56899	4460	Magnoliopsida	Colocasia esculenta	Taro	hypothetical protein	306658	pfam00189	Ribosomal_S3_C	84	75	78	1.029e-50	150.6	N	1273	32.1	90.3	Y	2023 07 11 11:20:59	Y	Explore in ECOTOX
7	KAE8803519.1	Y	58258	4513	Magnoliopsida	Hordeum vulgare	Barley	40S ribosomal protein S3-3	306658	pfam00189	Ribosomal_S3_C	84	74	77	3.259e-50	149.44	N	1273	32.1	89.61	Y	2023 07 11 11:20:59	Y	Explore in ECOTOX
7	KAB8092442.1	Y	44528	4530	Magnoliopsida	Oryza sativa	Asian cultivated rice	hypothetical protein EE612_018580	306658	pfam00189	Ribosomal_S3_C	84	74	78	1.946e-50	149.83	N	1273	32.1	89.84	Y	2023 07 11 11:20:59	Y	Explore in ECOTOX
7	XP_006659162.1	N	30805	4533	Magnoliopsida	Oryza brachyantha	Malo sina	40S ribosomal protein S3-3	306658	pfam00189	Ribosomal_S3_C	84	74	77	3.259e-50	149.44	N	1273	32.1	89.61	Y	2023 07 11 11:20:59	Y	Explore in ECOTOX
7	RLN03607.1	N	56014	4540	Magnoliopsida	Panicum miliaceum	Broom millet	40S ribosomal protein S3-3	306658	pfam00189	Ribosomal_S3_C	84	74	78	1.946e-50	149.83	N	1273	32.1	89.84	Y	2023 07 11 11:20:59	Y	Explore in ECOTOX
7	XP_004972758.1	N	79351	4555	Magnoliopsida	Setaria italica	Foxtail millet	40S ribosomal protein S3-3	306658	pfam00189	Ribosomal_S3_C	84	74	78	1.946e-50	149.83	N	1273	32.1	89.84	Y	2023 07 11 11:20:59	Y	Explore in ECOTOX
7	XP_034600484.1	Y	91320	4556	Magnoliopsida	Setaria viridis	Grass family	40S ribosomal protein S3-3	306658	pfam00189	Ribosomal_S3_C	84	74	78	1.946e-50	149.83	N	1273	32.1	89.84	Y	2023 07 11 11:20:59	Y	Explore in ECOTOX
7	XP_002445113.1	N	129089	4558	Magnoliopsida	Sorghum bicolor	Sorghum	40S ribosomal protein S3-3	306658	pfam00189	Ribosomal_S3_C	84	74	78	1.946e-50	149.83	N	1273	32.1	89.84	Y	2023 07 11 11:20:59	Y	Explore in ECOTOX
7	XP_044430139.1	N	295994	4565	Magnoliopsida	Triticum aestivum	Bread wheat	40S ribosomal protein S3-3	306658	pfam00189	Ribosomal_S3_C	84	74	77	3.259e-50	149.44	N	1273	32.1	89.61	Y	2023 07 11 11:20:59	Y	Explore in ECOTOX
7	VAH57772.1	Y	190643	4567	Magnoliopsida	Triticum turgidum subsp. durum	Durum wheat	unnamed protein product	306658	pfam00189	Ribosomal_S3_C	84	74	77	3.259e-50	149.44	N	1273	32.1	89.61	Y	2023 07 11 11:20:59	Y	Explore in ECOTOX
7	EMS48502.1	Y	24976	4572	Magnoliopsida	Triticum urartu	Grass family	40S ribosomal protein S3-3	306658	pfam00189	Ribosomal_S3_C	84	74	77	3.259e-50	149.44	N	1273	32.1	89.61	Y	2023 07 11 11:20:59	Y	Explore in ECOTOX
7	NP_001281197.1	N	280196	4577	Magnoliopsida	Zea mays	Maize	40S ribosomal protein S3-like	306658	pfam00189	Ribosomal_S3_C	84	73	78	8.019e-50	148.29	N	1273	32.1	88.91	Y	2023 07 11 11:20:59	Y	Explore in ECOTOX
7	XP_020099713.1	N	59729	4615	Magnoliopsida	Ananas comosus	Pineapple	40S ribosomal protein S3-1	306658	pfam00189	Ribosomal_S3_C	84	73	77	2.404e-49	147.13	N	1273	32.1	88.22	Y	2023 07 11 11:20:59	Y	Explore in ECOTOX
7	RWW01130.1	N	228801	4639	Magnoliopsida	Ensete ventricosum	Banana family	hypothetical protein GW17_00035852, partial	306658	pfam00189	Ribosomal_S3_C	78	65	68	1.959e-44	134.81	N	1273	32.1	80.83	Y	2023 07 11 11:20:59	Y	Explore in ECOTOX
7	XP_020273724.1	N	64996	4686	Magnoliopsida	Asparagus officinalis	Garden asparagus	40S ribosomal protein S3-3-like	306658	pfam00189	Ribosomal_S3_C	84	73	78	7.185e-50	148.67	N	1273	32.1	89.14	Y	2023 07 11 11:20:59	Y	Explore in ECOTOX
7	XP_024584592.1	N	30949	4781	Peronosporales	Plasmopara halstedii	Heterokonts	40s ribosomal protein	306658	pfam00189	Ribosomal_S3_C	84	61	73	1.242e-41	127.87	N	1273	32.1	76.67	Y	2023 07 11 11:20:59	Y	Explore in ECOTOX
7	KAG1703516.1	N	24330	4784	Peronosporales	Phytophthora capsici	Heterokonts	40S ribosomal protein S3-1	306658	pfam00189	Ribosomal_S3_C	84	59	73	3.446e-41	126.72	N	1273	32.1	75.98	Y	2023 07 11 11:20:59	Y	Explore in ECOTOX
7	KAG6587174.1	N	21907	4785	Peronosporales	Phytophthora cinnamomi	Heterokonts	40S ribosomal protein	306658	pfam00189	Ribosomal_S3_C	84	59	73	3.446e-41	126.72	Y	1273	32.1	75.98	Y	2023 07 11 11:20:59	Y	Explore in ECOTOX
7	KAF4043141.1	Y	45623	4787	Peronosporales	Phytophthora infestans	Potato late blight agent	Ribosomal protein S3 C-terminal domain	306658	pfam00189	Ribosomal_S3_C	84	59	73	3.446e-41	126.72	Y	1273	32.1	75.98	Y	2023 07 11 11:20:59	Y	Explore in ECOTOX
7	KUG01399.1	N	27171	4790	Peronosporales	Phytophthora nicotianae	Buckeye rot agent	40S ribosomal protein S3-3	306658	pfam00189	Ribosomal_S3_C	84	59	73	3.446e-41	126.72	N	1273	32.1	75.98	Y	2023 07 11 11:20:59	Y	Explore in ECOTOX
7	ETK71971.1	Y	89378	4792	Peronosporales	Phytophthora parasitica	Heterokonts	40S ribosomal protein	306658	pfam00189	Ribosomal_S3_C	84	59	73	3.446e-41	126.72	N	1273	32.1	75.98	Y	2023 07 11 11:20:59	Y	Explore in ECOTOX
7	OWY96054.1	N	34891	4795	Peronosporales	Phytophthora megakarya	Heterokonts	40S ribosomal protein S3-3	306658	pfam00189	Ribosomal_S3_C	84	59	73	3.446e-41	126.72	Y	1273	32.1	75.98	Y	2023 07 11 11:20:59	Y	Explore in ECOTOX
7	SAL97940.1	N	14978	4829	Mucoromycetes	Absidia glauca	Pin molds	hypothetical protein	306658	pfam00189	Ribosomal_S3_C	84	65	74	2.039e-45	137.12	Y	1273	32.1	82.22	Y	2023 07 11 11:20:59	Y	Explore in ECOTOX
7	RCH91866.1	N	14041	4846	Mucoromycetes	Rhizopus stolonifer	Pin molds	40S ribosomal protein S3, partial	306658	pfam00189	Ribosomal_S3_C	84	64	74	7.611e-45	135.96	Y	1273	32.1	81.52	Y	2023 07 11 11:20:59	Y	Explore in ECOTOX
7	CAG8833186.1	N	76154	4874	Glomeromycetes	Gigaspora margarita	Glomeromycetes	9881_t:CDS:2, partial	306658	pfam00189	Ribosomal_S3_C	71	63	65	3.407e-42	128.64	Y	1273	32.1	77.13	Y	2023 07 11 11:20:59	Y	Explore in ECOTOX
7	NP_596763.1	N	13297	4896	Schizosaccharomycetes	Schizosaccharomyces pombe	Fission yeast	40S ribosomal protein S3	306658	pfam00189	Ribosomal_S3_C	84	65	73	3.939e-45	136.73	N	1273	32.1	81.98	Y	2023 07 11 11:20:59	Y	Explore in ECOTOX
7	CEP21813.1	N	5198	4903	Saccharomycetes	Cyberlindnera jadinii	True yeasts	unnamed protein product	306658	pfam00189	Ribosomal_S3_C	84	61	73	4.369e-43	131.34	N	1273	32.1	78.75	Y	2023 07 11 11:20:59	Y	Explore in ECOTOX
7	XP_029322590.1	N	28086	4909	Saccharomycetes	Pichia kudriavzevii	True yeasts	uncharacterized protein C5L36_0C10190	306658	pfam00189	Ribosomal_S3_C	84	59	71	1.71e-40	124.79	Y	1273	32.1	74.82	Y	2023 07 11 11:20:59	Y	Explore in ECOTOX
7	KAG0670830.1	Y	20144	4911	Saccharomycetes	Kluyveromyces marxianus	True yeasts	40S ribosomal protein S3	306658	pfam00189	Ribosomal_S3_C	84	63	75	2.178e-45	137.12	N	1273	32.1	82.22	Y	2023 07 11 11:20:59	Y	Explore in ECOTOX
7	ANZ74347.1	Y	5406	4922	Saccharomycetes	Komagataella pastoris	True yeasts	BA75_01744T0	306658	pfam00189	Ribosomal_S3_C	84	65	72	1.503e-44	135.19	N	1273	32.1	81.06	Y	2023 07 11 11:20:59	Y	Explore in ECOTOX
7	KAG2736431.1	Y	6385	4924	Saccharomycetes	Scheffersomyces stipitis	True yeasts	hypothetical protein G9P44_000521	306658	pfam00189	Ribosomal_S3_C	84	58	67	1.013e-38	120.55	N	1273	32.1	72.28	Y	2023 07 11 11:20:59	Y	Explore in ECOTOX
7	GAV27517.1	N	4177	4926	Saccharomycetes	Pichia membranifaciens	True yeasts	40S ribosomal protein	306658	pfam00189	Ribosomal_S3_C	84	59	71	5.845e-40	123.64	N	1273	32.1	74.13	Y	2023 07 11 11:20:59	Y	Explore in ECOTOX
7	KAF4007114.1	N	100565	4932	Saccharomycetes	Saccharomyces cerevisiae	Baker's yeast	ribosomal protein S3	306658	pfam00189	Ribosomal_S3_C	84	63	75	1.827e-45	137.5	Y	1273	32.1	82.45	Y	2023 07 11 11:20:59	Y	Explore in ECOTOX
7	4UER_C	N	299	4934	Saccharomycetes	Lachancea kluyveri	True yeasts	40S-eIF1-eIF1A-eIF3-eIF3j translation initiation complex from Lachancea kluyveri	306658	pfam00189	Ribosomal_S3_C	84	63	75	1.827e-45	137.5	N	1273	32.1	82.45	Y	2023 07 11 11:20:59	Y	Explore in ECOTOX
7	XP_003678663.1	N	10033	4950	Saccharomycetes	Torulaspora delbrueckii	True yeasts	40S ribosomal protein S3	306658	pfam00189	Ribosomal_S3_C	84	65	75	3.679e-46	139.04	N	1273	32.1	83.37	Y	2023 07 11 11:20:59	Y	Explore in ECOTOX
7	AOW05865.1	Y	55079	4952	Saccharomycetes	Yarrowia lipolytica	True yeasts	hypothetical protein YALI1_E28033g	306658	pfam00189	Ribosomal_S3_C	84	63	74	1.772e-44	134.81	Y	1273	32.1	80.83	Y	2023 07 11 11:20:59	Y	Explore in ECOTOX
7	SJM85709.1	Y	5203	4954	Saccharomycetes	Zygosaccharomyces bailii	True yeasts	40S ribosomal protein S3	306658	pfam00189	Ribosomal_S3_C	84	64	74	3.896e-45	136.73	N	1273	32.1	81.98	Y	2023 07 11 11:20:59	Y	Explore in ECOTOX
7	SCW04000.1	N	5242	4955	Saccharomycetes	Lachancea fermentati	True yeasts	LAFE_0H03708g1_1	306658	pfam00189	Ribosomal_S3_C	84	64	75	5.17e-46	138.66	N	1273	32.1	83.14	Y	2023 07 11 11:20:59	Y	Explore in ECOTOX
7	GAV53120.1	N	25542	4956	Saccharomycetes	Zygosaccharomyces rouxii	True yeasts	hypothetical protein ZYGR_0AI04020	306658	pfam00189	Ribosomal_S3_C	84	63	74	1.046e-44	135.58	N	1273	32.1	81.29	Y	2023 07 11 11:20:59	Y	Explore in ECOTOX
7	XP_021870896.1	N	14787	4999	Tremellomycetes	Kockovaella imperatae	Jelly fungi	ribosomal protein S3	306658	pfam00189	Ribosomal_S3_C	84	71	74	4.671e-47	141.35	N	1273	32.1	84.76	Y	2023 07 11 11:20:59	Y	Explore in ECOTOX
7	CEQ38591.1	N	4912	5005	Microbotryomycetes	Sporidiobolus salmonicolor	Basidiomycetes	SPOSA6832_00041, partial	306658	pfam00189	Ribosomal_S3_C	84	75	77	3.638e-50	149.44	N	1273	32.1	89.61	Y	2023 07 11 11:20:59	Y	Explore in ECOTOX
7	XP_041135551.1	N	26090	5007	Saccharomycetes	Brettanomyces bruxellensis	True yeasts	40S ribosomal protein S3	306658	pfam00189	Ribosomal_S3_C	84	57	70	2.403e-40	124.41	Y	1273	32.1	74.59	Y	2023 07 11 11:20:59	Y	Explore in ECOTOX
7	KAH7555397.1	Y	11359	5016	Dothideomycetes	Bipolaris maydis	Southern corn leaf blight pathogen	hypothetical protein BM1_07020	306658	pfam00189	Ribosomal_S3_C	84	71	73	5.433e-48	143.66	N	1273	32.1	86.14	Y	2023 07 11 11:20:59	Y	Explore in ECOTOX
7	KAH9859834.1	Y	12041	5022	Dothideomycetes	Leptosphaeria maculans	Blackleg of rapeseed fungus	40S ribosomal protein S3	306658	pfam00189	Ribosomal_S3_C	84	71	73	5.433e-48	143.66	N	1273	32.1	86.14	Y	2023 07 11 11:20:59	Y	Explore in ECOTOX
7	KAE9969986.1	N	47834	5025	Dothideomycetes	Venturia inaequalis	Filamentous ascomycetes	40S ribosomal protein S3	306658	pfam00189	Ribosomal_S3_C	84	71	73	3.823e-48	144.05	N	1273	32.1	86.37	Y	2023 07 11 11:20:59	Y	Explore in ECOTOX
7	KAG5287661.1	Y	18918	5037	Eurotiomycetes	Histoplasma capsulatum	Filamentous ascomycetes	40S ribosomal protein S3	306658	pfam00189	Ribosomal_S3_C	84	72	75	6.112e-49	146.36	N	1273	32.1	87.76	Y	2023 07 11 11:20:59	Y	Explore in ECOTOX
7	KAB8242599.1	Y	80420	5059	Eurotiomycetes	Aspergillus flavus	Green and blue molds	ribosomal protein S3	306658	pfam00189	Ribosomal_S3_C	84	71	74	8.132e-49	145.98	N	1273	32.1	87.53	Y	2023 07 11 11:20:59	Y	Explore in ECOTOX
7	KAI2824813.1	Y	62239	5061	Eurotiomycetes	Aspergillus niger	Green and blue molds	hypothetical protein CBS115989_234	306658	pfam00189	Ribosomal_S3_C	84	71	74	8.132e-49	145.98	N	1273	32.1	87.53	Y	2023 07 11 11:20:59	Y	Explore in ECOTOX
7	OOO04203.1	N	12310	5062	Eurotiomycetes	Aspergillus oryzae	Green and blue molds	ribosomal protein S3	306658	pfam00189	Ribosomal_S3_C	84	71	74	8.132e-49	145.98	N	1273	32.1	87.53	Y	2023 07 11 11:20:59	Y	Explore in ECOTOX
7	KAB8208182.1	Y	14315	5067	Eurotiomycetes	Aspergillus parasiticus	Green and blue molds	ribosomal protein S3	306658	pfam00189	Ribosomal_S3_C	84	71	74	8.132e-49	145.98	N	1273	32.1	87.53	Y	2023 07 11 11:20:59	Y	Explore in ECOTOX
7	XP_035351299.1	Y	22520	5068	Eurotiomycetes	Aspergillus tubingensis	Green and blue molds	ribosomal protein S3	306658	pfam00189	Ribosomal_S3_C	84	71	74	8.132e-49	145.98	N	1273	32.1	87.53	Y	2023 07 11 11:20:59	Y	Explore in ECOTOX
7	CRL17904.1	Y	14462	5075	Eurotiomycetes	Penicillium camemberti	Green and blue molds	Ribosomal protein S3, eukaryotic/archaeal	306658	pfam00189	Ribosomal_S3_C	84	71	74	8.132e-49	145.98	N	1273	32.1	87.53	Y	2023 07 11 11:20:59	Y	Explore in ECOTOX
7	KZN91946.1	Y	11872	5076	Eurotiomycetes	Penicillium chrysogenum	Green and blue molds	40S ribosomal protein	306658	pfam00189	Ribosomal_S3_C	84	71	74	8.132e-49	145.98	N	1273	32.1	87.53	Y	2023 07 11 11:20:59	Y	Explore in ECOTOX
7	XP_040645541.1	Y	19282	5078	Eurotiomycetes	Penicillium griseofulvum	Green and blue molds	K Homology, prokaryotic type	306658	pfam00189	Ribosomal_S3_C	84	71	74	8.132e-49	145.98	N	1273	32.1	87.53	Y	2023 07 11 11:20:59	Y	Explore in ECOTOX
7	XP_038931583.1	Y	83385	5082	Eurotiomycetes	Penicillium roqueforti	Green and blue molds	uncharacterized protein LCP9604111_2831	306658	pfam00189	Ribosomal_S3_C	84	71	74	8.132e-49	145.98	N	1273	32.1	87.53	Y	2023 07 11 11:20:59	Y	Explore in ECOTOX
7	TQB71461.1	N	8227	5098	Eurotiomycetes	Monascus purpureus	Green and blue molds	40S ribosomal protein S3	306658	pfam00189	Ribosomal_S3_C	84	72	74	3.609e-49	146.75	N	1273	32.1	87.99	Y	2023 07 11 11:20:59	Y	Explore in ECOTOX
7	KAG6138646.1	Y	150863	5111	Sordariomycetes	Claviceps purpurea	Ergot fungus	40S ribosomal protein S3	306658	pfam00189	Ribosomal_S3_C	84	72	74	3.609e-49	146.75	N	1273	32.1	87.99	Y	2023 07 11 11:20:59	Y	Explore in ECOTOX
7	KLO88426.1	Y	157358	5127	Sordariomycetes	Fusarium fujikuroi	Filamentous ascomycetes	putative S3 ribosomal protein	306658	pfam00189	Ribosomal_S3_C	84	71	73	5.433e-48	143.66	N	1273	32.1	86.14	Y	2023 07 11 11:20:59	Y	Explore in ECOTOX
7	7R81_E2	Y	17334	5141	Sordariomycetes	Neurospora crassa	Filamentous ascomycetes	Chain E2, Cytoplasmic ribosomal protein 10	306658	pfam00189	Ribosomal_S3_C	84	71	74	1.318e-48	145.21	N	1273	32.1	87.07	Y	2023 07 11 11:20:59	Y	Explore in ECOTOX
7	KAA8628279.1	Y	9942	5147	Sordariomycetes	Sordaria macrospora	Filamentous ascomycetes	hypothetical protein SMACR_01921	306658	pfam00189	Ribosomal_S3_C	84	71	74	1.318e-48	145.21	N	1273	32.1	87.07	Y	2023 07 11 11:20:59	Y	Explore in ECOTOX
7	UOH79112.1	Y	7577	5207	Tremellomycetes	Cryptococcus neoformans	Jelly fungi	40S ribosomal protein S3	306658	pfam00189	Ribosomal_S3_C	84	69	75	3.252e-47	141.74	N	1273	32.1	84.99	Y	2023 07 11 11:20:59	Y	Explore in ECOTOX
7	XP_046035168.1	N	23845	5210	Tremellomycetes	Filobasidium floriforme	Basidiomycetes	ribosomal protein S3	306658	pfam00189	Ribosomal_S3_C	84	68	75	3.876e-47	141.74	N	1273	32.1	84.99	Y	2023 07 11 11:20:59	Y	Explore in ECOTOX
7	RXK38504.1	Y	8097	5217	Tremellomycetes	Tremella mesenterica	Witches' butter	40S ribosomal protein S3	306658	pfam00189	Ribosomal_S3_C	84	75	77	1.067e-49	148.29	N	1273	32.1	88.91	Y	2023 07 11 11:20:59	Y	Explore in ECOTOX
7	CDR47386.1	Y	23879	5286	Microbotryomycetes	Rhodotorula toruloides	Basidiomycetes	RHTO0S14e02828g1_1	306658	pfam00189	Ribosomal_S3_C	84	70	75	2.632e-48	144.44	N	1273	32.1	86.6	Y	2023 07 11 11:20:59	Y	Explore in ECOTOX
7	TNY23760.1	N	8001	5288	Microbotryomycetes	Rhodotorula diobovata	Basidiomycetes	ribosomal protein S3	306658	pfam00189	Ribosomal_S3_C	84	71	75	7.868e-49	145.98	N	1273	32.1	87.53	Y	2023 07 11 11:20:59	Y	Explore in ECOTOX
7	KAI0815226.1	N	15386	5319	Agaricomycetes	Irpex lacteus	Basidiomycetes	40S ribosomal protein S3	306658	pfam00189	Ribosomal_S3_C	84	72	75	1.362e-48	145.21	Y	1273	32.1	87.07	Y	2023 07 11 11:20:59	Y	Explore in ECOTOX
7	KAG9222843.1	Y	10494	5321	Agaricomycetes	Pleurotus cornucopiae	Cornucopia mushroom	hypothetical protein CCMSSC00406_0000468	306658	pfam00189	Ribosomal_S3_C	84	72	75	2.333e-48	144.82	Y	1273	32.1	86.84	Y	2023 07 11 11:20:59	Y	Explore in ECOTOX
7	XP_036634751.1	N	24077	5322	Agaricomycetes	Pleurotus ostreatus	Oyster mushroom	uncharacterized protein PC9H_003685	306658	pfam00189	Ribosomal_S3_C	84	72	75	2.333e-48	144.82	Y	1273	32.1	86.84	Y	2023 07 11 11:20:59	Y	Explore in ECOTOX
7	KAF9489662.1	N	16149	5323	Agaricomycetes	Pleurotus eryngii	Gill mushrooms	ribosomal protein S3	306658	pfam00189	Ribosomal_S3_C	84	72	75	2.333e-48	144.82	Y	1273	32.1	86.84	Y	2023 07 11 11:20:59	Y	Explore in ECOTOX
7	GAW03693.1	N	50811	5353	Agaricomycetes	Lentinula edodes	Shiitake mushroom	40s ribosomal protein s3	306658	pfam00189	Ribosomal_S3_C	84	69	75	2.073e-47	142.51	Y	1273	32.1	85.45	Y	2023 07 11 11:20:59	Y	Explore in ECOTOX
7	TFK57255.1	N	12571	5364	Agaricomycetes	Heliocybe sulcata	Basidiomycetes	40S ribosomal protein S3	306658	pfam00189	Ribosomal_S3_C	84	72	75	2.333e-48	144.82	Y	1273	32.1	86.84	Y	2023 07 11 11:20:59	Y	Explore in ECOTOX
7	KAG2366569.1	N	19371	5383	Agaricomycetes	Suillus spraguei	Basidiomycetes	40S ribosomal protein S3	306658	pfam00189	Ribosomal_S3_C	84	73	75	1.734e-48	145.21	Y	1273	32.1	87.07	Y	2023 07 11 11:20:59	Y	Explore in ECOTOX
7	TXT03843.1	N	4385	5417	Tremellomycetes	Vanrija humicola	Basidiomycetes	hypothetical protein VHUM_04364	306658	pfam00189	Ribosomal_S3_C	84	71	75	5.568e-47	141.35	N	1273	32.1	84.76	Y	2023 07 11 11:20:59	Y	Explore in ECOTOX
7	XP_038800833.1	N	33116	5454	Dothideomycetes	Ascochyta rabiei	Filamentous ascomycetes	uncharacterized protein EKO05_002939	306658	pfam00189	Ribosomal_S3_C	84	71	73	3.388e-48	144.44	N	1273	32.1	86.6	Y	2023 07 11 11:20:59	Y	Explore in ECOTOX
7	TDZ51790.1	Y	12310	5466	Sordariomycetes	Colletotrichum trifolii	Filamentous ascomycetes	40S ribosomal protein S3	306658	pfam00189	Ribosomal_S3_C	84	71	74	1.318e-48	145.21	N	1273	32.1	87.07	Y	2023 07 11 11:20:59	Y	Explore in ECOTOX
7	XP_036584805.1	Y	32021	5467	Sordariomycetes	Colletotrichum truncatum	Filamentous ascomycetes	40s ribosomal protein s3	306658	pfam00189	Ribosomal_S3_C	84	71	74	1.318e-48	145.21	N	1273	32.1	87.07	Y	2023 07 11 11:20:59	Y	Explore in ECOTOX
7	KAF6066894.1	Y	9958	5476	Saccharomycetes	Candida albicans	True yeasts	ribosomal protein S3	306658	pfam00189	Ribosomal_S3_C	84	58	67	7.873e-39	120.55	N	1273	32.1	72.28	Y	2023 07 11 11:20:59	Y	Explore in ECOTOX
7	OUM50952.1	N	43664	5477	Saccharomycetes	[Candida] boidinii	True yeasts	hypothetical protein BVG19_g33	306658	pfam00189	Ribosomal_S3_C	84	63	73	3.546e-43	131.72	N	1273	32.1	78.98	Y	2023 07 11 11:20:59	Y	Explore in ECOTOX
7	XP_448200.1	N	86173	5478	Saccharomycetes	[Candida] glabrata	True yeasts	40S ribosomal protein S3	306658	pfam00189	Ribosomal_S3_C	84	62	74	1.715e-44	134.81	Y	1273	32.1	80.83	Y	2023 07 11 11:20:59	Y	Explore in ECOTOX
7	XP_036665935.1	N	37409	5480	Saccharomycetes	Candida parapsilosis	True yeasts	uncharacterized protein CPAR2_204080	306658	pfam00189	Ribosomal_S3_C	84	58	68	7.122e-40	123.25	N	1273	32.1	73.9	Y	2023 07 11 11:20:59	Y	Explore in ECOTOX
7	XP_034010790.1	N	11686	5481	Saccharomycetes	Diutina rugosa	True yeasts	uncharacterized protein DIURU_004414	306658	pfam00189	Ribosomal_S3_C	84	58	68	6.978e-39	120.94	N	1273	32.1	72.52	Y	2023 07 11 11:20:59	Y	Explore in ECOTOX
7	KAG4409895.1	Y	7359	5482	Saccharomycetes	Candida tropicalis	True yeasts	hypothetical protein JTP64_000533	306658	pfam00189	Ribosomal_S3_C	84	58	67	8.502e-39	120.55	N	1273	32.1	72.28	Y	2023 07 11 11:20:59	Y	Explore in ECOTOX
7	RCK58754.1	N	10882	5486	Saccharomycetes	Candida viswanathii	True yeasts	40S ribosomal protein S3	306658	pfam00189	Ribosomal_S3_C	84	58	67	8.502e-39	120.55	N	1273	32.1	72.28	Y	2023 07 11 11:20:59	Y	Explore in ECOTOX
7	UJO11105.1	N	14977	5499	Dothideomycetes	Fulvia fulva	Filamentous ascomycetes	40S ribosomal protein S3	306658	pfam00189	Ribosomal_S3_C	84	71	73	5.433e-48	143.66	N	1273	32.1	86.14	Y	2023 07 11 11:20:59	Y	Explore in ECOTOX
7	TPX19861.1	Y	8042	5501	Eurotiomycetes	Coccidioides immitis	Filamentous ascomycetes	40S ribosomal protein S3	306658	pfam00189	Ribosomal_S3_C	84	71	74	1.318e-48	145.21	N	1273	32.1	87.07	Y	2023 07 11 11:20:59	Y	Explore in ECOTOX
7	KAF5265070.1	Y	118007	5507	Sordariomycetes	Fusarium oxysporum	Filamentous ascomycetes	hypothetical protein FOXYS1_4130	306658	pfam00189	Ribosomal_S3_C	84	71	73	5.433e-48	143.66	N	1273	32.1	86.14	Y	2023 07 11 11:20:59	Y	Explore in ECOTOX
7	RGP73646.1	Y	12431	5514	Sordariomycetes	Fusarium sporotrichioides	Filamentous ascomycetes	40s ribosomal s3	306658	pfam00189	Ribosomal_S3_C	84	71	73	5.433e-48	143.66	N	1273	32.1	86.14	Y	2023 07 11 11:20:59	Y	Explore in ECOTOX
7	PTD04586.1	Y	24060	5516	Sordariomycetes	Fusarium culmorum	Filamentous ascomycetes	40S ribosomal protein S3	306658	pfam00189	Ribosomal_S3_C	84	71	73	5.433e-48	143.66	N	1273	32.1	86.14	Y	2023 07 11 11:20:59	Y	Explore in ECOTOX
7	EYB30172.1	Y	116286	5518	Sordariomycetes	Fusarium graminearum	Filamentous ascomycetes	hypothetical protein FG05_05433	306658	pfam00189	Ribosomal_S3_C	84	71	73	5.433e-48	143.66	N	1273	32.1	86.14	Y	2023 07 11 11:20:59	Y	Explore in ECOTOX
7	KFG80857.1	Y	24521	5530	Sordariomycetes	Metarhizium anisopliae	Filamentous ascomycetes	cytoplasmic ribosomal protein subunit S3	306658	pfam00189	Ribosomal_S3_C	84	72	74	1.909e-49	147.52	N	1273	32.1	88.45	Y	2023 07 11 11:20:59	Y	Explore in ECOTOX
7	KAG0657890.1	N	7182	5537	Microbotryomycetes	Rhodotorula mucilaginosa	Basidiomycetes	40S ribosomal protein S3	306658	pfam00189	Ribosomal_S3_C	84	73	76	9.148e-50	148.29	N	1273	32.1	88.91	Y	2023 07 11 11:20:59	Y	Explore in ECOTOX
7	RFU31038.1	N	12815	5539	Leotiomycetes	Scytalidium lignicola	Filamentous ascomycetes	hypothetical protein B7463_g5337, partial	306658	pfam00189	Ribosomal_S3_C	84	71	74	1.318e-48	145.21	N	1273	32.1	87.07	Y	2023 07 11 11:20:59	Y	Explore in ECOTOX
7	4V7H_AC	N	273	5541	Eurotiomycetes	Thermomyces lanuginosus	Green and blue molds	Chain AC, 40S ribosomal protein S3	306658	pfam00189	Ribosomal_S3_C	84	63	75	1.827e-45	137.5	N	1273	32.1	82.45	Y	2023 07 11 11:20:59	Y	Explore in ECOTOX
7	KKO98877.1	Y	37270	5544	Sordariomycetes	Trichoderma harzianum	Filamentous ascomycetes	40S ribosomal protein S3	306658	pfam00189	Ribosomal_S3_C	84	71	74	1.318e-48	145.21	N	1273	32.1	87.07	Y	2023 07 11 11:20:59	Y	Explore in ECOTOX
7	KMQ48869.1	Y	12359	5551	Eurotiomycetes	Trichophyton rubrum	Dermatophytes	Ribosomal protein S3, C-terminal	306658	pfam00189	Ribosomal_S3_C	84	71	73	7.89e-48	143.28	N	1273	32.1	85.91	Y	2023 07 11 11:20:59	Y	Explore in ECOTOX
7	THW14487.1	N	489612	5580	Dothideomycetes	Aureobasidium pullulans	Filamentous ascomycetes	putative 40S ribosomal protein S3	306658	pfam00189	Ribosomal_S3_C	84	71	74	1.318e-48	145.21	N	1273	32.1	87.07	Y	2023 07 11 11:20:59	Y	Explore in ECOTOX
7	XP_018388483.1	N	87818	5599	Dothideomycetes	Alternaria alternata	Filamentous ascomycetes	40S ribosomal protein-like protein S3	306658	pfam00189	Ribosomal_S3_C	84	71	73	5.433e-48	143.66	N	1273	32.1	86.14	Y	2023 07 11 11:20:59	Y	Explore in ECOTOX
7	KIW73980.1	N	11916	5601	Eurotiomycetes	Phialophora americana	Black yeasts	40S ribosomal protein	306658	pfam00189	Ribosomal_S3_C	84	73	76	3.443e-50	149.44	N	1273	32.1	89.61	Y	2023 07 11 11:20:59	Y	Explore in ECOTOX
7	OBZ79297.1	N	15224	5627	Agaricomycetes	Grifola frondosa	Maitake	40S ribosomal protein S3	306658	pfam00189	Ribosomal_S3_C	84	72	75	4.976e-48	144.05	N	1273	32.1	86.37	Y	2023 07 11 11:20:59	Y	Explore in ECOTOX
7	KAH9849252.1	N	13264	5632	Agaricomycetes	Lenzites betulinus	Bracket fungi	40S ribosomal protein S3	306658	pfam00189	Ribosomal_S3_C	84	72	75	5.433e-48	143.66	Y	1273	32.1	86.14	Y	2023 07 11 11:20:59	Y	Explore in ECOTOX
7	CDO71537.1	Y	10288	5643	Agaricomycetes	Trametes cinnabarina	Bracket fungi	hypothetical protein BN946_scf184911.g7	306658	pfam00189	Ribosomal_S3_C	84	72	75	2.113e-48	144.82	Y	1273	32.1	86.84	Y	2023 07 11 11:20:59	Y	Explore in ECOTOX
7	5T2A_AX	Y	54289	5661	Kinetoplastea	Leishmania donovani	Kinetoplasts	Chain AX, uS3	306658	pfam00189	Ribosomal_S3_C	84	51	63	2.009e-33	107.07	N	1273	32.1	64.2	Y	2023 07 11 11:20:59	Y	Explore in ECOTOX
7	KAG5469709.1	Y	8351	5663	Kinetoplastea	Leishmania enriettii	Kinetoplasts	hypothetical protein CUR178_01848	306658	pfam00189	Ribosomal_S3_C	84	51	63	2.009e-33	107.07	Y	1273	32.1	64.2	Y	2023 07 11 11:20:59	Y	Explore in ECOTOX
7	CCM14082.1	N	8074	5670	Kinetoplastea	Leishmania guyanensis	Kinetoplasts	40S ribosomal protein S3, putative	306658	pfam00189	Ribosomal_S3_C	84	51	63	2.009e-33	107.07	N	1273	32.1	64.2	Y	2023 07 11 11:20:59	Y	Explore in ECOTOX
7	CAC9472703.1	Y	15709	5671	Kinetoplastea	Leishmania infantum	Kinetoplasts	40S_ribosomal_protein_S3_-_putative	306658	pfam00189	Ribosomal_S3_C	84	51	63	2.009e-33	107.07	N	1273	32.1	64.2	Y	2023 07 11 11:20:59	Y	Explore in ECOTOX
7	XP_010697471.1	Y	15620	5679	Kinetoplastea	Leishmania panamensis	Kinetoplasts	40S ribosomal protein S3, putative	306658	pfam00189	Ribosomal_S3_C	84	51	63	2.009e-33	107.07	N	1273	32.1	64.2	Y	2023 07 11 11:20:59	Y	Explore in ECOTOX
7	KPI82888.1	N	8536	5684	Kinetoplastea	Leptomonas seymouri	Kinetoplasts	putative 40S ribosomal protein S3, partial	306658	pfam00189	Ribosomal_S3_C	84	51	63	1.254e-33	107.46	N	1273	32.1	64.43	Y	2023 07 11 11:20:59	Y	Explore in ECOTOX
7	GET87285.1	N	8929	5689	Kinetoplastea	Leishmania tarentolae	Kinetoplasts	40S ribosomal protein S3, putative	306658	pfam00189	Ribosomal_S3_C	84	51	63	2.009e-33	107.07	N	1273	32.1	64.2	Y	2023 07 11 11:20:59	Y	Explore in ECOTOX
7	7ASE_M	Y	159076	5693	Kinetoplastea	Trypanosoma cruzi	Kinetoplasts	Chain M, 40S ribosomal protein S3, putative	306658	pfam00189	Ribosomal_S3_C	84	53	61	2.099e-33	107.07	N	1273	32.1	64.2	Y	2023 07 11 11:20:59	Y	Explore in ECOTOX
7	SCU70353.1	Y	7761	5694	Kinetoplastea	Trypanosoma equiperdum	Kinetoplasts	40S ribosomal protein S3, putative	306658	pfam00189	Ribosomal_S3_C	84	51	63	2.761e-34	109	N	1273	32.1	65.35	Y	2023 07 11 11:20:59	Y	Explore in ECOTOX
7	XP_029242464.1	N	20570	5698	Kinetoplastea	Trypanosoma rangeli	Kinetoplasts	40S ribosomal protein S3	306658	pfam00189	Ribosomal_S3_C	33	21	25	6.27e-10	46.21	N	1273	32.1	27.71	Y	2023 07 11 11:20:59	Y	Explore in ECOTOX
7	KAG8344136.1	N	27620	5699	Kinetoplastea	Trypanosoma vivax	Kinetoplasts	40S ribosomal protein S3	306658	pfam00189	Ribosomal_S3_C	84	52	62	7.012e-34	108.23	N	1273	32.1	64.89	Y	2023 07 11 11:20:59	Y	Explore in ECOTOX
7	5XYI_D	Y	1259	5722	Trichomonadida	Trichomonas vaginalis	Trichomonads	Small subunit of Trichomonas vaginalis ribosome	306658	pfam00189	Ribosomal_S3_C	84	41	60	4.608e-28	93.59	N	1273	32.1	56.12	Y	2023 07 11 11:20:59	Y	Explore in ECOTOX
7	ESU40577.1	Y	29716	5741	Diplomonadida	Giardia intestinalis	Diplomonads	SSU ribosomal protein S3P	306658	pfam00189	Ribosomal_S3_C	84	42	60	4.363e-28	93.59	N	1273	32.1	56.12	Y	2023 07 11 11:20:59	Y	Explore in ECOTOX
7	TNJ29878.1	N	4712	5742	Diplomonadida	Giardia muris	Diplomonads	Ribosomal protein S3	306658	pfam00189	Ribosomal_S3_C	84	44	62	2.119e-29	96.67	N	1273	32.1	57.96	Y	2023 07 11 11:20:59	Y	Explore in ECOTOX
7	BAN37593.1	Y	10411	5759	Mastigamoebida	Entamoeba histolytica	Eucaryotes	40S ribosomal protein S3, putative	306658	pfam00189	Ribosomal_S3_C	84	49	62	1.492e-29	97.06	N	1273	32.1	58.2	Y	2023 07 11 11:20:59	Y	Explore in ECOTOX
7	XP_002671418.1	N	31638	5762	Vahlkampfiidae	Naegleria gruberi	Eucaryotes	uncharacterized protein NAEGRDRAFT_59431	306658	pfam00189	Ribosomal_S3_C	84	59	71	2.571e-39	121.71	N	1273	32.1	72.98	Y	2023 07 11 11:20:59	Y	Explore in ECOTOX
7	XP_044563796.1	N	40086	5763	Vahlkampfiidae	Naegleria fowleri	Brain-eating amoeba	uncharacterized protein FDP41_002153	306658	pfam00189	Ribosomal_S3_C	84	60	69	6.322e-39	120.94	N	1273	32.1	72.52	Y	2023 07 11 11:20:59	Y	Explore in ECOTOX
7	XP_003292404.1	N	24818	5786	Eumycetozoa	Dictyostelium purpureum	Dictyostelid cellular slime molds	40S ribosomal protein S3	306658	pfam00189	Ribosomal_S3_C	84	57	64	1.817e-36	114.78	N	1273	32.1	68.82	Y	2023 07 11 11:20:59	Y	Explore in ECOTOX
7	XP_013230536.1	N	18237	5802	Conoidasida	Eimeria tenella	Apicomplexans	40S ribosomal protein S3, putative	306658	pfam00189	Ribosomal_S3_C	84	63	70	8.567e-41	125.56	N	1273	32.1	75.29	Y	2023 07 11 11:20:59	Y	Explore in ECOTOX
7	QOY40542.1	Y	7630	5807	Conoidasida	Cryptosporidium parvum	Apicomplexans	40S ribosomal protein S3 KH2	306658	pfam00189	Ribosomal_S3_C	84	62	73	1.188e-41	127.87	N	1273	32.1	76.67	Y	2023 07 11 11:20:59	Y	Explore in ECOTOX
7	KAF4641831.1	N	10847	5811	Conoidasida	Toxoplasma gondii	Apicomplexans	ribosomal protein RPS3	306658	pfam00189	Ribosomal_S3_C	84	65	72	8.916e-43	130.57	N	1273	32.1	78.29	Y	2023 07 11 11:20:59	Y	Explore in ECOTOX
7	CXI95631.1	Y	24619	5821	Aconoidasida	Plasmodium berghei	Haemosporidians	40S ribosomal protein S3, putative	306658	pfam00189	Ribosomal_S3_C	84	64	71	2.672e-42	129.41	N	1273	32.1	77.6	Y	2023 07 11 11:20:59	Y	Explore in ECOTOX
7	XP_034423449.1	N	6505	5823	Aconoidasida	Plasmodium berghei ANKA	Haemosporidians	40S ribosomal protein S3, putative	306658	pfam00189	Ribosomal_S3_C	84	64	71	2.672e-42	129.41	N	1273	32.1	77.6	Y	2023 07 11 11:20:59	Y	Explore in ECOTOX
7	SCM10139.1	Y	10667	5826	Aconoidasida	Plasmodium chabaudi adami	Haemosporidians	40S ribosomal protein S3, putative	306658	pfam00189	Ribosomal_S3_C	84	64	71	2.053e-42	129.8	N	1273	32.1	77.83	Y	2023 07 11 11:20:59	Y	Explore in ECOTOX
7	ETW58644.1	Y	6118	5835	Aconoidasida	Plasmodium falciparum CAMP/Malaysia	Malaria parasite P. falciparum	40S ribosomal protein S3	306658	pfam00189	Ribosomal_S3_C	84	64	71	2.672e-42	129.41	N	1273	32.1	77.6	Y	2023 07 11 11:20:59	Y	Explore in ECOTOX
7	KAF4328916.1	Y	12578	5843	Aconoidasida	Plasmodium falciparum NF54	Malaria parasite P. falciparum	40S ribosomal protein S3	306658	pfam00189	Ribosomal_S3_C	84	64	71	2.672e-42	129.41	N	1273	32.1	77.6	Y	2023 07 11 11:20:59	Y	Explore in ECOTOX
7	XP_028527671.1	N	10687	5849	Aconoidasida	Plasmodium gallinaceum	Haemosporidians	40S ribosomal protein S3, putative	306658	pfam00189	Ribosomal_S3_C	84	64	71	2.672e-42	129.41	N	1273	32.1	77.6	Y	2023 07 11 11:20:59	Y	Explore in ECOTOX
7	OTN65362.1	Y	6595	5850	Aconoidasida	Plasmodium knowlesi	Haemosporidians	putative 40S ribosomal protein S3	306658	pfam00189	Ribosomal_S3_C	84	64	71	2.672e-42	129.41	N	1273	32.1	77.6	Y	2023 07 11 11:20:59	Y	Explore in ECOTOX
7	XP_002260207.1	Y	26040	5851	Aconoidasida	Plasmodium knowlesi strain H	Haemosporidians	40S ribosomal protein S3, putative	306658	pfam00189	Ribosomal_S3_C	84	64	71	2.672e-42	129.41	N	1273	32.1	77.6	Y	2023 07 11 11:20:59	Y	Explore in ECOTOX
7	CDO67123.1	Y	20975	5854	Aconoidasida	Plasmodium reichenowi	Haemosporidians	40S ribosomal protein S3, putative	306658	pfam00189	Ribosomal_S3_C	84	64	71	2.672e-42	129.41	N	1273	32.1	77.6	Y	2023 07 11 11:20:59	Y	Explore in ECOTOX
7	XP_001615729.1	N	42627	5855	Aconoidasida	Plasmodium vivax	Malaria parasite P. vivax	40S ribosomal protein S3, putative	306658	pfam00189	Ribosomal_S3_C	84	64	71	2.672e-42	129.41	N	1273	32.1	77.6	Y	2023 07 11 11:20:59	Y	Explore in ECOTOX
7	XP_012337015.1	N	11398	5857	Aconoidasida	Plasmodium fragile	Haemosporidians	40S ribosomal protein S3	306658	pfam00189	Ribosomal_S3_C	84	64	71	2.672e-42	129.41	N	1273	32.1	77.6	Y	2023 07 11 11:20:59	Y	Explore in ECOTOX
7	XP_028863190.1	N	23151	5858	Aconoidasida	Plasmodium malariae	Haemosporidians	40S ribosomal protein S3, putative	306658	pfam00189	Ribosomal_S3_C	84	64	71	2.672e-42	129.41	N	1273	32.1	77.6	Y	2023 07 11 11:20:59	Y	Explore in ECOTOX
7	CAD2111680.1	N	5378	5860	Aconoidasida	Plasmodium vinckei	Haemosporidians	40S ribosomal protein S3, putative	306658	pfam00189	Ribosomal_S3_C	84	64	71	2.672e-42	129.41	N	1273	32.1	77.6	Y	2023 07 11 11:20:59	Y	Explore in ECOTOX
7	XP_022813614.1	N	23472	5861	Aconoidasida	Plasmodium yoelii	Haemosporidians	40S ribosomal protein S3, putative	306658	pfam00189	Ribosomal_S3_C	84	64	71	2.672e-42	129.41	N	1273	32.1	77.6	Y	2023 07 11 11:20:59	Y	Explore in ECOTOX
7	BAN65168.1	Y	3669	5865	Aconoidasida	Babesia bovis	Piroplasmids	40S ribosomal protein S3 protein, putative	306658	pfam00189	Ribosomal_S3_C	84	64	69	2.173e-41	127.1	N	1273	32.1	76.21	Y	2023 07 11 11:20:59	Y	Explore in ECOTOX
7	XP_012767181.1	N	10598	5866	Aconoidasida	Babesia bigemina	Piroplasmids	40S ribosomal protein S3 protein, putative	306658	pfam00189	Ribosomal_S3_C	84	65	69	4.524e-42	129.03	N	1273	32.1	77.37	Y	2023 07 11 11:20:59	Y	Explore in ECOTOX
7	XP_953083.1	N	8516	5874	Aconoidasida	Theileria annulata	Piroplasmids	40S ribosomal protein S3, putative	306658	pfam00189	Ribosomal_S3_C	84	66	71	6.629e-43	130.95	N	1273	32.1	78.52	Y	2023 07 11 11:20:59	Y	Explore in ECOTOX
7	CAD8077967.1	N	38678	5886	Oligohymenophorea	Paramecium primaurelia	Ciliates	unnamed protein product	306658	pfam00189	Ribosomal_S3_C	84	42	55	6.617e-24	82.8	N	1273	32.1	49.65	Y	2023 07 11 11:20:59	Y	Explore in ECOTOX
7	CAK86461.1	Y	41211	5888	Oligohymenophorea	Paramecium tetraurelia	Ciliates	unnamed protein product	306658	pfam00189	Ribosomal_S3_C	84	42	55	6.617e-24	82.8	N	1273	32.1	49.65	Y	2023 07 11 11:20:59	Y	Explore in ECOTOX
7	2XZM_C	Y	2336	5911	Oligohymenophorea	Tetrahymena thermophila	Ciliates	Crystal Structure Of The Eukaryotic 40s Ribosomal Subunit In Complex With Initiation Factor 1. This File Contains The 40s Subunit And Initiation Factor For Molecule 1	306658	pfam00189	Ribosomal_S3_C	82	44	62	4.417e-30	98.6	N	1273	32.1	59.12	Y	2023 07 11 11:20:59	Y	Explore in ECOTOX
7	XP_004035281.1	N	16262	5932	Oligohymenophorea	Ichthyophthirius multifiliis	Ciliates	hypothetical protein IMG5_102040	306658	pfam00189	Ribosomal_S3_C	82	46	60	3.87e-29	96.29	N	1273	32.1	57.73	Y	2023 07 11 11:20:59	Y	Explore in ECOTOX
7	CDW74162.1	N	20871	5949	Spirotrichea	Stylonychia lemnae	Ciliates	40s ribosomal protein s3	306658	pfam00189	Ribosomal_S3_C	85	51	64	1.234e-30	100.14	N	1273	32.1	60.04	Y	2023 07 11 11:20:59	Y	Explore in ECOTOX
7	OMJ94822.1	N	31463	5963	Heterotrichea	Stentor coeruleus	Ciliates	hypothetical protein SteCoe_2008	306658	pfam00189	Ribosomal_S3_C	84	53	66	8.353e-35	110.54	N	1273	32.1	66.28	Y	2023 07 11 11:20:59	Y	Explore in ECOTOX
7	TNV76685.1	N	17923	5974	Spirotrichea	Halteria grandinella	Ciliates	hypothetical protein FGO68_gene948	306658	pfam00189	Ribosomal_S3_C	85	48	62	4.206e-29	96.29	N	1273	32.1	57.73	Y	2023 07 11 11:20:59	Y	Explore in ECOTOX
7	AGE96522.1	Y	1980	6035	Apansporoblastina	Encephalitozoon cuniculi	Microsporidians	40S ribosomal protein S3	306658	pfam00189	Ribosomal_S3_C	84	43	62	8.402e-27	90.12	N	1273	32.1	54.04	Y	2023 07 11 11:20:59	Y	Explore in ECOTOX
7	6RM3_SD0	N	86	6039	Pansporoblastina	Vairimorpha necatrix	Microsporidians	Chain SD0, uS3	306658	pfam00189	Ribosomal_S3_C	84	35	53	1.241e-17	67.01	N	1273	32.1	40.18	Y	2023 07 11 11:20:59	Y	Explore in ECOTOX
7	XP_002162713.1	N	34151	6087	Hydrozoa	Hydra vulgaris	Swiftwater hydra	40S ribosomal protein S3	306658	pfam00189	Ribosomal_S3_C	84	70	75	2.359e-48	144.82	Y	1273	32.1	86.84	Y	2023 07 11 11:20:59	Y	Explore in ECOTOX
7	XP_031566148.1	N	27086	6105	Anthozoa	Actinia tenebrosa	Australian red waratah sea anemone	40S ribosomal protein S3	306658	pfam00189	Ribosomal_S3_C	84	76	81	2.435e-52	154.84	Y	1273	32.1	92.84	Y	2023 07 11 11:20:59	Y	Explore in ECOTOX
7	CAX72252.1	N	65692	6182	Trematoda	Schistosoma japonicum	Blood flukes	ribosomal protein S3	306658	pfam00189	Ribosomal_S3_C	84	68	76	4.935e-47	141.35	N	1273	32.1	84.76	Y	2023 07 11 11:20:59	Y	Explore in ECOTOX
7	XP_018644173.1	N	14740	6183	Trematoda	Schistosoma mansoni	Blood flukes	40S ribosomal protein S3, putative	306658	pfam00189	Ribosomal_S3_C	84	66	75	1.032e-45	137.89	N	1273	32.1	82.68	Y	2023 07 11 11:20:59	Y	Explore in ECOTOX
7	RTG90499.1	Y	11674	6184	Trematoda	Schistosoma bovis	Blood flukes	small subunit ribosomal protein S3e	306658	pfam00189	Ribosomal_S3_C	84	66	75	1.032e-45	137.89	N	1273	32.1	82.68	Y	2023 07 11 11:20:59	Y	Explore in ECOTOX
7	XP_035589946.1	N	24058	6185	Trematoda	Schistosoma haematobium	Blood flukes	putative 40S ribosomal protein S3	306658	pfam00189	Ribosomal_S3_C	84	66	75	1.032e-45	137.89	N	1273	32.1	82.68	Y	2023 07 11 11:20:59	Y	Explore in ECOTOX
7	VDO65529.1	Y	22718	6186	Trematoda	Schistosoma curassoni	Blood flukes	unnamed protein product	306658	pfam00189	Ribosomal_S3_C	84	66	75	1.032e-45	137.89	N	1273	32.1	82.68	Y	2023 07 11 11:20:59	Y	Explore in ECOTOX
7	THD28718.1	N	12737	6192	Trematoda	Fasciola hepatica	Liver fluke	Ribosomal protein S3	306658	pfam00189	Ribosomal_S3_C	84	68	76	1.134e-47	142.9	N	1273	32.1	85.68	Y	2023 07 11 11:20:59	Y	Explore in ECOTOX
7	OON23624.1	N	43617	6198	Trematoda	Opisthorchis viverrini	Southeast Asian liver fluke	ribosomal protein S3	306658	pfam00189	Ribosomal_S3_C	84	69	77	1.589e-48	145.21	N	1273	32.1	87.07	Y	2023 07 11 11:20:59	Y	Explore in ECOTOX
7	VDM34142.1	N	11764	6205	Cestoda	Hydatigera taeniaeformis	Tapeworms	unnamed protein product	306658	pfam00189	Ribosomal_S3_C	84	69	76	1.05e-47	142.9	N	1273	32.1	85.68	Y	2023 07 11 11:20:59	Y	Explore in ECOTOX
7	KAH9286304.1	N	47257	6210	Cestoda	Echinococcus granulosus	Tapeworms	40S ribosomal protein S3-A	306658	pfam00189	Ribosomal_S3_C	84	69	76	1.05e-47	142.9	N	1273	32.1	85.68	Y	2023 07 11 11:20:59	Y	Explore in ECOTOX
7	CDS35728.1	Y	11470	6211	Cestoda	Echinococcus multilocularis	Tapeworms	ribosomal protein S3	306658	pfam00189	Ribosomal_S3_C	84	69	76	1.05e-47	142.9	N	1273	32.1	85.68	Y	2023 07 11 11:20:59	Y	Explore in ECOTOX
7	VDL57844.1	N	30645	6216	Cestoda	Hymenolepis diminuta	Rat tapeworm	unnamed protein product	306658	pfam00189	Ribosomal_S3_C	84	68	76	1.412e-47	142.9	N	1273	32.1	85.68	Y	2023 07 11 11:20:59	Y	Explore in ECOTOX
7	XP_002648176.1	N	113971	6238	Chromadorea	Caenorhabditis briggsae	Roundworms	Protein CBR-RPS-3	306658	pfam00189	Ribosomal_S3_C	84	72	78	1.024e-48	145.59	Y	1273	32.1	87.3	Y	2023 07 11 11:20:59	Y	Explore in ECOTOX
7	NP_498349.1	N	67706	6239	Chromadorea	Caenorhabditis elegans	Roundworms	40S ribosomal protein S3	306658	pfam00189	Ribosomal_S3_C	84	72	78	1.024e-48	145.59	N	1273	32.1	87.3	Y	2023 07 11 11:20:59	Y	Explore in ECOTOX
7	KHN78116.1	N	39004	6265	Chromadorea	Toxocara canis	Dog roundworm	40S ribosomal protein S3	306658	pfam00189	Ribosomal_S3_C	84	74	78	2.588e-50	149.83	Y	1273	32.1	89.84	Y	2023 07 11 11:20:59	Y	Explore in ECOTOX
7	VDK58622.1	N	21554	6269	Chromadorea	Anisakis simplex	Herring worm	unnamed protein product	306658	pfam00189	Ribosomal_S3_C	84	74	78	2.504e-50	149.83	Y	1273	32.1	89.84	Y	2023 07 11 11:20:59	Y	Explore in ECOTOX
7	VBB30168.1	N	10212	6277	Chromadorea	Acanthocheilonema viteae	Roundworms	unnamed protein product, partial	306658	pfam00189	Ribosomal_S3_C	84	74	78	1.018e-50	150.6	N	1273	32.1	90.3	Y	2023 07 11 11:20:59	Y	Explore in ECOTOX
7	XP_001893846.1	N	46358	6279	Chromadorea	Brugia malayi	Agent of lymphatic filariasis	40S ribosomal protein S3, putative	306658	pfam00189	Ribosomal_S3_C	84	74	78	2.504e-50	149.83	Y	1273	32.1	89.84	Y	2023 07 11 11:20:59	Y	Explore in ECOTOX
7	VDN89402.1	N	14701	6280	Chromadorea	Brugia pahangi	Roundworms	unnamed protein product	306658	pfam00189	Ribosomal_S3_C	84	74	78	2.504e-50	149.83	N	1273	32.1	89.84	Y	2023 07 11 11:20:59	Y	Explore in ECOTOX
7	CDJ85634.1	N	19830	6289	Chromadorea	Haemonchus contortus	Barber pole worm	K Homology and Ribosomal protein S3 domain containing protein	306658	pfam00189	Ribosomal_S3_C	84	72	78	4.544e-49	146.36	N	1273	32.1	87.76	Y	2023 07 11 11:20:59	Y	Explore in ECOTOX
7	VDO23657.1	N	21560	6290	Chromadorea	Haemonchus placei	Roundworms	unnamed protein product	306658	pfam00189	Ribosomal_S3_C	70	60	65	2.174e-35	111.69	N	1273	32.1	66.97	Y	2023 07 11 11:20:59	Y	Explore in ECOTOX
7	VDM08949.1	N	32679	6293	Chromadorea	Wuchereria bancrofti	Agent of lymphatic filariasis	unnamed protein product	306658	pfam00189	Ribosomal_S3_C	84	74	78	2.504e-50	149.83	Y	1273	32.1	89.84	Y	2023 07 11 11:20:59	Y	Explore in ECOTOX
7	KAE9413830.1	N	10811	6313	Chromadorea	Angiostrongylus cantonensis	Rat lungworm	hypothetical protein Angca_007011, partial	306658	pfam00189	Ribosomal_S3_C	84	72	79	5.342e-50	149.06	N	1273	32.1	89.38	Y	2023 07 11 11:20:59	Y	Explore in ECOTOX
7	CAD5226795.1	N	32123	6326	Chromadorea	Bursaphelenchus xylophilus	Pine wood nematode	unnamed protein product	306658	pfam00189	Ribosomal_S3_C	84	72	77	5.358e-49	146.36	N	1273	32.1	87.76	Y	2023 07 11 11:20:59	Y	Explore in ECOTOX
7	KRY32214.1	N	35988	6334	Enoplea	Trichinella spiralis	Roundworms	40S ribosomal protein S3-A	306658	pfam00189	Ribosomal_S3_C	84	70	78	5.66e-49	146.36	N	1273	32.1	87.76	Y	2023 07 11 11:20:59	Y	Explore in ECOTOX
7	KRZ57116.1	N	27811	6335	Enoplea	Trichinella nativa	Roundworms	40S ribosomal protein S3-A	306658	pfam00189	Ribosomal_S3_C	84	70	78	5.66e-49	146.36	N	1273	32.1	87.76	Y	2023 07 11 11:20:59	Y	Explore in ECOTOX
7	KRX22781.1	N	17020	6336	Enoplea	Trichinella nelsoni	Roundworms	40S ribosomal protein S3-A, partial	306658	pfam00189	Ribosomal_S3_C	84	70	78	5.66e-49	146.36	N	1273	32.1	87.76	Y	2023 07 11 11:20:59	Y	Explore in ECOTOX
7	KRY77618.1	N	81560	6337	Enoplea	Trichinella pseudospiralis	Roundworms	40S ribosomal protein S3-B, partial	306658	pfam00189	Ribosomal_S3_C	84	70	78	5.66e-49	146.36	N	1273	32.1	87.76	Y	2023 07 11 11:20:59	Y	Explore in ECOTOX
7	VDO73858.1	N	27549	6339	Chromadorea	Heligmosomoides polygyrus	Roundworms	unnamed protein product	306658	pfam00189	Ribosomal_S3_C	84	72	78	2.061e-49	147.52	Y	1273	32.1	88.45	Y	2023 07 11 11:20:59	Y	Explore in ECOTOX
7	CAH1778036.1	N	30865	6347	Polychaeta	Owenia fusiformis	Polychaetes	unnamed protein product, partial	306658	pfam00189	Ribosomal_S3_C	84	81	83	2.937e-55	162.16	N	1273	32.1	97.23	Y	2023 07 11 11:20:59	Y	Explore in ECOTOX
7	ABB29596.1	N	858	6359	Polychaeta	Platynereis dumerilii	Dumeril's clam worm	ribosomal protein 3 small subunit, partial	306658	pfam00189	Ribosomal_S3_C	84	81	82	5.315e-55	161.38	N	1273	32.1	96.77	Y	2023 07 11 11:20:59	Y	Explore in ECOTOX
7	XP_009020695.1	N	46878	6412	Clitellata	Helobdella robusta	Leeches	hypothetical protein HELRODRAFT_175017	306658	pfam00189	Ribosomal_S3_C	84	77	82	5.292e-53	156.38	Y	1273	32.1	93.76	Y	2023 07 11 11:20:59	Y	Explore in ECOTOX
7	XP_046369837.1	N	56991	6454	Gastropoda	Haliotis rufescens	Red abalone	40S ribosomal protein S3	306658	pfam00189	Ribosomal_S3_C	84	80	83	2.366e-54	159.84	Y	1273	32.1	95.84	Y	2023 07 11 11:20:59	Y	Explore in ECOTOX
7	XP_005112049.1	N	27891	6500	Gastropoda	Aplysia californica	California sea hare	40S ribosomal protein S3	306658	pfam00189	Ribosomal_S3_C	84	79	82	6.084e-54	158.69	Y	1273	32.1	95.15	Y	2023 07 11 11:20:59	Y	Explore in ECOTOX
7	XP_013091902.1	N	37664	6526	Gastropoda	Biomphalaria glabrata	Bloodfluke planorb	PREDICTED: 40S ribosomal protein S3	306658	pfam00189	Ribosomal_S3_C	84	79	82	6.084e-54	158.69	Y	1273	32.1	95.15	Y	2023 07 11 11:20:59	Y	Explore in ECOTOX
7	CAG2244746.1	N	74799	6550	Bivalvia	Mytilus edulis	Blue mussel	RP-S3e	306658	pfam00189	Ribosomal_S3_C	84	81	83	1.641e-55	162.93	N	1273	32.1	97.69	Y	2023 07 11 11:20:59	Y	Explore in ECOTOX
7	XP_022326183.1	N	60499	6565	Bivalvia	Crassostrea virginica	Eastern oyster	40S ribosomal protein S3	306658	pfam00189	Ribosomal_S3_C	84	81	83	2.937e-55	162.16	Y	1273	32.1	97.23	Y	2023 07 11 11:20:59	Y	Explore in ECOTOX
7	XP_021363202.1	N	64384	6573	Bivalvia	Mizuhopecten yessoensis	Yesso scallop	40S ribosomal protein S3	306658	pfam00189	Ribosomal_S3_C	84	80	83	1.172e-54	160.61	Y	1273	32.1	96.3	Y	2023 07 11 11:20:59	Y	Explore in ECOTOX
7	XP_033744076.1	N	40008	6579	Bivalvia	Pecten maximus	Scallops	40S ribosomal protein S3-like	306658	pfam00189	Ribosomal_S3_C	84	80	83	1.172e-54	160.61	Y	1273	32.1	96.3	Y	2023 07 11 11:20:59	Y	Explore in ECOTOX
7	XP_045203879.1	N	60944	6596	Bivalvia	Mercenaria mercenaria	Northern quahog	40S ribosomal protein S3-B	306658	pfam00189	Ribosomal_S3_C	84	81	83	2.937e-55	162.16	Y	1273	32.1	97.23	Y	2023 07 11 11:20:59	Y	Explore in ECOTOX
7	XP_046454227.1	N	61759	6669	Branchiopoda	Daphnia pulex	Common water flea	40S ribosomal protein S3-A-like	306658	pfam00189	Ribosomal_S3_C	84	80	82	1.224e-54	160.61	N	1273	32.1	96.3	Y	2023 07 11 11:20:59	Y	Explore in ECOTOX
7	XP_037786719.1	N	33895	6687	Malacostraca	Penaeus monodon	Black tiger shrimp	40S ribosomal protein S3-like	306658	pfam00189	Ribosomal_S3_C	84	77	80	7.462e-52	153.68	Y	1273	32.1	92.15	Y	2023 07 11 11:20:59	Y	Explore in ECOTOX
7	XP_027232716.1	N	60156	6689	Malacostraca	Penaeus vannamei	Pacific white shrimp	40S ribosomal protein S3-like	306658	pfam00189	Ribosomal_S3_C	84	77	80	7.462e-52	153.68	Y	1273	32.1	92.15	Y	2023 07 11 11:20:59	Y	Explore in ECOTOX
7	XP_042227938.1	N	65985	6706	Malacostraca	Homarus americanus	American lobster	40S ribosomal protein S3-like	306658	pfam00189	Ribosomal_S3_C	84	77	80	7.462e-52	153.68	Y	1273	32.1	92.15	Y	2023 07 11 11:20:59	Y	Explore in ECOTOX
7	XP_045604634.1	N	46640	6728	Malacostraca	Procambarus clarkii	Red swamp crayfish	40S ribosomal protein S3-like	306658	pfam00189	Ribosomal_S3_C	84	77	80	7.462e-52	153.68	Y	1273	32.1	92.15	Y	2023 07 11 11:20:59	Y	Explore in ECOTOX
7	TRY74086.1	N	16362	6832	Hexanauplia	Tigriopus californicus	Tidepool copepod	hypothetical protein TCAL_01584	306658	pfam00189	Ribosomal_S3_C	84	78	80	8.579e-53	155.99	Y	1273	32.1	93.53	Y	2023 07 11 11:20:59	Y	Explore in ECOTOX
7	XP_013786571.1	N	39074	6850	Merostomata	Limulus polyphemus	Atlantic horseshoe crab	40S ribosomal protein S3-like	306658	pfam00189	Ribosomal_S3_C	62	56	59	1.01e-36	114.78	N	1273	32.1	68.82	Y	2023 07 11 11:20:59	Y	Explore in ECOTOX
7	XP_037286134.1	N	55301	6941	Arachnida	Rhipicephalus microplus	Southern cattle tick	40S ribosomal protein S3-like	306658	pfam00189	Ribosomal_S3_C	84	79	82	8.006e-54	158.69	N	1273	32.1	95.15	Y	2023 07 11 11:20:59	Y	Explore in ECOTOX
7	XP_029836147.1	N	55802	6945	Arachnida	Ixodes scapularis	Black-legged tick	40S ribosomal protein S3-A	306658	pfam00189	Ribosomal_S3_C	84	79	82	8.006e-54	158.69	N	1273	32.1	95.15	Y	2023 07 11 11:20:59	Y	Explore in ECOTOX
7	XP_046920117.1	N	40204	6954	Arachnida	Dermatophagoides farinae	American house dust mite	40S ribosomal protein S3-like	306658	pfam00189	Ribosomal_S3_C	84	78	79	5.547e-52	154.07	N	1273	32.1	92.38	Y	2023 07 11 11:20:59	Y	Explore in ECOTOX
7	KAH9422073.1	N	27769	6956	Arachnida	Dermatophagoides pteronyssinus	European house dust mite	40S ribosomal protein S3	306658	pfam00189	Ribosomal_S3_C	84	78	79	5.547e-52	154.07	Y	1273	32.1	92.38	Y	2023 07 11 11:20:59	Y	Explore in ECOTOX
7	OTF83832.1	N	15267	6958	Arachnida	Euroglyphus maynei	House-dust mites	40S ribosomal protein S3-like protein, partial	306658	pfam00189	Ribosomal_S3_C	81	75	76	3.517e-50	149.06	N	1273	32.1	89.38	Y	2023 07 11 11:20:59	Y	Explore in ECOTOX
7	PSN35918.1	N	30203	6973	Insecta	Blattella germanica	German cockroach	40S ribosomal protein S3	306658	pfam00189	Ribosomal_S3_C	84	79	81	4.623e-54	159.07	Y	1273	32.1	95.38	Y	2023 07 11 11:20:59	Y	Explore in ECOTOX
7	XP_047004273.1	N	26245	7009	Insecta	Schistocerca americana	American grasshopper	40S ribosomal protein S3-A	306658	pfam00189	Ribosomal_S3_C	84	78	80	4.249e-53	156.76	Y	1273	32.1	93.99	Y	2023 07 11 11:20:59	Y	Explore in ECOTOX
7	NP_001129413.1	N	31443	7029	Insecta	Acyrthosiphon pisum	Pea aphid	ribosomal protein S3	306658	pfam00189	Ribosomal_S3_C	84	78	80	1.092e-52	155.61	Y	1273	32.1	93.3	Y	2023 07 11 11:20:59	Y	Explore in ECOTOX
7	XP_018897376.1	N	30546	7038	Insecta	Bemisia tabaci	Sweet potato whitefly	PREDICTED: 40S ribosomal protein S3	306658	pfam00189	Ribosomal_S3_C	84	75	80	7.995e-51	150.98	N	1273	32.1	90.53	Y	2023 07 11 11:20:59	Y	Explore in ECOTOX
7	XP_030764514.1	N	23777	7048	Insecta	Sitophilus oryzae	Rice weevil	40S ribosomal protein S3-A	306658	pfam00189	Ribosomal_S3_C	84	77	80	2.382e-52	154.84	Y	1273	32.1	92.84	Y	2023 07 11 11:20:59	Y	Explore in ECOTOX
7	XP_031341199.1	N	48181	7054	Insecta	Photinus pyralis	Common eastern firefly	40S ribosomal protein S3	306658	pfam00189	Ribosomal_S3_C	84	80	81	3.046e-54	159.46	Y	1273	32.1	95.61	Y	2023 07 11 11:20:59	Y	Explore in ECOTOX
7	AIL23530.1	N	37010	7067	Insecta	Tenebrio molitor	Yellow mealworm	ribosomal protein S3	306658	pfam00189	Ribosomal_S3_C	84	77	80	2.382e-52	154.84	Y	1273	32.1	92.84	Y	2023 07 11 11:20:59	Y	Explore in ECOTOX
7	NP_001165863.1	N	42374	7070	Insecta	Tribolium castaneum	Red flour beetle	ribosomal protein S3	306658	pfam00189	Ribosomal_S3_C	84	77	80	2.382e-52	154.84	Y	1273	32.1	92.84	Y	2023 07 11 11:20:59	Y	Explore in ECOTOX
7	NP_001037253.1	N	33312	7091	Insecta	Bombyx mori	Domestic silkworm	ribosomal protein S3	306658	pfam00189	Ribosomal_S3_C	84	78	81	3.849e-53	156.76	Y	1273	32.1	93.99	Y	2023 07 11 11:20:59	Y	Explore in ECOTOX
7	XP_028036949.1	Y	19973	7092	Insecta	Bombyx mandarina	Wild silkworm	40S ribosomal protein S3	306658	pfam00189	Ribosomal_S3_C	84	78	81	3.849e-53	156.76	Y	1273	32.1	93.99	Y	2023 07 11 11:20:59	Y	Explore in ECOTOX
7	ADT80772.1	Y	431	7102	Insecta	Heliothis virescens	Tobacco budworm	ribosomal protein S3, partial	306658	pfam00189	Ribosomal_S3_C	72	67	69	2.19e-45	136.73	N	1273	32.1	81.98	Y	2023 07 11 11:20:59	Y	Explore in ECOTOX
7	KAF9417490.1	Y	34370	7107	Insecta	Spodoptera exigua	Beet armyworm	hypothetical protein HW555_005413	306658	pfam00189	Ribosomal_S3_C	84	78	81	3.849e-53	156.76	Y	1273	32.1	93.99	Y	2023 07 11 11:20:59	Y	Explore in ECOTOX
7	XP_035443124.1	Y	75985	7108	Insecta	Spodoptera frugiperda	Fall armyworm	40S ribosomal protein S3	306658	pfam00189	Ribosomal_S3_C	84	78	81	3.849e-53	156.76	Y	1273	32.1	93.99	Y	2023 07 11 11:20:59	Y	Explore in ECOTOX
7	XP_026740562.1	Y	24114	7111	Insecta	Trichoplusia ni	Cabbage looper	40S ribosomal protein S3	306658	pfam00189	Ribosomal_S3_C	84	78	81	3.849e-53	156.76	Y	1273	32.1	93.99	Y	2023 07 11 11:20:59	Y	Explore in ECOTOX
7	XP_047027704.1	Y	24022	7113	Insecta	Helicoverpa zea	Corn earworm	40S ribosomal protein S3	306658	pfam00189	Ribosomal_S3_C	84	78	81	3.849e-53	156.76	Y	1273	32.1	93.99	Y	2023 07 11 11:20:59	Y	Explore in ECOTOX
7	XP_045530037.1	N	22465	7116	Insecta	Pieris brassicae	Large cabbage white	40S ribosomal protein S3	306658	pfam00189	Ribosomal_S3_C	84	78	81	3.849e-53	156.76	Y	1273	32.1	93.99	Y	2023 07 11 11:20:59	Y	Explore in ECOTOX
7	XP_030040065.1	N	52910	7130	Insecta	Manduca sexta	Tobacco hornworm	40S ribosomal protein S3	306658	pfam00189	Ribosomal_S3_C	84	78	81	3.849e-53	156.76	Y	1273	32.1	93.99	Y	2023 07 11 11:20:59	Y	Explore in ECOTOX
7	XP_026751545.1	Y	20739	7137	Insecta	Galleria mellonella	Greater wax moth	40S ribosomal protein S3	306658	pfam00189	Ribosomal_S3_C	84	78	81	3.849e-53	156.76	Y	1273	32.1	93.99	Y	2023 07 11 11:20:59	Y	Explore in ECOTOX
7	XP_001659022.1	N	50099	7159	Insecta	Aedes aegypti	Yellow fever mosquito	40S ribosomal protein S3	306658	pfam00189	Ribosomal_S3_C	84	80	81	2.007e-54	160.23	N	1273	32.1	96.07	Y	2023 07 11 11:20:59	Y	Explore in ECOTOX
7	XP_019534454.1	N	59679	7160	Insecta	Aedes albopictus	Asian tiger mosquito	40S ribosomal protein S3	306658	pfam00189	Ribosomal_S3_C	84	80	81	2.007e-54	160.23	N	1273	32.1	96.07	Y	2023 07 11 11:20:59	Y	Explore in ECOTOX
7	ABD74442.1	N	40	7166	Insecta	Anopheles quadrimaculatus	Common malaria mosquito	ribosomal protein S3, partial	306658	pfam00189	Ribosomal_S3_C	37	36	37	3.361e-20	72.4	N	1273	32.1	43.41	Y	2023 07 11 11:20:59	Y	Explore in ECOTOX
7	XP_035774544.1	N	24139	7167	Insecta	Anopheles albimanus	Mosquitos	40S ribosomal protein S3-like	306658	pfam00189	Ribosomal_S3_C	84	80	81	2.007e-54	160.23	N	1273	32.1	96.07	Y	2023 07 11 11:20:59	Y	Explore in ECOTOX
7	XP_040160776.1	N	27733	7173	Insecta	Anopheles arabiensis	Mosquitos	40S ribosomal protein S3	306658	pfam00189	Ribosomal_S3_C	84	80	81	2.007e-54	160.23	Y	1273	32.1	96.07	Y	2023 07 11 11:20:59	Y	Explore in ECOTOX
7	XP_001864493.1	N	44394	7176	Insecta	Culex quinquefasciatus	Southern house mosquito	40S ribosomal protein S3	306658	pfam00189	Ribosomal_S3_C	84	80	81	2.007e-54	160.23	N	1273	32.1	96.07	Y	2023 07 11 11:20:59	Y	Explore in ECOTOX
7	XP_020303446.1	N	30906	7209	Chromadorea	Loa loa	Eye worm	40S ribosomal protein S3	306658	pfam00189	Ribosomal_S3_C	84	74	78	2.504e-50	149.83	N	1273	32.1	89.84	Y	2023 07 11 11:20:59	Y	Explore in ECOTOX
7	XP_012162652.1	N	43772	7213	Insecta	Ceratitis capitata	Mediterranean fruit fly	40S ribosomal protein S3	306658	pfam00189	Ribosomal_S3_C	84	79	80	2.223e-53	157.53	Y	1273	32.1	94.46	Y	2023 07 11 11:20:59	Y	Explore in ECOTOX
7	XP_001955444.1	Y	47779	7217	Insecta	Drosophila ananassae	Fruit flies	40S ribosomal protein S3	306658	pfam00189	Ribosomal_S3_C	84	79	80	2.223e-53	157.53	N	1273	32.1	94.46	Y	2023 07 11 11:20:59	Y	Explore in ECOTOX
7	XP_001982149.1	N	42771	7220	Insecta	Drosophila erecta	Fruit flies	40S ribosomal protein S3	306658	pfam00189	Ribosomal_S3_C	84	77	80	1.751e-52	155.22	N	1273	32.1	93.07	Y	2023 07 11 11:20:59	Y	Explore in ECOTOX
7	XP_001993643.1	N	34436	7222	Insecta	Drosophila grimshawi	Fruit flies	40S ribosomal protein S3	306658	pfam00189	Ribosomal_S3_C	84	79	80	2.223e-53	157.53	N	1273	32.1	94.46	Y	2023 07 11 11:20:59	Y	Explore in ECOTOX
7	XP_023164063.1	Y	21610	7224	Insecta	Drosophila hydei	Fruit flies	40S ribosomal protein S3	306658	pfam00189	Ribosomal_S3_C	84	79	80	2.223e-53	157.53	N	1273	32.1	94.46	Y	2023 07 11 11:20:59	Y	Explore in ECOTOX
7	XP_030369338.1	N	19881	7225	Insecta	Scaptodrosophila lebanonensis	Pomace flies	40S ribosomal protein S3	306658	pfam00189	Ribosomal_S3_C	84	79	80	2.223e-53	157.53	N	1273	32.1	94.46	Y	2023 07 11 11:20:59	Y	Explore in ECOTOX
7	XP_033167120.1	Y	24094	7226	Insecta	Drosophila mauritiana	Fruit flies	40S ribosomal protein S3	306658	pfam00189	Ribosomal_S3_C	84	77	80	1.751e-52	155.22	N	1273	32.1	93.07	Y	2023 07 11 11:20:59	Y	Explore in ECOTOX
7	6XU6_AD	N	113038	7227	Insecta	Drosophila melanogaster	Fruit fly	Chain AD, 40S ribosomal protein S3	306658	pfam00189	Ribosomal_S3_C	84	77	80	1.751e-52	155.22	N	1273	32.1	93.07	Y	2023 07 11 11:20:59	Y	Explore in ECOTOX
7	XP_017143825.1	Y	33738	7229	Insecta	Drosophila miranda	Fruit flies	40S ribosomal protein S3	306658	pfam00189	Ribosomal_S3_C	84	79	80	2.223e-53	157.53	N	1273	32.1	94.46	Y	2023 07 11 11:20:59	Y	Explore in ECOTOX
7	XP_002001302.1	N	44282	7230	Insecta	Drosophila mojavensis	Fruit flies	40S ribosomal protein S3	306658	pfam00189	Ribosomal_S3_C	84	79	80	2.223e-53	157.53	N	1273	32.1	94.46	Y	2023 07 11 11:20:59	Y	Explore in ECOTOX
7	XP_017967553.1	N	35897	7232	Insecta	Drosophila navojoa	Fruit flies	40S ribosomal protein S3	306658	pfam00189	Ribosomal_S3_C	84	79	80	2.223e-53	157.53	N	1273	32.1	94.46	Y	2023 07 11 11:20:59	Y	Explore in ECOTOX
7	XP_002020197.1	Y	37442	7234	Insecta	Drosophila persimilis	Fruit flies	40S ribosomal protein S3	306658	pfam00189	Ribosomal_S3_C	84	79	80	2.223e-53	157.53	N	1273	32.1	94.46	Y	2023 07 11 11:20:59	Y	Explore in ECOTOX
7	XP_001357699.1	N	29498	7237	Insecta	Drosophila pseudoobscura	Fruit flies	40S ribosomal protein S3	306658	pfam00189	Ribosomal_S3_C	84	79	80	2.223e-53	157.53	N	1273	32.1	94.46	Y	2023 07 11 11:20:59	Y	Explore in ECOTOX
7	XP_002032338.1	N	40454	7238	Insecta	Drosophila sechellia	Fruit flies	40S ribosomal protein S3	306658	pfam00189	Ribosomal_S3_C	84	77	80	1.751e-52	155.22	Y	1273	32.1	93.07	Y	2023 07 11 11:20:59	Y	Explore in ECOTOX
7	XP_002104546.1	Y	73561	7240	Insecta	Drosophila simulans	Fruit flies	40S ribosomal protein S3	306658	pfam00189	Ribosomal_S3_C	84	77	80	1.751e-52	155.22	Y	1273	32.1	93.07	Y	2023 07 11 11:20:59	Y	Explore in ECOTOX
7	XP_034661054.1	Y	23553	7241	Insecta	Drosophila subobscura	Fruit flies	40S ribosomal protein S3	306658	pfam00189	Ribosomal_S3_C	84	79	80	2.223e-53	157.53	N	1273	32.1	94.46	Y	2023 07 11 11:20:59	Y	Explore in ECOTOX
7	XP_043657116.1	Y	23651	7243	Insecta	Drosophila teissieri	Fruit flies	40S ribosomal protein S3	306658	pfam00189	Ribosomal_S3_C	84	77	80	1.751e-52	155.22	Y	1273	32.1	93.07	Y	2023 07 11 11:20:59	Y	Explore in ECOTOX
7	CAD12886.1	N	44741	7244	Insecta	Drosophila virilis	Fruit flies	ribosomal protein S3	306658	pfam00189	Ribosomal_S3_C	84	79	80	2.223e-53	157.53	N	1273	32.1	94.46	Y	2023 07 11 11:20:59	Y	Explore in ECOTOX
7	XP_002098418.1	N	50566	7245	Insecta	Drosophila yakuba	Fruit flies	40S ribosomal protein S3	306658	pfam00189	Ribosomal_S3_C	84	77	80	1.751e-52	155.22	Y	1273	32.1	93.07	Y	2023 07 11 11:20:59	Y	Explore in ECOTOX
7	KAH8312812.1	N	13666	7250	Insecta	Drosophila immigrans	Fruit flies	hypothetical protein KR044_013025, partial	306658	pfam00189	Ribosomal_S3_C	84	79	80	2.223e-53	157.53	N	1273	32.1	94.46	Y	2023 07 11 11:20:59	Y	Explore in ECOTOX
7	XP_002073414.1	N	36625	7260	Insecta	Drosophila willistoni	Fruit flies	40S ribosomal protein S3	306658	pfam00189	Ribosomal_S3_C	84	79	80	2.223e-53	157.53	Y	1273	32.1	94.46	Y	2023 07 11 11:20:59	Y	Explore in ECOTOX
7	XP_017855587.1	Y	20062	7263	Insecta	Drosophila arizonae	Fruit flies	PREDICTED: 40S ribosomal protein S3	306658	pfam00189	Ribosomal_S3_C	84	79	80	2.223e-53	157.53	N	1273	32.1	94.46	Y	2023 07 11 11:20:59	Y	Explore in ECOTOX
7	XP_034126908.1	Y	40510	7266	Insecta	Drosophila guanche	Fruit flies	40S ribosomal protein S3	306658	pfam00189	Ribosomal_S3_C	84	79	80	2.223e-53	157.53	N	1273	32.1	94.46	Y	2023 07 11 11:20:59	Y	Explore in ECOTOX
7	XP_020809642.1	N	33178	7274	Insecta	Drosophila serrata	Fruit flies	40S ribosomal protein S3	306658	pfam00189	Ribosomal_S3_C	84	77	80	1.751e-52	155.22	N	1273	32.1	93.07	Y	2023 07 11 11:20:59	Y	Explore in ECOTOX
7	XP_022209475.1	Y	23440	7282	Insecta	Drosophila obscura	Fruit flies	40S ribosomal protein S3	306658	pfam00189	Ribosomal_S3_C	84	79	80	2.223e-53	157.53	N	1273	32.1	94.46	Y	2023 07 11 11:20:59	Y	Explore in ECOTOX
7	XP_034113306.1	N	23270	7291	Insecta	Drosophila albomicans	Fruit flies	40S ribosomal protein S3	306658	pfam00189	Ribosomal_S3_C	84	79	80	2.223e-53	157.53	N	1273	32.1	94.46	Y	2023 07 11 11:20:59	Y	Explore in ECOTOX
7	XP_005183698.1	N	22262	7370	Insecta	Musca domestica	House fly	PREDICTED: 40S ribosomal protein S3	306658	pfam00189	Ribosomal_S3_C	84	79	80	2.223e-53	157.53	N	1273	32.1	94.46	Y	2023 07 11 11:20:59	Y	Explore in ECOTOX
7	XP_023295073.1	N	37059	7375	Insecta	Lucilia cuprina	Australian sheep blowfly	40S ribosomal protein S3	306658	pfam00189	Ribosomal_S3_C	84	79	80	2.223e-53	157.53	N	1273	32.1	94.46	Y	2023 07 11 11:20:59	Y	Explore in ECOTOX
7	TMW47493.1	N	15895	7385	Insecta	Sarcophaga bullata	Grey fleshfly	hypothetical protein DOY81_007423	306658	pfam00189	Ribosomal_S3_C	84	79	80	2.223e-53	157.53	N	1273	32.1	94.46	Y	2023 07 11 11:20:59	Y	Explore in ECOTOX
7	QBI90222.1	N	240	7386	Insecta	Sarcophaga peregrina	Flesh flies	40S ribosomal protein S3, partial	306658	pfam00189	Ribosomal_S3_C	36	35	35	1.404e-19	70.86	Y	1273	32.1	42.49	Y	2023 07 11 11:20:59	Y	Explore in ECOTOX
7	XP_037892516.1	N	22364	7396	Insecta	Glossina fuscipes	Tsetse fly	40S ribosomal protein S3	306658	pfam00189	Ribosomal_S3_C	84	79	80	2.223e-53	157.53	N	1273	32.1	94.46	Y	2023 07 11 11:20:59	Y	Explore in ECOTOX
7	XP_001599651.1	N	34779	7425	Insecta	Nasonia vitripennis	Jewel wasp	40S ribosomal protein S3	306658	pfam00189	Ribosomal_S3_C	84	78	81	1.97e-53	157.53	N	1273	32.1	94.46	Y	2023 07 11 11:20:59	Y	Explore in ECOTOX
7	XP_046818275.1	Y	26302	7445	Insecta	Vespa crabro	European hornet	40S ribosomal protein S3	306658	pfam00189	Ribosomal_S3_C	84	77	81	2.536e-53	157.15	N	1273	32.1	94.23	Y	2023 07 11 11:20:59	Y	Explore in ECOTOX
7	XP_035722999.1	N	27311	7446	Insecta	Vespa mandarinia	Asian giant hornet	40S ribosomal protein S3-like	306658	pfam00189	Ribosomal_S3_C	84	77	81	2.536e-53	157.15	N	1273	32.1	94.23	Y	2023 07 11 11:20:59	Y	Explore in ECOTOX
7	KAF7400771.1	Y	15693	7454	Insecta	Vespula vulgaris	Hornets and yellowjackets	hypothetical protein	306658	pfam00189	Ribosomal_S3_C	84	77	81	2.536e-53	157.15	N	1273	32.1	94.23	Y	2023 07 11 11:20:59	Y	Explore in ECOTOX
7	XP_623731.1	Y	27154	7460	Insecta	Apis mellifera	Honey bee	40S ribosomal protein S3	306658	pfam00189	Ribosomal_S3_C	84	77	81	2.564e-53	157.15	Y	1273	32.1	94.23	Y	2023 07 11 11:20:59	Y	Explore in ECOTOX
7	XP_016920365.1	Y	22138	7461	Insecta	Apis cerana	Asiatic honeybee	40S ribosomal protein S3	306658	pfam00189	Ribosomal_S3_C	84	77	81	2.564e-53	157.15	Y	1273	32.1	94.23	Y	2023 07 11 11:20:59	Y	Explore in ECOTOX
7	XP_006622332.1	Y	20417	7462	Insecta	Apis dorsata	Giant honeybee	40S ribosomal protein S3	306658	pfam00189	Ribosomal_S3_C	84	77	81	2.564e-53	157.15	Y	1273	32.1	94.23	Y	2023 07 11 11:20:59	Y	Explore in ECOTOX
7	XP_003696828.1	N	18895	7463	Insecta	Apis florea	Little honeybee	40S ribosomal protein S3	306658	pfam00189	Ribosomal_S3_C	84	77	81	2.564e-53	157.15	Y	1273	32.1	94.23	Y	2023 07 11 11:20:59	Y	Explore in ECOTOX
7	XP_014230663.1	N	21179	7493	Insecta	Trichogramma pretiosum	Trichogrammid wasps	40S ribosomal protein S3-like	306658	pfam00189	Ribosomal_S3_C	84	78	81	9.863e-54	158.3	N	1273	32.1	94.92	Y	2023 07 11 11:20:59	Y	Explore in ECOTOX
7	XP_026465753.1	N	22235	7515	Insecta	Ctenocephalides felis	Cat flea	40S ribosomal protein S3-like	306658	pfam00189	Ribosomal_S3_C	84	79	81	4.053e-54	159.46	Y	1273	32.1	95.61	Y	2023 07 11 11:20:59	Y	Explore in ECOTOX
7	XP_023022700.1	N	20144	7539	Insecta	Leptinotarsa decemlineata	Colorado potato beetle	40S ribosomal protein S3	306658	pfam00189	Ribosomal_S3_C	84	77	80	2.382e-52	154.84	Y	1273	32.1	92.84	Y	2023 07 11 11:20:59	Y	Explore in ECOTOX
7	XP_013402313.1	N	41534	7574	Lingulata	Lingula anatina	Lampshells	40S ribosomal protein S3 isoform X1	306658	pfam00189	Ribosomal_S3_C	84	77	82	3.934e-53	156.76	Y	1273	32.1	93.99	Y	2023 07 11 11:20:59	Y	Explore in ECOTOX
7	XP_033631347.1	N	24306	7604	Asteroidea	Asterias rubens	European starfish	40S ribosomal protein S3	306658	pfam00189	Ribosomal_S3_C	84	79	82	1.337e-54	160.61	Y	1273	32.1	96.3	Y	2023 07 11 11:20:59	Y	Explore in ECOTOX
7	XP_041454426.1	N	33902	7654	Echinoidea	Lytechinus variegatus	Green sea urchin	40S ribosomal protein S3-like	306658	pfam00189	Ribosomal_S3_C	84	77	80	9.092e-52	153.29	Y	1273	32.1	91.92	Y	2023 07 11 11:20:59	Y	Explore in ECOTOX
7	XP_798304.1	N	40365	7668	Echinoidea	Strongylocentrotus purpuratus	Purple sea urchin	40S ribosomal protein S3	306658	pfam00189	Ribosomal_S3_C	84	77	80	6.76e-52	153.68	Y	1273	32.1	92.15	Y	2023 07 11 11:20:59	Y	Explore in ECOTOX
7	XP_002129244.1	N	23443	7719	Ascidiacea	Ciona intestinalis	Vase tunicate	40S ribosomal protein S3	306658	pfam00189	Ribosomal_S3_C	84	81	82	2.315e-54	159.84	Y	1273	32.1	95.84	Y	2023 07 11 11:20:59	Y	Explore in ECOTOX
7	XP_039265022.1	N	27545	7725	Ascidiacea	Styela clava	Sea squirts	40S ribosomal protein S3-like	306658	pfam00189	Ribosomal_S3_C	84	80	82	8.551e-54	158.3	Y	1273	32.1	94.92	Y	2023 07 11 11:20:59	Y	Explore in ECOTOX
7	XP_035680771.1	N	44097	7739	Leptocardii	Branchiostoma floridae	Florida lancelet	40S ribosomal protein S3	306658	pfam00189	Ribosomal_S3_C	84	79	82	3.513e-54	159.46	Y	1273	32.1	95.61	Y	2023 07 11 11:20:59	Y	Explore in ECOTOX
7	CAH1267742.1	Y	39918	7740	Leptocardii	Branchiostoma lanceolatum	Amphioxus	RPS3	306658	pfam00189	Ribosomal_S3_C	84	79	82	3.513e-54	159.46	Y	1273	32.1	95.61	Y	2023 07 11 11:20:59	Y	Explore in ECOTOX
7	XP_019621778.1	N	35242	7741	Leptocardii	Branchiostoma belcheri	Belcher's lancelet	PREDICTED: 40S ribosomal protein S3	306658	pfam00189	Ribosomal_S3_C	84	79	82	3.513e-54	159.46	Y	1273	32.1	95.61	Y	2023 07 11 11:20:59	Y	Explore in ECOTOX
7	XP_032811538.1	N	40554	7757	Hyperoartia	Petromyzon marinus	Sea lamprey	40S ribosomal protein S3	306658	pfam00189	Ribosomal_S3_C	84	82	84	2.538e-56	164.85	Y	1273	32.1	98.85	Y	2023 07 11 11:20:59	Y	Explore in ECOTOX
7	AAN77883.1	N	169	7769	Myxini	Myxine glutinosa	Atlantic hagfish	ribosomal protein S3, partial	306658	pfam00189	Ribosomal_S3_C	84	80	83	6.548e-55	161.38	N	1273	32.1	96.77	Y	2023 07 11 11:20:59	Y	Explore in ECOTOX
7	XP_038674171.1	N	50071	7830	Chondrichthyes	Scyliorhinus canicula	Smaller spotted catshark	40S ribosomal protein S3	306658	pfam00189	Ribosomal_S3_C	84	84	84	3.633e-57	166.78	Y	1273	32.1	100	Y	2023 07 11 11:20:59	Y	Explore in ECOTOX
7	NP_001279756.1	N	34835	7868	Chondrichthyes	Callorhinchus milii	Elephant shark	40S ribosomal protein S3	306658	pfam00189	Ribosomal_S3_C	84	84	84	3.633e-57	166.78	Y	1273	32.1	100	Y	2023 07 11 11:20:59	Y	Explore in ECOTOX
7	XP_043927079.1	N	37425	7888	Dipnomorpha	Protopterus annectens	West African lungfish	40S ribosomal protein S3	306658	pfam00189	Ribosomal_S3_C	84	84	84	3.633e-57	166.78	Y	1273	32.1	100	Y	2023 07 11 11:20:59	Y	Explore in ECOTOX
7	XP_006011240.1	N	34481	7897	Coelacanthiformes	Latimeria chalumnae	Coelacanth	PREDICTED: 40S ribosomal protein S3	306658	pfam00189	Ribosomal_S3_C	84	84	84	3.633e-57	166.78	Y	1273	32.1	100	Y	2023 07 11 11:20:59	Y	Explore in ECOTOX
7	XP_033865484.1	N	89396	7906	Actinopteri	Acipenser ruthenus	Sterlet	40S ribosomal protein S3	306658	pfam00189	Ribosomal_S3_C	84	84	84	3.633e-57	166.78	Y	1273	32.1	100	Y	2023 07 11 11:20:59	Y	Explore in ECOTOX
7	XP_041088764.1	Y	79679	7913	Actinopteri	Polyodon spathula	Mississippi paddlefish	40S ribosomal protein S3	306658	pfam00189	Ribosomal_S3_C	84	84	84	3.633e-57	166.78	Y	1273	32.1	100	Y	2023 07 11 11:20:59	Y	Explore in ECOTOX
7	MBN3313908.1	Y	15567	7917	Actinopteri	Atractosteus spatula	Alligator gar	RS3 protein	306658	pfam00189	Ribosomal_S3_C	84	84	84	3.633e-57	166.78	Y	1273	32.1	100	Y	2023 07 11 11:20:59	Y	Explore in ECOTOX
7	XP_006627871.1	N	41871	7918	Actinopteri	Lepisosteus oculatus	Spotted gar	PREDICTED: 40S ribosomal protein S3	306658	pfam00189	Ribosomal_S3_C	84	84	84	3.633e-57	166.78	Y	1273	32.1	100	Y	2023 07 11 11:20:59	Y	Explore in ECOTOX
7	MBN3309567.1	N	16713	7924	Actinopteri	Amia calva	Bowfin	RS3 protein	306658	pfam00189	Ribosomal_S3_C	84	84	84	3.633e-57	166.78	N	1273	32.1	100	Y	2023 07 11 11:20:59	Y	Explore in ECOTOX
7	KAG7470947.1	N	23906	7932	Actinopteri	Megalops atlanticus	Tarpon	hypothetical protein MATL_G00119270	306658	pfam00189	Ribosomal_S3_C	84	84	84	3.633e-57	166.78	N	1273	32.1	100	Y	2023 07 11 11:20:59	Y	Explore in ECOTOX
7	XP_035239571.1	N	86969	7936	Actinopteri	Anguilla anguilla	European eel	40S ribosomal protein S3	306658	pfam00189	Ribosomal_S3_C	84	84	84	3.633e-57	166.78	Y	1273	32.1	100	Y	2023 07 11 11:20:59	Y	Explore in ECOTOX
7	XP_012691658.1	N	47168	7950	Actinopteri	Clupea harengus	Atlantic herring	40S ribosomal protein S3	306658	pfam00189	Ribosomal_S3_C	84	84	84	3.633e-57	166.78	Y	1273	32.1	100	Y	2023 07 11 11:20:59	Y	Explore in ECOTOX
7	AAQ94564.1	Y	87874	7955	Actinopteri	Danio rerio	Zebrafish	ribosomal protein S3	306658	pfam00189	Ribosomal_S3_C	84	84	84	3.633e-57	166.78	Y	1273	32.1	100	Y	2023 07 11 11:20:59	Y	Explore in ECOTOX
7	XP_026105349.1	N	98668	7957	Actinopteri	Carassius auratus	Goldfish	40S ribosomal protein S3-like	306658	pfam00189	Ribosomal_S3_C	84	84	84	3.633e-57	166.78	Y	1273	32.1	100	Y	2023 07 11 11:20:59	Y	Explore in ECOTOX
7	XP_042631644.1	Y	133781	7962	Actinopteri	Cyprinus carpio	Common carp	40S ribosomal protein S3	306658	pfam00189	Ribosomal_S3_C	84	84	84	3.633e-57	166.78	Y	1273	32.1	100	Y	2023 07 11 11:20:59	Y	Explore in ECOTOX
7	XP_007257821.1	N	67375	7994	Actinopteri	Astyanax mexicanus	Mexican tetra	40S ribosomal protein S3	306658	pfam00189	Ribosomal_S3_C	84	84	84	3.633e-57	166.78	Y	1273	32.1	100	Y	2023 07 11 11:20:59	Y	Explore in ECOTOX
7	XP_047009200.1	Y	54451	7998	Actinopteri	Ictalurus punctatus	Channel catfish	40S ribosomal protein S3	306658	pfam00189	Ribosomal_S3_C	84	84	84	3.633e-57	166.78	Y	1273	32.1	100	Y	2023 07 11 11:20:59	Y	Explore in ECOTOX
7	XP_026865170.1	Y	45400	8005	Actinopteri	Electrophorus electricus	Electric eel	40S ribosomal protein S3	306658	pfam00189	Ribosomal_S3_C	84	84	84	3.633e-57	166.78	Y	1273	32.1	100	Y	2023 07 11 11:20:59	Y	Explore in ECOTOX
7	XP_010868799.1	N	59794	8010	Actinopteri	Esox lucius	Northern pike	40S ribosomal protein S3	306658	pfam00189	Ribosomal_S3_C	84	83	84	1.078e-56	165.62	Y	1273	32.1	99.31	Y	2023 07 11 11:20:59	Y	Explore in ECOTOX
7	ACO09645.1	Y	1532	8014	Actinopteri	Osmerus mordax	Rainbow smelt	40S ribosomal protein S3	306658	pfam00189	Ribosomal_S3_C	84	84	84	3.633e-57	166.78	Y	1273	32.1	100	Y	2023 07 11 11:20:59	Y	Explore in ECOTOX
7	XP_046169623.1	Y	81032	8017	Actinopteri	Oncorhynchus gorbuscha	Pink salmon	40S ribosomal protein S3	306658	pfam00189	Ribosomal_S3_C	84	83	84	1.078e-56	165.62	Y	1273	32.1	99.31	Y	2023 07 11 11:20:59	Y	Explore in ECOTOX
7	XP_035614967.1	Y	67519	8018	Actinopteri	Oncorhynchus keta	Chum salmon	40S ribosomal protein S3	306658	pfam00189	Ribosomal_S3_C	84	83	84	1.078e-56	165.62	Y	1273	32.1	99.31	Y	2023 07 11 11:20:59	Y	Explore in ECOTOX
7	XP_020363570.1	Y	89601	8019	Actinopteri	Oncorhynchus kisutch	Coho salmon	40S ribosomal protein S3	306658	pfam00189	Ribosomal_S3_C	84	83	84	1.078e-56	165.62	Y	1273	32.1	99.31	Y	2023 07 11 11:20:59	Y	Explore in ECOTOX
7	XP_021438016.1	N	150882	8022	Actinopteri	Oncorhynchus mykiss	Rainbow trout	40S ribosomal protein S3	306658	pfam00189	Ribosomal_S3_C	84	83	84	1.078e-56	165.62	Y	1273	32.1	99.31	Y	2023 07 11 11:20:59	Y	Explore in ECOTOX
7	XP_029502763.1	Y	69384	8023	Actinopteri	Oncorhynchus nerka	Sockeye salmon	40S ribosomal protein S3	306658	pfam00189	Ribosomal_S3_C	84	83	84	1.078e-56	165.62	Y	1273	32.1	99.31	Y	2023 07 11 11:20:59	Y	Explore in ECOTOX
7	XP_014070022.1	N	111569	8030	Actinopteri	Salmo salar	Atlantic salmon	40S ribosomal protein S3	306658	pfam00189	Ribosomal_S3_C	84	83	84	1.078e-56	165.62	Y	1273	32.1	99.31	Y	2023 07 11 11:20:59	Y	Explore in ECOTOX
7	XP_029628791.1	Y	88645	8032	Actinopteri	Salmo trutta	River trout	40S ribosomal protein S3	306658	pfam00189	Ribosomal_S3_C	84	83	84	1.078e-56	165.62	Y	1273	32.1	99.31	Y	2023 07 11 11:20:59	Y	Explore in ECOTOX
7	XP_023837121.1	Y	60854	8036	Actinopteri	Salvelinus alpinus	Arctic char	40S ribosomal protein S3	306658	pfam00189	Ribosomal_S3_C	84	83	84	1.078e-56	165.62	Y	1273	32.1	99.31	Y	2023 07 11 11:20:59	Y	Explore in ECOTOX
7	XP_038829424.1	Y	58413	8040	Actinopteri	Salvelinus namaycush	Lake trout	40S ribosomal protein S3	306658	pfam00189	Ribosomal_S3_C	84	83	84	1.078e-56	165.62	Y	1273	32.1	99.31	Y	2023 07 11 11:20:59	Y	Explore in ECOTOX
7	XP_030236106.1	N	47242	8049	Actinopteri	Gadus morhua	Atlantic cod	40S ribosomal protein S3	306658	pfam00189	Ribosomal_S3_C	84	84	84	3.633e-57	166.78	Y	1273	32.1	100	Y	2023 07 11 11:20:59	Y	Explore in ECOTOX
7	XP_012727918.1	N	50140	8078	Actinopteri	Fundulus heteroclitus	Mummichog	40S ribosomal protein S3	306658	pfam00189	Ribosomal_S3_C	84	84	84	3.633e-57	166.78	Y	1273	32.1	100	Y	2023 07 11 11:20:59	Y	Explore in ECOTOX
7	XP_008424720.1	Y	45418	8081	Actinopteri	Poecilia reticulata	Guppy	PREDICTED: 40S ribosomal protein S3	306658	pfam00189	Ribosomal_S3_C	84	84	84	3.633e-57	166.78	Y	1273	32.1	100	Y	2023 07 11 11:20:59	Y	Explore in ECOTOX
7	XP_005810604.1	N	43736	8083	Actinopteri	Xiphophorus maculatus	Southern platyfish	40S ribosomal protein S3	306658	pfam00189	Ribosomal_S3_C	84	84	84	3.633e-57	166.78	Y	1273	32.1	100	Y	2023 07 11 11:20:59	Y	Explore in ECOTOX
7	XP_032400861.1	Y	46451	8084	Actinopteri	Xiphophorus hellerii	Green swordtail	40S ribosomal protein S3	306658	pfam00189	Ribosomal_S3_C	84	84	84	3.633e-57	166.78	Y	1273	32.1	100	Y	2023 07 11 11:20:59	Y	Explore in ECOTOX
7	XP_020563661.2	N	47345	8090	Actinopteri	Oryzias latipes	Japanese medaka	40S ribosomal protein S3	306658	pfam00189	Ribosomal_S3_C	84	84	84	3.633e-57	166.78	N	1273	32.1	100	Y	2023 07 11 11:20:59	Y	Explore in ECOTOX
7	XP_034384752.1	N	38714	8103	Actinopteri	Cyclopterus lumpus	Lumpfish	40S ribosomal protein S3	306658	pfam00189	Ribosomal_S3_C	84	84	84	3.633e-57	166.78	Y	1273	32.1	100	Y	2023 07 11 11:20:59	Y	Explore in ECOTOX
7	XP_003448999.4	N	63511	8128	Actinopteri	Oreochromis niloticus	Nile tilapia	40S ribosomal protein S3	306658	pfam00189	Ribosomal_S3_C	84	84	84	3.633e-57	166.78	Y	1273	32.1	100	Y	2023 07 11 11:20:59	Y	Explore in ECOTOX
7	XP_005938027.2	Y	49303	8153	Actinopteri	Haplochromis burtoni	Burton's mouthbrooder	40S ribosomal protein S3 isoform X1	306658	pfam00189	Ribosomal_S3_C	84	84	84	3.633e-57	166.78	Y	1273	32.1	100	Y	2023 07 11 11:20:59	Y	Explore in ECOTOX
7	XP_026048200.1	Y	52755	8154	Actinopteri	Astatotilapia calliptera	Eastern happy	40S ribosomal protein S3	306658	pfam00189	Ribosomal_S3_C	84	84	84	3.633e-57	166.78	Y	1273	32.1	100	Y	2023 07 11 11:20:59	Y	Explore in ECOTOX
7	XP_028428946.1	N	65022	8167	Actinopteri	Perca flavescens	Yellow perch	40S ribosomal protein S3	306658	pfam00189	Ribosomal_S3_C	84	84	84	3.633e-57	166.78	Y	1273	32.1	100	Y	2023 07 11 11:20:59	Y	Explore in ECOTOX
7	XP_039642587.1	Y	74408	8168	Actinopteri	Perca fluviatilis	European perch	40S ribosomal protein S3	306658	pfam00189	Ribosomal_S3_C	84	84	84	3.633e-57	166.78	Y	1273	32.1	100	Y	2023 07 11 11:20:59	Y	Explore in ECOTOX
7	XP_030262607.1	N	54162	8175	Actinopteri	Sparus aurata	Gilthead seabream	40S ribosomal protein S3	306658	pfam00189	Ribosomal_S3_C	84	84	84	3.633e-57	166.78	Y	1273	32.1	100	Y	2023 07 11 11:20:59	Y	Explore in ECOTOX
7	XP_036940491.1	Y	54701	8177	Actinopteri	Acanthopagrus latus	Yellowfin seabream	40S ribosomal protein S3	306658	pfam00189	Ribosomal_S3_C	84	84	84	3.633e-57	166.78	Y	1273	32.1	100	Y	2023 07 11 11:20:59	Y	Explore in ECOTOX
7	XP_018540775.1	N	45646	8187	Actinopteri	Lates calcarifer	Barramundi perch	PREDICTED: 40S ribosomal protein S3	306658	pfam00189	Ribosomal_S3_C	84	84	84	3.633e-57	166.78	Y	1273	32.1	100	Y	2023 07 11 11:20:59	Y	Explore in ECOTOX
7	XP_034093516.1	Y	45873	8218	Actinopteri	Gymnodraco acuticeps	Antarctic dragonfishes	40S ribosomal protein S3	306658	pfam00189	Ribosomal_S3_C	84	84	84	3.633e-57	166.78	Y	1273	32.1	100	Y	2023 07 11 11:20:59	Y	Explore in ECOTOX
7	XP_044209524.1	Y	48668	8236	Actinopteri	Thunnus albacares	Yellowfin tuna	40S ribosomal protein S3	306658	pfam00189	Ribosomal_S3_C	84	84	84	3.633e-57	166.78	Y	1273	32.1	100	Y	2023 07 11 11:20:59	Y	Explore in ECOTOX
7	XP_042271086.1	Y	49622	8240	Actinopteri	Thunnus maccoyii	Southern bluefin tuna	40S ribosomal protein S3	306658	pfam00189	Ribosomal_S3_C	84	84	84	3.633e-57	166.78	Y	1273	32.1	100	Y	2023 07 11 11:20:59	Y	Explore in ECOTOX
7	XP_039986513.1	Y	44862	8245	Actinopteri	Xiphias gladius	Swordfish	40S ribosomal protein S3	306658	pfam00189	Ribosomal_S3_C	84	84	84	3.633e-57	166.78	Y	1273	32.1	100	Y	2023 07 11 11:20:59	Y	Explore in ECOTOX
7	XP_019969082.1	N	37803	8255	Actinopteri	Paralichthys olivaceus	Japanese flounder	PREDICTED: 40S ribosomal protein S3	306658	pfam00189	Ribosomal_S3_C	62	62	62	4.839e-41	125.56	N	1273	32.1	75.29	Y	2023 07 11 11:20:59	Y	Explore in ECOTOX
7	AAT01919.1	N	210	8265	Actinopteri	Pseudopleuronectes americanus	Winter flounder	40S ribosomal protein S3	306658	pfam00189	Ribosomal_S3_C	84	84	84	3.633e-57	166.78	Y	1273	32.1	100	Y	2023 07 11 11:20:59	Y	Explore in ECOTOX
7	XP_034460918.1	N	47298	8267	Actinopteri	Hippoglossus hippoglossus	Atlantic halibut	40S ribosomal protein S3	306658	pfam00189	Ribosomal_S3_C	84	84	84	3.633e-57	166.78	Y	1273	32.1	100	Y	2023 07 11 11:20:59	Y	Explore in ECOTOX
7	P79891.1	N	609	8296	Amphibia	Ambystoma mexicanum	Axolotl	RecName: Full=40S ribosomal protein S3	306658	pfam00189	Ribosomal_S3_C	84	83	84	1.078e-56	165.62	Y	1273	32.1	99.31	Y	2023 07 11 11:20:59	Y	Explore in ECOTOX
7	NP_989119.1	N	122876	8364	Amphibia	Xenopus tropicalis	Tropical clawed frog	40S ribosomal protein S3	306658	pfam00189	Ribosomal_S3_C	84	84	84	3.633e-57	166.78	Y	1273	32.1	100	Y	2023 07 11 11:20:59	Y	Explore in ECOTOX
7	XP_040282410.1	N	38446	8384	Amphibia	Bufo bufo	Common toad	40S ribosomal protein S3	306658	pfam00189	Ribosomal_S3_C	84	84	84	3.633e-57	166.78	Y	1273	32.1	100	Y	2023 07 11 11:20:59	Y	Explore in ECOTOX
7	XP_040195981.1	N	42569	8407	Amphibia	Rana temporaria	Common frog	40S ribosomal protein S3	306658	pfam00189	Ribosomal_S3_C	84	84	84	3.633e-57	166.78	Y	1273	32.1	100	Y	2023 07 11 11:20:59	Y	Explore in ECOTOX
7	XP_007062349.1	Y	90463	8469	Testudinata	Chelonia mydas	Green sea turtle	40S ribosomal protein S3	306658	pfam00189	Ribosomal_S3_C	84	84	84	3.633e-57	166.78	Y	1273	32.1	100	Y	2023 07 11 11:20:59	Y	Explore in ECOTOX
7	KAG6924473.1	N	21178	8475	Testudinata	Chelydra serpentina	Common snapping turtle	ribosomal protein S3, partial	306658	pfam00189	Ribosomal_S3_C	60	60	60	2.752e-31	100.91	Y	1273	32.1	60.5	Y	2023 07 11 11:20:59	Y	Explore in ECOTOX
7	XP_005290575.1	N	57082	8478	Testudinata	Chrysemys picta bellii	Western painted turtle	40S ribosomal protein S3	306658	pfam00189	Ribosomal_S3_C	62	62	62	4.839e-41	125.56	N	1273	32.1	75.29	Y	2023 07 11 11:20:59	Y	Explore in ECOTOX
7	XP_006260623.1	Y	74712	8496	Crocodylia	Alligator mississippiensis	American alligator	PREDICTED: 40S ribosomal protein S3	306658	pfam00189	Ribosomal_S3_C	84	84	84	3.633e-57	166.78	Y	1273	32.1	100	Y	2023 07 11 11:20:59	Y	Explore in ECOTOX
7	XP_019386067.1	Y	29001	8502	Crocodylia	Crocodylus porosus	Australian saltwater crocodile	PREDICTED: 40S ribosomal protein S3	306658	pfam00189	Ribosomal_S3_C	84	84	84	3.633e-57	166.78	Y	1273	32.1	100	Y	2023 07 11 11:20:59	Y	Explore in ECOTOX
7	XP_042315848.1	Y	43845	8520	Lepidosauria	Sceloporus undulatus	Fence lizard	40S ribosomal protein S3	306658	pfam00189	Ribosomal_S3_C	84	84	84	3.633e-57	166.78	Y	1273	32.1	100	Y	2023 07 11 11:20:59	Y	Explore in ECOTOX
7	XP_034971967.1	N	44583	8524	Lepidosauria	Zootoca vivipara	Common lizard	40S ribosomal protein S3	306658	pfam00189	Ribosomal_S3_C	84	84	84	3.633e-57	166.78	Y	1273	32.1	100	Y	2023 07 11 11:20:59	Y	Explore in ECOTOX
7	XP_026546023.1	Y	31325	8663	Lepidosauria	Notechis scutatus	Mainland tiger snake	40S ribosomal protein S3	306658	pfam00189	Ribosomal_S3_C	84	84	84	3.633e-57	166.78	Y	1273	32.1	100	Y	2023 07 11 11:20:59	Y	Explore in ECOTOX
7	ETE67248.1	N	18842	8665	Lepidosauria	Ophiophagus hannah	King cobra	40S ribosomal protein S3, partial	306658	pfam00189	Ribosomal_S3_C	84	84	84	3.633e-57	166.78	N	1273	32.1	100	Y	2023 07 11 11:20:59	Y	Explore in ECOTOX
7	XP_026577110.1	Y	31828	8673	Lepidosauria	Pseudonaja textilis	Eastern brown snake	40S ribosomal protein S3	306658	pfam00189	Ribosomal_S3_C	84	84	84	3.633e-57	166.78	Y	1273	32.1	100	Y	2023 07 11 11:20:59	Y	Explore in ECOTOX
7	NXE55222.1	Y	13811	8787	Aves	Casuarius casuarius	Southern cassowary	RS3 protein	306658	pfam00189	Ribosomal_S3_C	84	84	84	3.633e-57	166.78	N	1273	32.1	100	Y	2023 07 11 11:20:59	Y	Explore in ECOTOX
7	XP_025953738.1	Y	45136	8790	Aves	Dromaius novaehollandiae	Emu	40S ribosomal protein S3	306658	pfam00189	Ribosomal_S3_C	84	84	84	3.633e-57	166.78	Y	1273	32.1	100	Y	2023 07 11 11:20:59	Y	Explore in ECOTOX
7	NXA38073.1	N	13775	8805	Aves	Eudromia elegans	Elegant crested-tinamou	RS3 protein	306658	pfam00189	Ribosomal_S3_C	84	84	84	3.633e-57	166.78	Y	1273	32.1	100	Y	2023 07 11 11:20:59	Y	Explore in ECOTOX
7	XP_027321968.1	Y	64020	8839	Aves	Anas platyrhynchos	Mallard	40S ribosomal protein S3 isoform X1	306658	pfam00189	Ribosomal_S3_C	84	84	84	3.633e-57	166.78	Y	1273	32.1	100	Y	2023 07 11 11:20:59	Y	Explore in ECOTOX
7	NXI71319.1	Y	14308	8851	Aves	Anseranas semipalmata	Magpie goose	RS3 protein	306658	pfam00189	Ribosomal_S3_C	84	84	84	3.633e-57	166.78	Y	1273	32.1	100	Y	2023 07 11 11:20:59	Y	Explore in ECOTOX
7	XP_035416381.1	Y	36023	8868	Aves	Cygnus atratus	Black swan	40S ribosomal protein S3	306658	pfam00189	Ribosomal_S3_C	84	84	84	3.633e-57	166.78	Y	1273	32.1	100	Y	2023 07 11 11:20:59	Y	Explore in ECOTOX
7	XP_040400575.1	Y	47842	8869	Aves	Cygnus olor	Mute swan	40S ribosomal protein S3 isoform X1	306658	pfam00189	Ribosomal_S3_C	84	84	84	3.633e-57	166.78	Y	1273	32.1	100	Y	2023 07 11 11:20:59	Y	Explore in ECOTOX
7	XP_035200044.1	Y	39835	8884	Aves	Oxyura jamaicensis	Ruddy duck	40S ribosomal protein S3	306658	pfam00189	Ribosomal_S3_C	84	84	84	3.633e-57	166.78	Y	1273	32.1	100	Y	2023 07 11 11:20:59	Y	Explore in ECOTOX
7	KFU84832.1	Y	29258	8897	Aves	Chaetura pelagica	Chimney swift	40S ribosomal protein S3, partial	306658	pfam00189	Ribosomal_S3_C	84	84	84	3.633e-57	166.78	N	1273	32.1	100	Y	2023 07 11 11:20:59	Y	Explore in ECOTOX
7	NXX23617.1	Y	14108	8905	Aves	Podargus strigoides	Tawny frogmouth	RS3 protein	306658	pfam00189	Ribosomal_S3_C	84	84	84	3.633e-57	166.78	N	1273	32.1	100	Y	2023 07 11 11:20:59	Y	Explore in ECOTOX
7	NWH66999.1	Y	13556	8947	Aves	Geococcyx californianus	Greater roadrunner	RS3 protein	306658	pfam00189	Ribosomal_S3_C	84	84	84	3.633e-57	166.78	N	1273	32.1	100	Y	2023 07 11 11:20:59	Y	Explore in ECOTOX
7	XP_005230487.1	Y	31321	8954	Aves	Falco peregrinus	Peregrine falcon	40S ribosomal protein S3	306658	pfam00189	Ribosomal_S3_C	84	84	84	3.633e-57	166.78	Y	1273	32.1	100	Y	2023 07 11 11:20:59	Y	Explore in ECOTOX
7	KFQ00200.1	Y	45034	8969	Aves	Haliaeetus albicilla	White-tailed eagle	40S ribosomal protein S3, partial	306658	pfam00189	Ribosomal_S3_C	84	84	84	3.633e-57	166.78	N	1273	32.1	100	Y	2023 07 11 11:20:59	Y	Explore in ECOTOX
7	XP_021239784.1	Y	43423	8996	Aves	Numida meleagris	Helmeted guineafowl	40S ribosomal protein S3	306658	pfam00189	Ribosomal_S3_C	84	84	84	3.633e-57	166.78	Y	1273	32.1	100	Y	2023 07 11 11:20:59	Y	Explore in ECOTOX
7	XP_042692916.1	Y	31606	9002	Aves	Centrocercus urophasianus	Greater sage-grouse	40S ribosomal protein S3	306658	pfam00189	Ribosomal_S3_C	84	84	84	3.633e-57	166.78	Y	1273	32.1	100	Y	2023 07 11 11:20:59	Y	Explore in ECOTOX
7	OXB55482.1	N	17178	9009	Aves	Callipepla squamata	Scaled quail	hypothetical protein ASZ78_005418	306658	pfam00189	Ribosomal_S3_C	72	72	72	5.679e-49	145.98	N	1273	32.1	87.53	Y	2023 07 11 11:20:59	Y	Explore in ECOTOX
7	OXB71354.1	N	17236	9014	Aves	Colinus virginianus	Northern bobwhite	hypothetical protein H355_006001	306658	pfam00189	Ribosomal_S3_C	84	62	71	2.057e-41	127.1	Y	1273	32.1	76.21	Y	2023 07 11 11:20:59	Y	Explore in ECOTOX
7	NP_001026007.2	N	149770	9031	Aves	Gallus gallus	Chicken	40S ribosomal protein S3	306658	pfam00189	Ribosomal_S3_C	84	84	84	3.633e-57	166.78	Y	1273	32.1	100	Y	2023 07 11 11:20:59	Y	Explore in ECOTOX
7	XP_031461928.1	Y	29429	9054	Aves	Phasianus colchicus	Ring-necked pheasant	40S ribosomal protein S3	306658	pfam00189	Ribosomal_S3_C	84	84	84	3.633e-57	166.78	Y	1273	32.1	100	Y	2023 07 11 11:20:59	Y	Explore in ECOTOX
7	POI22256.1	N	18021	9083	Aves	Bambusicola thoracicus	Chinese bamboo-partridge	hypothetical protein CIB84_013996, partial	306658	pfam00189	Ribosomal_S3_C	71	71	71	3.164e-48	144.05	N	1273	32.1	86.37	Y	2023 07 11 11:20:59	Y	Explore in ECOTOX
7	XP_010704580.1	Y	30544	9103	Aves	Meleagris gallopavo	Turkey	40S ribosomal protein S3	306658	pfam00189	Ribosomal_S3_C	84	84	84	3.633e-57	166.78	Y	1273	32.1	100	Y	2023 07 11 11:20:59	Y	Explore in ECOTOX
7	NWH20113.1	N	13830	9117	Aves	Grus americana	Whooping crane	RS3 protein	306658	pfam00189	Ribosomal_S3_C	84	84	84	3.633e-57	166.78	N	1273	32.1	100	Y	2023 07 11 11:20:59	Y	Explore in ECOTOX
7	NXM42159.1	Y	14416	9132	Aves	Gymnorhina tibicen	Australian magpie	RS3 protein	306658	pfam00189	Ribosomal_S3_C	84	84	84	3.633e-57	166.78	Y	1273	32.1	100	Y	2023 07 11 11:20:59	Y	Explore in ECOTOX
7	XP_030089824.1	Y	30512	9135	Aves	Serinus canaria	Common canary	40S ribosomal protein S3	306658	pfam00189	Ribosomal_S3_C	84	84	84	3.633e-57	166.78	Y	1273	32.1	100	Y	2023 07 11 11:20:59	Y	Explore in ECOTOX
7	XP_015500603.1	Y	39858	9157	Aves	Parus major	Great Tit	40S ribosomal protein S3	306658	pfam00189	Ribosomal_S3_C	84	84	84	3.633e-57	166.78	Y	1273	32.1	100	Y	2023 07 11 11:20:59	Y	Explore in ECOTOX
7	XP_039552909.1	Y	39375	9160	Aves	Passer montanus	Eurasian tree sparrow	40S ribosomal protein S3	306658	pfam00189	Ribosomal_S3_C	84	84	84	3.633e-57	166.78	Y	1273	32.1	100	Y	2023 07 11 11:20:59	Y	Explore in ECOTOX
7	NWI85784.1	Y	13920	9163	Aves	Pitta sordida	Hooded pitta	RS3 protein	306658	pfam00189	Ribosomal_S3_C	84	84	84	3.633e-57	166.78	N	1273	32.1	100	Y	2023 07 11 11:20:59	Y	Explore in ECOTOX
7	XP_014744216.1	Y	26793	9172	Aves	Sturnus vulgaris	Common starling	PREDICTED: 40S ribosomal protein S3	306658	pfam00189	Ribosomal_S3_C	84	84	84	3.633e-57	166.78	Y	1273	32.1	100	Y	2023 07 11 11:20:59	Y	Explore in ECOTOX
7	NXS27341.1	Y	13329	9176	Aves	Pomatostomus ruficeps	Chestnut-crowned babbler	RS3 protein	306658	pfam00189	Ribosomal_S3_C	84	84	84	3.633e-57	166.78	Y	1273	32.1	100	Y	2023 07 11 11:20:59	Y	Explore in ECOTOX
7	KFW89314.1	N	26169	9209	Aves	Phalacrocorax carbo	Great cormorant	40S ribosomal protein S3-A, partial	306658	pfam00189	Ribosomal_S3_C	76	76	76	4.583e-52	153.68	N	1273	32.1	92.15	Y	2023 07 11 11:20:59	Y	Explore in ECOTOX
7	KFQ83911.1	Y	12119	9218	Aves	Phoenicopterus ruber ruber	American flamingo	40S ribosomal protein S3, partial	306658	pfam00189	Ribosomal_S3_C	84	84	84	3.633e-57	166.78	N	1273	32.1	100	Y	2023 07 11 11:20:59	Y	Explore in ECOTOX
7	KFM12153.1	Y	32673	9233	Aves	Aptenodytes forsteri	Emperor penguin	40S ribosomal protein S3, partial	306658	pfam00189	Ribosomal_S3_C	84	84	84	3.633e-57	166.78	N	1273	32.1	100	Y	2023 07 11 11:20:59	Y	Explore in ECOTOX
7	KAF1658546.1	Y	14001	9234	Aves	Aptenodytes patagonicus	King penguin	40S ribosomal protein S3, partial	306658	pfam00189	Ribosomal_S3_C	84	84	84	3.633e-57	166.78	N	1273	32.1	100	Y	2023 07 11 11:20:59	Y	Explore in ECOTOX
7	KFW65703.1	Y	29751	9238	Aves	Pygoscelis adeliae	Adelie penguin	40S ribosomal protein S3, partial	306658	pfam00189	Ribosomal_S3_C	84	84	84	3.633e-57	166.78	N	1273	32.1	100	Y	2023 07 11 11:20:59	Y	Explore in ECOTOX
7	KAF1402025.1	Y	15400	9240	Aves	Spheniscus humboldti	Humboldt's penguin	40S ribosomal protein S3, partial	306658	pfam00189	Ribosomal_S3_C	84	84	84	3.633e-57	166.78	N	1273	32.1	100	Y	2023 07 11 11:20:59	Y	Explore in ECOTOX
7	XP_008495186.1	Y	42941	9244	Aves	Calypte anna	Anna's hummingbird	40S ribosomal protein S3	306658	pfam00189	Ribosomal_S3_C	84	84	84	3.633e-57	166.78	Y	1273	32.1	100	Y	2023 07 11 11:20:59	Y	Explore in ECOTOX
7	NXL52268.1	Y	14232	9252	Aves	Podilymbus podiceps	Grebes	RS3 protein	306658	pfam00189	Ribosomal_S3_C	84	84	84	3.633e-57	166.78	N	1273	32.1	100	Y	2023 07 11 11:20:59	Y	Explore in ECOTOX
7	XP_028904334.1	N	39363	9258	Mammalia	Ornithorhynchus anatinus	Platypus	40S ribosomal protein S3	306658	pfam00189	Ribosomal_S3_C	84	84	84	3.633e-57	166.78	Y	1273	32.1	100	Y	2023 07 11 11:20:59	Y	Explore in ECOTOX
7	XP_038617878.1	Y	33527	9261	Mammalia	Tachyglossus aculeatus	Australian echidna	40S ribosomal protein S3	306658	pfam00189	Ribosomal_S3_C	84	84	84	3.633e-57	166.78	Y	1273	32.1	100	Y	2023 07 11 11:20:59	Y	Explore in ECOTOX
7	XP_031817240.1	Y	46293	9305	Mammalia	Sarcophilus harrisii	Tasmanian devil	40S ribosomal protein S3	306658	pfam00189	Ribosomal_S3_C	84	84	84	3.633e-57	166.78	Y	1273	32.1	100	Y	2023 07 11 11:20:59	Y	Explore in ECOTOX
7	XP_036601424.1	Y	35974	9337	Mammalia	Trichosurus vulpecula	Common brushtail	40S ribosomal protein S3	306658	pfam00189	Ribosomal_S3_C	84	84	84	3.633e-57	166.78	Y	1273	32.1	100	Y	2023 07 11 11:20:59	Y	Explore in ECOTOX
7	XP_004454047.1	Y	38817	9361	Mammalia	Dasypus novemcinctus	Nine-banded armadillo	40S ribosomal protein S3	306658	pfam00189	Ribosomal_S3_C	84	84	84	3.633e-57	166.78	Y	1273	32.1	100	Y	2023 07 11 11:20:59	Y	Explore in ECOTOX
7	XP_007520295.1	Y	29646	9365	Mammalia	Erinaceus europaeus	Western European hedgehog	PREDICTED: 40S ribosomal protein S3	306658	pfam00189	Ribosomal_S3_C	84	84	84	3.633e-57	166.78	Y	1273	32.1	100	Y	2023 07 11 11:20:59	Y	Explore in ECOTOX
7	XP_004708887.1	Y	32216	9371	Mammalia	Echinops telfairi	Small Madagascar hedgehog	40S ribosomal protein S3	306658	pfam00189	Ribosomal_S3_C	84	84	84	3.633e-57	166.78	Y	1273	32.1	100	Y	2023 07 11 11:20:59	Y	Explore in ECOTOX
7	XP_006926688.1	Y	59374	9402	Mammalia	Pteropus alecto	Black flying fox	40S ribosomal protein S3 isoform X1	306658	pfam00189	Ribosomal_S3_C	84	84	84	3.633e-57	166.78	Y	1273	32.1	100	Y	2023 07 11 11:20:59	Y	Explore in ECOTOX
7	XP_045673971.1	Y	45464	9423	Mammalia	Phyllostomus hastatus	Greater spear-nosed bat	40S ribosomal protein S3	306658	pfam00189	Ribosomal_S3_C	84	84	84	3.633e-57	166.78	Y	1273	32.1	100	Y	2023 07 11 11:20:59	Y	Explore in ECOTOX
7	XP_024428504.1	Y	45303	9430	Mammalia	Desmodus rotundus	Common vampire bat	40S ribosomal protein S3	306658	pfam00189	Ribosomal_S3_C	84	84	84	3.633e-57	166.78	Y	1273	32.1	100	Y	2023 07 11 11:20:59	Y	Explore in ECOTOX
7	XP_045411407.1	Y	45699	9447	Mammalia	Lemur catta	Ring-tailed lemur	40S ribosomal protein S3	306658	pfam00189	Ribosomal_S3_C	84	84	84	3.633e-57	166.78	Y	1273	32.1	100	Y	2023 07 11 11:20:59	Y	Explore in ECOTOX
7	XP_032114982.1	Y	62492	9515	Mammalia	Sapajus apella	Tufted capuchin	40S ribosomal protein S3	306658	pfam00189	Ribosomal_S3_C	84	84	84	3.633e-57	166.78	Y	1273	32.1	100	Y	2023 07 11 11:20:59	Y	Explore in ECOTOX
7	XP_011900198.1	Y	66421	9531	Mammalia	Cercocebus atys	Sooty mangabey	PREDICTED: 40S ribosomal protein S3	306658	pfam00189	Ribosomal_S3_C	84	84	84	3.633e-57	166.78	Y	1273	32.1	100	Y	2023 07 11 11:20:59	Y	Explore in ECOTOX
7	XP_005579158.1	Y	125408	9541	Mammalia	Macaca fascicularis	Crab-eating macaque	40S ribosomal protein S3	306658	pfam00189	Ribosomal_S3_C	84	84	84	3.633e-57	166.78	Y	1273	32.1	100	Y	2023 07 11 11:20:59	Y	Explore in ECOTOX
7	XP_011717398.1	Y	68729	9545	Mammalia	Macaca nemestrina	Pig-tailed macaque	40S ribosomal protein S3	306658	pfam00189	Ribosomal_S3_C	84	84	84	3.633e-57	166.78	Y	1273	32.1	100	Y	2023 07 11 11:20:59	Y	Explore in ECOTOX
7	XP_025210929.1	Y	52710	9565	Mammalia	Theropithecus gelada	Gelada	40S ribosomal protein S3	306658	pfam00189	Ribosomal_S3_C	84	84	84	3.633e-57	166.78	Y	1273	32.1	100	Y	2023 07 11 11:20:59	Y	Explore in ECOTOX
7	XP_011857421.1	Y	38457	9568	Mammalia	Mandrillus leucophaeus	Drill	PREDICTED: 40S ribosomal protein S3 isoform X4	306658	pfam00189	Ribosomal_S3_C	84	84	84	3.633e-57	166.78	Y	1273	32.1	100	Y	2023 07 11 11:20:59	Y	Explore in ECOTOX
7	XP_003814749.1	Y	71986	9597	Mammalia	Pan paniscus	Pygmy chimpanzee	40S ribosomal protein S3	306658	pfam00189	Ribosomal_S3_C	84	84	84	3.633e-57	166.78	Y	1273	32.1	100	Y	2023 07 11 11:20:59	Y	Explore in ECOTOX
7	NP_001238928.1	Y	170461	9598	Mammalia	Pan troglodytes	Chimpanzee	40S ribosomal protein S3	306658	pfam00189	Ribosomal_S3_C	84	84	84	3.633e-57	166.78	Y	1273	32.1	100	Y	2023 07 11 11:20:59	Y	Explore in ECOTOX
7	PNJ51250.1	Y	140470	9601	Mammalia	Pongo abelii	Sumatran orangutan	RPS3 isoform 1	306658	pfam00189	Ribosomal_S3_C	84	84	84	3.633e-57	166.78	Y	1273	32.1	100	Y	2023 07 11 11:20:59	Y	Explore in ECOTOX
7	XP_045672267.1	Y	46031	9643	Mammalia	Ursus americanus	American black bear	40S ribosomal protein S3	306658	pfam00189	Ribosomal_S3_C	84	84	84	3.633e-57	166.78	Y	1273	32.1	100	Y	2023 07 11 11:20:59	Y	Explore in ECOTOX
7	NP_001291857.1	Y	73415	9646	Mammalia	Ailuropoda melanoleuca	Giant panda	40S ribosomal protein S3	306658	pfam00189	Ribosomal_S3_C	84	84	84	3.633e-57	166.78	Y	1273	32.1	100	Y	2023 07 11 11:20:59	Y	Explore in ECOTOX
7	XP_047548978.1	Y	57574	9657	Mammalia	Lutra lutra	Eurasian river otter	40S ribosomal protein S3	306658	pfam00189	Ribosomal_S3_C	84	84	84	3.633e-57	166.78	Y	1273	32.1	100	Y	2023 07 11 11:20:59	Y	Explore in ECOTOX
7	KAF0886208.1	N	17552	9678	Mammalia	Crocuta crocuta	Spotted hyena	RS3 protein, partial	306658	pfam00189	Ribosomal_S3_C	84	84	84	3.633e-57	166.78	N	1273	32.1	100	Y	2023 07 11 11:20:59	Y	Explore in ECOTOX
7	XP_042761374.1	Y	53677	9689	Mammalia	Panthera leo	Lion	40S ribosomal protein S3	306658	pfam00189	Ribosomal_S3_C	84	84	84	3.633e-57	166.78	Y	1273	32.1	100	Y	2023 07 11 11:20:59	Y	Explore in ECOTOX
7	XP_019305391.1	Y	58571	9691	Mammalia	Panthera pardus	Leopard	PREDICTED: 40S ribosomal protein S3	306658	pfam00189	Ribosomal_S3_C	84	84	84	3.633e-57	166.78	Y	1273	32.1	100	Y	2023 07 11 11:20:59	Y	Explore in ECOTOX
7	XP_025784228.1	Y	23623	9696	Mammalia	Puma concolor	Puma	40S ribosomal protein S3	306658	pfam00189	Ribosomal_S3_C	84	84	84	3.633e-57	166.78	Y	1273	32.1	100	Y	2023 07 11 11:20:59	Y	Explore in ECOTOX
7	XP_027434429.1	Y	61138	9704	Mammalia	Zalophus californianus	California sea lion	40S ribosomal protein S3 isoform X1	306658	pfam00189	Ribosomal_S3_C	84	84	84	3.633e-57	166.78	Y	1273	32.1	100	Y	2023 07 11 11:20:59	Y	Explore in ECOTOX
7	XP_004391852.1	Y	31383	9708	Mammalia	Odobenus rosmarus divergens	Pacific walrus	PREDICTED: 40S ribosomal protein S3	306658	pfam00189	Ribosomal_S3_C	84	84	84	3.633e-57	166.78	Y	1273	32.1	100	Y	2023 07 11 11:20:59	Y	Explore in ECOTOX
7	XP_035938713.1	Y	60344	9711	Mammalia	Halichoerus grypus	Gray seal	40S ribosomal protein S3	306658	pfam00189	Ribosomal_S3_C	84	84	84	3.633e-57	166.78	Y	1273	32.1	100	Y	2023 07 11 11:20:59	Y	Explore in ECOTOX
7	XP_030896537.1	Y	40472	9713	Mammalia	Leptonychotes weddellii	Weddell seal	40S ribosomal protein S3	306658	pfam00189	Ribosomal_S3_C	62	62	62	4.839e-41	125.56	Y	1273	32.1	75.29	Y	2023 07 11 11:20:59	Y	Explore in ECOTOX
7	XP_034850873.1	Y	64815	9715	Mammalia	Mirounga leonina	Southern elephant seal	40S ribosomal protein S3	306658	pfam00189	Ribosomal_S3_C	84	84	84	3.633e-57	166.78	Y	1273	32.1	100	Y	2023 07 11 11:20:59	Y	Explore in ECOTOX
7	XP_045750413.1	Y	42634	9716	Mammalia	Mirounga angustirostris	Northern elephant seal	40S ribosomal protein S3	306658	pfam00189	Ribosomal_S3_C	84	84	84	3.633e-57	166.78	Y	1273	32.1	100	Y	2023 07 11 11:20:59	Y	Explore in ECOTOX
7	XP_032283072.1	Y	45580	9720	Mammalia	Phoca vitulina	Harbor seal	40S ribosomal protein S3	306658	pfam00189	Ribosomal_S3_C	84	84	84	3.633e-57	166.78	Y	1273	32.1	100	Y	2023 07 11 11:20:59	Y	Explore in ECOTOX
7	XP_030691919.1	Y	54642	9731	Mammalia	Globicephala melas	Long-finned pilot whale	40S ribosomal protein S3	306658	pfam00189	Ribosomal_S3_C	84	84	84	3.633e-57	166.78	Y	1273	32.1	100	Y	2023 07 11 11:20:59	Y	Explore in ECOTOX
7	XP_004279849.1	Y	59479	9733	Mammalia	Orcinus orca	Killer whale	40S ribosomal protein S3	306658	pfam00189	Ribosomal_S3_C	84	84	84	3.633e-57	166.78	Y	1273	32.1	100	Y	2023 07 11 11:20:59	Y	Explore in ECOTOX
7	XP_004312985.1	Y	57012	9739	Mammalia	Tursiops truncatus	Common bottlenose dolphin	40S ribosomal protein S3	306658	pfam00189	Ribosomal_S3_C	84	84	84	3.633e-57	166.78	Y	1273	32.1	100	Y	2023 07 11 11:20:59	Y	Explore in ECOTOX
7	XP_022449549.1	Y	51113	9749	Mammalia	Delphinapterus leucas	Beluga whale	40S ribosomal protein S3	306658	pfam00189	Ribosomal_S3_C	84	84	84	3.633e-57	166.78	Y	1273	32.1	100	Y	2023 07 11 11:20:59	Y	Explore in ECOTOX
7	XP_007101505.1	Y	51279	9755	Mammalia	Physeter catodon	Sperm whale	40S ribosomal protein S3	306658	pfam00189	Ribosomal_S3_C	84	84	84	3.633e-57	166.78	Y	1273	32.1	100	Y	2023 07 11 11:20:59	Y	Explore in ECOTOX
7	MBW00204.1	N	11099	9764	Mammalia	Eschrichtius robustus	Grey whale	40S ribosomal protein S3	306658	pfam00189	Ribosomal_S3_C	82	70	75	1.302e-47	142.9	N	1273	32.1	85.68	Y	2023 07 11 11:20:59	Y	Explore in ECOTOX
7	KAB0397582.1	N	20270	9770	Mammalia	Balaenoptera physalus	Fin whale	hypothetical protein E2I00_016939, partial	306658	pfam00189	Ribosomal_S3_C	82	71	76	3.125e-48	144.44	Y	1273	32.1	86.6	Y	2023 07 11 11:20:59	Y	Explore in ECOTOX
7	XP_036717832.1	Y	52383	9771	Mammalia	Balaenoptera musculus	Blue whale	40S ribosomal protein S3 isoform X1	306658	pfam00189	Ribosomal_S3_C	84	84	84	3.633e-57	166.78	Y	1273	32.1	100	Y	2023 07 11 11:20:59	Y	Explore in ECOTOX
7	XP_003420081.1	Y	41936	9785	Mammalia	Loxodonta africana	African savanna elephant	40S ribosomal protein S3	306658	pfam00189	Ribosomal_S3_C	84	84	84	3.633e-57	166.78	Y	1273	32.1	100	Y	2023 07 11 11:20:59	Y	Explore in ECOTOX
7	XP_014711346.1	Y	60258	9793	Mammalia	Equus asinus	Ass	40S ribosomal protein S3	306658	pfam00189	Ribosomal_S3_C	84	84	84	3.633e-57	166.78	Y	1273	32.1	100	Y	2023 07 11 11:20:59	Y	Explore in ECOTOX
7	XP_001494894.2	N	67849	9796	Mammalia	Equus caballus	Horse	40S ribosomal protein S3	306658	pfam00189	Ribosomal_S3_C	84	84	84	3.633e-57	166.78	Y	1273	32.1	100	Y	2023 07 11 11:20:59	Y	Explore in ECOTOX
7	XP_008507840.1	N	38554	9798	Mammalia	Equus przewalskii	Przewalski's horse	PREDICTED: 40S ribosomal protein S3	306658	pfam00189	Ribosomal_S3_C	84	82	82	3.781e-55	161.77	Y	1273	32.1	97	Y	2023 07 11 11:20:59	Y	Explore in ECOTOX
7	XP_010971448.1	Y	44851	9837	Mammalia	Camelus bactrianus	Bactrian camel	40S ribosomal protein S3	306658	pfam00189	Ribosomal_S3_C	84	84	84	3.633e-57	166.78	Y	1273	32.1	100	Y	2023 07 11 11:20:59	Y	Explore in ECOTOX
7	XP_010987964.1	Y	87056	9838	Mammalia	Camelus dromedarius	Arabian camel	40S ribosomal protein S3	306658	pfam00189	Ribosomal_S3_C	84	84	84	3.633e-57	166.78	Y	1273	32.1	100	Y	2023 07 11 11:20:59	Y	Explore in ECOTOX
7	XP_043752200.1	Y	58320	9860	Mammalia	Cervus elaphus	Red deer	40S ribosomal protein S3	306658	pfam00189	Ribosomal_S3_C	84	84	84	3.633e-57	166.78	Y	1273	32.1	100	Y	2023 07 11 11:20:59	Y	Explore in ECOTOX
7	KAB0370638.1	Y	26187	9886	Mammalia	Muntiacus reevesi	Reeves' muntjac	hypothetical protein FD755_017047	306658	pfam00189	Ribosomal_S3_C	84	84	84	3.633e-57	166.78	Y	1273	32.1	100	Y	2023 07 11 11:20:59	Y	Explore in ECOTOX
7	KAB0347117.1	N	25807	9888	Mammalia	Muntiacus muntjak	Muntjak	hypothetical protein FD754_011974	306658	pfam00189	Ribosomal_S3_C	84	84	84	3.633e-57	166.78	Y	1273	32.1	100	Y	2023 07 11 11:20:59	Y	Explore in ECOTOX
7	XP_019831012.1	Y	37934	9915	Mammalia	Bos indicus	Zebu cattle	PREDICTED: 40S ribosomal protein S3	306658	pfam00189	Ribosomal_S3_C	84	84	84	3.633e-57	166.78	Y	1273	32.1	100	Y	2023 07 11 11:20:59	Y	Explore in ECOTOX
7	XP_005690043.1	Y	47360	9925	Mammalia	Capra hircus	Goat	PREDICTED: 40S ribosomal protein S3	306658	pfam00189	Ribosomal_S3_C	84	84	84	3.633e-57	166.78	Y	1273	32.1	100	Y	2023 07 11 11:20:59	Y	Explore in ECOTOX
7	XP_004016377.1	Y	91718	9940	Mammalia	Ovis aries	Sheep	40S ribosomal protein S3	306658	pfam00189	Ribosomal_S3_C	84	84	84	3.633e-57	166.78	Y	1273	32.1	100	Y	2023 07 11 11:20:59	Y	Explore in ECOTOX
7	XP_004589944.1	Y	30039	9978	Mammalia	Ochotona princeps	American pika	40S ribosomal protein S3	306658	pfam00189	Ribosomal_S3_C	84	84	84	3.633e-57	166.78	Y	1273	32.1	100	Y	2023 07 11 11:20:59	Y	Explore in ECOTOX
7	XP_015332890.1	Y	31077	9994	Mammalia	Marmota marmota marmota	Alpine marmot	PREDICTED: 40S ribosomal protein S3	306658	pfam00189	Ribosomal_S3_C	84	84	84	3.633e-57	166.78	Y	1273	32.1	100	Y	2023 07 11 11:20:59	Y	Explore in ECOTOX
7	XP_046297950.1	Y	128585	9995	Mammalia	Marmota monax	Woodchuck	40S ribosomal protein S3	306658	pfam00189	Ribosomal_S3_C	84	84	84	3.633e-57	166.78	Y	1273	32.1	100	Y	2023 07 11 11:20:59	Y	Explore in ECOTOX
7	XP_026243050.1	N	36507	9999	Mammalia	Urocitellus parryii	Arctic ground squirrel	40S ribosomal protein S3	306658	pfam00189	Ribosomal_S3_C	84	84	84	3.633e-57	166.78	Y	1273	32.1	100	Y	2023 07 11 11:20:59	Y	Explore in ECOTOX
7	XP_012869549.1	Y	29410	10020	Mammalia	Dipodomys ordii	Ord's kangaroo rat	PREDICTED: 40S ribosomal protein S3	306658	pfam00189	Ribosomal_S3_C	84	84	84	3.633e-57	166.78	Y	1273	32.1	100	Y	2023 07 11 11:20:59	Y	Explore in ECOTOX
7	XP_027263554.2	N	138063	10029	Mammalia	Cricetulus griseus	Chinese hamster	40S ribosomal protein S3 isoform X2	306658	pfam00189	Ribosomal_S3_C	84	84	84	3.633e-57	166.78	Y	1273	32.1	100	Y	2023 07 11 11:20:59	Y	Explore in ECOTOX
7	XP_028733334.1	Y	48552	10041	Mammalia	Peromyscus leucopus	White-footed mouse	40S ribosomal protein S3	306658	pfam00189	Ribosomal_S3_C	84	84	84	3.633e-57	166.78	Y	1273	32.1	100	Y	2023 07 11 11:20:59	Y	Explore in ECOTOX
7	XP_021511971.1	Y	39126	10047	Mammalia	Meriones unguiculatus	Mongolian gerbil	40S ribosomal protein S3	306658	pfam00189	Ribosomal_S3_C	84	84	84	3.633e-57	166.78	Y	1273	32.1	100	Y	2023 07 11 11:20:59	Y	Explore in ECOTOX
7	XP_021021928.1	Y	47717	10089	Mammalia	Mus caroli	Ryukyu mouse	40S ribosomal protein S3	306658	pfam00189	Ribosomal_S3_C	84	84	84	3.633e-57	166.78	Y	1273	32.1	100	Y	2023 07 11 11:20:59	Y	Explore in ECOTOX
7	XP_021046744.1	Y	42357	10093	Mammalia	Mus pahari	Shrew mouse	40S ribosomal protein S3	306658	pfam00189	Ribosomal_S3_C	84	84	84	3.633e-57	166.78	Y	1273	32.1	100	Y	2023 07 11 11:20:59	Y	Explore in ECOTOX
7	CAA35916.1	Y	36411	10117	Mammalia	Rattus rattus	Black rat	unnamed protein product	306658	pfam00189	Ribosomal_S3_C	84	84	84	3.633e-57	166.78	Y	1273	32.1	100	Y	2023 07 11 11:20:59	Y	Explore in ECOTOX
7	XP_003463421.1	Y	49128	10141	Mammalia	Cavia porcellus	Domestic guinea pig	40S ribosomal protein S3	306658	pfam00189	Ribosomal_S3_C	84	84	84	3.633e-57	166.78	Y	1273	32.1	100	Y	2023 07 11 11:20:59	Y	Explore in ECOTOX
7	XP_023571358.1	N	42560	10160	Mammalia	Octodon degus	Degu	LOW QUALITY PROTEIN: 40S ribosomal protein S3-like	306658	pfam00189	Ribosomal_S3_C	84	82	83	2.257e-55	162.54	Y	1273	32.1	97.46	Y	2023 07 11 11:20:59	Y	Explore in ECOTOX
7	XP_004863284.1	N	82763	10181	Mammalia	Heterocephalus glaber	Naked mole-rat	40S ribosomal protein S3	306658	pfam00189	Ribosomal_S3_C	84	84	84	3.633e-57	166.78	Y	1273	32.1	100	Y	2023 07 11 11:20:59	Y	Explore in ECOTOX
7	RNA30001.1	N	53077	10195	Eurotatoria	Brachionus plicatilis	Rotifers	40S ribosomal S3	306658	pfam00189	Ribosomal_S3_C	84	66	77	6.993e-48	143.66	Y	1273	32.1	86.14	Y	2023 07 11 11:20:59	Y	Explore in ECOTOX
7	KAF6024196.1	N	25602	10212	Gymnolaemata	Bugula neritina	Bryozoans	RpS3	306658	pfam00189	Ribosomal_S3_C	40	40	40	7.826e-23	78.95	N	1273	32.1	47.34	Y	2023 07 11 11:20:59	Y	Explore in ECOTOX
7	XP_006821911.1	N	22971	10224	Enteropneusta	Saccoglossus kowalevskii	Acorn worms	PREDICTED: 40S ribosomal protein S3-like, partial	306658	pfam00189	Ribosomal_S3_C	84	81	83	7.071e-55	161	N	1273	32.1	96.54	Y	2023 07 11 11:20:59	Y	Explore in ECOTOX
7	XP_002116136.1	N	23212	10228	Trichoplacidae	Trichoplax adhaerens	Placozoans	ribosomal protein S3e	306658	pfam00189	Ribosomal_S3_C	84	75	79	1.099e-50	150.6	N	1273	32.1	90.3	Y	2023 07 11 11:20:59	Y	Explore in ECOTOX
7	KQL60174.1	N	16224	12930	Aves	Amazona aestiva	Blue-fronted amazon	ibosomal protein S3	306658	pfam00189	Ribosomal_S3_C	83	83	83	1.623e-56	165.24	N	1273	32.1	99.08	Y	2023 07 11 11:20:59	Y	Explore in ECOTOX
7	XP_012063789.1	Y	10769	12957	Insecta	Atta cephalotes	Leaf cutting ants	PREDICTED: 40S ribosomal protein S3-like	306658	pfam00189	Ribosomal_S3_C	84	78	81	9.439e-54	158.3	Y	1273	32.1	94.92	Y	2023 07 11 11:20:59	Y	Explore in ECOTOX
7	XP_012895689.1	N	12051	12968	Bigyra	Blastocystis hominis	Heterokonts	uncharacterized protein	306658	pfam00189	Ribosomal_S3_C	84	51	67	1.649e-34	109.77	N	1273	32.1	65.82	Y	2023 07 11 11:20:59	Y	Explore in ECOTOX
7	ADF97614.1	N	671	13095	Actinopteri	Hypophthalmichthys molitrix	Silver carp	ribosomal protein S3B	306658	pfam00189	Ribosomal_S3_C	84	84	84	3.633e-57	166.78	Y	1273	32.1	100	Y	2023 07 11 11:20:59	Y	Explore in ECOTOX
7	QPZ44479.1	N	1696	13123	Insecta	Lymantria dispar	Gypsy moth	ribosomal protein S3	306658	pfam00189	Ribosomal_S3_C	84	78	81	3.849e-53	156.76	Y	1273	32.1	93.99	Y	2023 07 11 11:20:59	Y	Explore in ECOTOX
7	XP_005140702.1	Y	29329	13146	Aves	Melopsittacus undulatus	Budgerigar	40S ribosomal protein S3	306658	pfam00189	Ribosomal_S3_C	84	84	84	3.633e-57	166.78	Y	1273	32.1	100	Y	2023 07 11 11:20:59	Y	Explore in ECOTOX
7	XP_022180953.1	Y	24458	13164	Insecta	Myzus persicae	Green peach aphid	40S ribosomal protein S3-like	306658	pfam00189	Ribosomal_S3_C	84	78	80	1.092e-52	155.61	Y	1273	32.1	93.3	Y	2023 07 11 11:20:59	Y	Explore in ECOTOX
7	NWR43233.1	Y	13036	13245	Aves	Regulus satrapa	Golden-crowned kinglet	RS3 protein	306658	pfam00189	Ribosomal_S3_C	84	84	84	3.633e-57	166.78	N	1273	32.1	100	Y	2023 07 11 11:20:59	Y	Explore in ECOTOX
7	CAH2079490.1	N	26639	13288	Magnoliopsida	Thlaspi arvense	Mustard family	unnamed protein product	306658	pfam00189	Ribosomal_S3_C	84	69	75	6.214e-47	140.97	Y	1273	32.1	84.53	Y	2023 07 11 11:20:59	Y	Explore in ECOTOX
7	KAE8262841.1	Y	32802	13290	Exobasidiomycetes	Tilletia caries	Wheat bunt fungus	hypothetical protein A4X03_0g2136	306658	pfam00189	Ribosomal_S3_C	84	70	75	1.558e-47	142.51	N	1273	32.1	85.45	Y	2023 07 11 11:20:59	Y	Explore in ECOTOX
7	KAE8199031.1	Y	52598	13291	Exobasidiomycetes	Tilletia controversa	Dwarf bunt fungus	hypothetical protein CF328_g3371	306658	pfam00189	Ribosomal_S3_C	84	70	75	1.558e-47	142.51	N	1273	32.1	85.45	Y	2023 07 11 11:20:59	Y	Explore in ECOTOX
7	XP_006854617.1	N	59164	13333	Magnoliopsida	Amborella trichopoda	Flowering plants	40S ribosomal protein S3-3	306658	pfam00189	Ribosomal_S3_C	84	75	78	1.029e-50	150.6	N	1273	32.1	90.3	Y	2023 07 11 11:20:59	Y	Explore in ECOTOX
7	RXG73163.1	N	19215	13347	Malacostraca	Armadillidium vulgare	Common pillbug	40S ribosomal protein S3	306658	pfam00189	Ribosomal_S3_C	79	70	72	4.183e-46	139.04	N	1273	32.1	83.37	Y	2023 07 11 11:20:59	Y	Explore in ECOTOX
7	VEU24321.1	N	5180	13370	Saccharomycetes	Brettanomyces naardenensis	True yeasts	DEKNAAC105587	306658	pfam00189	Ribosomal_S3_C	84	58	71	5.964e-41	125.95	N	1273	32.1	75.52	Y	2023 07 11 11:20:59	Y	Explore in ECOTOX
7	XP_041055764.1	Y	44664	13397	Chondrichthyes	Carcharodon carcharias	Great white shark	40S ribosomal protein S3	306658	pfam00189	Ribosomal_S3_C	84	84	84	3.633e-57	166.78	Y	1273	32.1	100	Y	2023 07 11 11:20:59	Y	Explore in ECOTOX
7	XP_027067063.1	N	68002	13443	Magnoliopsida	Coffea arabica	Coffee	LOW QUALITY PROTEIN: 40S ribosomal protein S3-3-like	306658	pfam00189	Ribosomal_S3_C	84	72	77	7.868e-49	145.98	N	1273	32.1	87.53	Y	2023 07 11 11:20:59	Y	Explore in ECOTOX
7	XP_038779607.1	N	9422	13502	Saccharomycetes	Brettanomyces nanus	True yeasts	40S ribosomal protein S3	306658	pfam00189	Ribosomal_S3_C	84	58	71	5.964e-41	125.95	N	1273	32.1	75.52	Y	2023 07 11 11:20:59	Y	Explore in ECOTOX
7	XP_001362617.1	N	51360	13616	Mammalia	Monodelphis domestica	Gray short-tailed opossum	PREDICTED: 40S ribosomal protein S3	306658	pfam00189	Ribosomal_S3_C	84	84	84	3.633e-57	166.78	Y	1273	32.1	100	Y	2023 07 11 11:20:59	Y	Explore in ECOTOX
7	AKM70865.1	Y	24186	13632	Insecta	Lucilia sericata	Common green bottle fly	40S ribosomal protein S3	306658	pfam00189	Ribosomal_S3_C	84	79	80	2.223e-53	157.53	N	1273	32.1	94.46	Y	2023 07 11 11:20:59	Y	Explore in ECOTOX
7	KAH3908257.1	Y	307363	13684	Dothideomycetes	Parastagonospora nodorum	Filamentous ascomycetes	hypothetical protein HBH56_180340	306658	pfam00189	Ribosomal_S3_C	84	71	73	3.388e-48	144.44	N	1273	32.1	86.6	Y	2023 07 11 11:20:59	Y	Explore in ECOTOX
7	XP_011158925.1	N	31296	13686	Insecta	Solenopsis invicta	Red fire ant	40S ribosomal protein S3	306658	pfam00189	Ribosomal_S3_C	84	78	81	9.439e-54	158.3	Y	1273	32.1	94.92	Y	2023 07 11 11:20:59	Y	Explore in ECOTOX
7	ORZ02376.1	N	11133	13706	Mucoromycetes	Syncephalastrum racemosum	Pin molds	40S ribosomal protein S3	306658	pfam00189	Ribosomal_S3_C	84	65	74	1.872e-44	134.81	N	1273	32.1	80.83	Y	2023 07 11 11:20:59	Y	Explore in ECOTOX
7	KAF8393553.1	N	33024	13715	Magnoliopsida	Tetracentron sinense	Flowering plants	hypothetical protein HHK36_021797	306658	pfam00189	Ribosomal_S3_C	84	75	78	1.029e-50	150.6	N	1273	32.1	90.3	Y	2023 07 11 11:20:59	Y	Explore in ECOTOX
7	XP_006130921.1	Y	39170	13735	Testudinata	Pelodiscus sinensis	Chinese soft-shelled turtle	40S ribosomal protein S3	306658	pfam00189	Ribosomal_S3_C	84	84	84	3.633e-57	166.78	Y	1273	32.1	100	Y	2023 07 11 11:20:59	Y	Explore in ECOTOX
7	NXV42340.1	Y	14270	13746	Aves	Uria aalge	Common murre	RS3 protein	306658	pfam00189	Ribosomal_S3_C	84	84	84	3.633e-57	166.78	N	1273	32.1	100	Y	2023 07 11 11:20:59	Y	Explore in ECOTOX
7	MBC9853974.1	N	30962	13818	Polypodiopsida	Adiantum capillus-veneris	Maidenhair fern	hypothetical protein	306658	pfam00189	Ribosomal_S3_C	84	74	78	4.06e-50	149.06	N	1273	32.1	89.38	Y	2023 07 11 11:20:59	Y	Explore in ECOTOX
7	EHA8588985.1	N	28779	13894	Magnoliopsida	Cocos nucifera	Coconut palm	40S ribosomal protein S3-3	306658	pfam00189	Ribosomal_S3_C	84	73	77	2.404e-49	147.13	N	1273	32.1	88.22	Y	2023 07 11 11:20:59	Y	Explore in ECOTOX
7	XP_003573440.1	N	91375	15368	Magnoliopsida	Brachypodium distachyon	Stiff brome	40S ribosomal protein S3-3	306658	pfam00189	Ribosomal_S3_C	84	74	77	3.259e-50	149.44	N	1273	32.1	89.61	Y	2023 07 11 11:20:59	Y	Explore in ECOTOX
7	XP_031388114.1	N	116571	22663	Magnoliopsida	Punica granatum	Pomegranate	40S ribosomal protein S3-3	306658	pfam00189	Ribosomal_S3_C	84	74	78	1.946e-50	149.83	N	1273	32.1	89.84	Y	2023 07 11 11:20:59	Y	Explore in ECOTOX
7	XP_033768773.1	Y	11659	27291	Saccharomycetes	Saccharomyces paradoxus	True yeasts	Rps3	306658	pfam00189	Ribosomal_S3_C	84	63	75	1.827e-45	137.5	N	1273	32.1	82.45	Y	2023 07 11 11:20:59	Y	Explore in ECOTOX
7	QID81963.1	Y	11029	27292	Saccharomycetes	Saccharomyces pastorianus	Lager yeast	40S ribosomal protein S3	306658	pfam00189	Ribosomal_S3_C	84	63	75	1.827e-45	137.5	N	1273	32.1	82.45	Y	2023 07 11 11:20:59	Y	Explore in ECOTOX
7	KAG0667320.1	N	5335	27294	Saccharomycetes	Kazachstania unispora	True yeasts	40S ribosomal protein S3	306658	pfam00189	Ribosomal_S3_C	84	62	74	2.136e-44	134.81	N	1273	32.1	80.83	Y	2023 07 11 11:20:59	Y	Explore in ECOTOX
7	RKP28935.1	N	4819	27322	Saccharomycetes	Metschnikowia bicuspidata	True yeasts	ribosomal protein S3	306658	pfam00189	Ribosomal_S3_C	84	58	67	2.905e-38	119.4	N	1273	32.1	71.59	Y	2023 07 11 11:20:59	Y	Explore in ECOTOX
7	XP_016601182.1	Y	43781	27334	Eurotiomycetes	Penicillium expansum	Green and blue molds	K Homology, prokaryotic type	306658	pfam00189	Ribosomal_S3_C	84	71	74	8.132e-49	145.98	N	1273	32.1	87.53	Y	2023 07 11 11:20:59	Y	Explore in ECOTOX
7	KAH6694666.1	Y	66927	27337	Sordariomycetes	Verticillium dahliae	Filamentous ascomycetes	40S ribosomal protein S3	306658	pfam00189	Ribosomal_S3_C	84	71	73	5.433e-48	143.66	N	1273	32.1	86.14	Y	2023 07 11 11:20:59	Y	Explore in ECOTOX
7	KLO20288.1	N	17165	27342	Agaricomycetes	Schizopora paradoxa	Basidiomycetes	ribosomal protein S3	306658	pfam00189	Ribosomal_S3_C	84	70	74	9.026e-47	140.58	N	1273	32.1	84.29	Y	2023 07 11 11:20:59	Y	Explore in ECOTOX
7	KNZ48511.1	N	21085	27349	Pucciniomycetes	Puccinia sorghi	Rusts	ribosomal protein S3	306658	pfam00189	Ribosomal_S3_C	84	73	74	4.458e-48	144.05	N	1273	32.1	86.37	Y	2023 07 11 11:20:59	Y	Explore in ECOTOX
7	POW12333.1	N	29657	27350	Pucciniomycetes	Puccinia striiformis	Rusts	hypothetical protein PSTT_04590	306658	pfam00189	Ribosomal_S3_C	83	72	73	1.844e-47	142.51	N	1273	32.1	85.45	Y	2023 07 11 11:20:59	Y	Explore in ECOTOX
7	CAG8555229.1	N	17006	27381	Glomeromycetes	Funneliformis mosseae	Glomeromycetes	7604_t:CDS:2, partial	306658	pfam00189	Ribosomal_S3_C	84	74	77	1.946e-50	149.83	N	1273	32.1	89.84	Y	2023 07 11 11:20:59	Y	Explore in ECOTOX
7	CAH0098519.1	N	15969	27404	Branchiopoda	Daphnia galeata	Common water fleas	unnamed protein product	306658	pfam00189	Ribosomal_S3_C	84	80	82	1.224e-54	160.61	N	1273	32.1	96.3	Y	2023 07 11 11:20:59	Y	Explore in ECOTOX
7	XP_042888956.1	N	40206	27405	Malacostraca	Penaeus japonicus	Penaeid shrimps	40S ribosomal protein S3-like	306658	pfam00189	Ribosomal_S3_C	84	77	80	7.462e-52	153.68	Y	1273	32.1	92.15	Y	2023 07 11 11:20:59	Y	Explore in ECOTOX
7	XP_011211117.1	N	23914	27457	Insecta	Bactrocera dorsalis	Oriental fruit fly	40S ribosomal protein S3	306658	pfam00189	Ribosomal_S3_C	84	79	80	2.223e-53	157.53	Y	1273	32.1	94.46	Y	2023 07 11 11:20:59	Y	Explore in ECOTOX
7	XP_036115200.1	Y	96229	27622	Mammalia	Molossus molossus	Pallas's mastiff bat	40S ribosomal protein S3	306658	pfam00189	Ribosomal_S3_C	84	84	84	3.633e-57	166.78	Y	1273	32.1	100	Y	2023 07 11 11:20:59	Y	Explore in ECOTOX
7	XP_037696642.1	Y	54615	27675	Mammalia	Choloepus didactylus	Southern two-toed sloth	40S ribosomal protein S3	306658	pfam00189	Ribosomal_S3_C	84	84	84	3.633e-57	166.78	Y	1273	32.1	100	Y	2023 07 11 11:20:59	Y	Explore in ECOTOX
7	XP_028656197.1	N	35768	27687	Cladistia	Erpetoichthys calabaricus	Reedfish	40S ribosomal protein S3	306658	pfam00189	Ribosomal_S3_C	84	84	84	3.633e-57	166.78	Y	1273	32.1	100	Y	2023 07 11 11:20:59	Y	Explore in ECOTOX
7	XP_038549660.1	Y	48306	27706	Actinopteri	Micropterus salmoides	Largemouth bass	40S ribosomal protein S3	306658	pfam00189	Ribosomal_S3_C	84	84	84	3.633e-57	166.78	Y	1273	32.1	100	Y	2023 07 11 11:20:59	Y	Explore in ECOTOX
7	AAS49566.1	N	150	27779	Dipnomorpha	Protopterus dolloi	Slender lungfish	ribosomal protein S3, partial	306658	pfam00189	Ribosomal_S3_C	84	84	84	3.633e-57	166.78	N	1273	32.1	100	Y	2023 07 11 11:20:59	Y	Explore in ECOTOX
7	XP_038273372.1	Y	61243	27794	Testudinata	Dermochelys coriacea	Leatherback sea turtle	40S ribosomal protein S3	306658	pfam00189	Ribosomal_S3_C	84	84	84	3.633e-57	166.78	Y	1273	32.1	100	Y	2023 07 11 11:20:59	Y	Explore in ECOTOX
7	VDL73069.1	N	22833	27835	Chromadorea	Nippostrongylus brasiliensis	Roundworms	unnamed protein product	306658	pfam00189	Ribosomal_S3_C	84	71	78	5.072e-49	146.36	Y	1273	32.1	87.76	Y	2023 07 11 11:20:59	Y	Explore in ECOTOX
7	KAA0187308.1	N	11877	27845	Trematoda	Fasciolopsis buski	Flukes	Ribosomal protein S3	306658	pfam00189	Ribosomal_S3_C	84	68	76	1.134e-47	142.9	N	1273	32.1	85.68	Y	2023 07 11 11:20:59	Y	Explore in ECOTOX
7	VDP90029.1	N	18603	27848	Trematoda	Echinostoma caproni	Flukes	unnamed protein product	306658	pfam00189	Ribosomal_S3_C	84	68	76	2.499e-47	142.12	Y	1273	32.1	85.22	Y	2023 07 11 11:20:59	Y	Explore in ECOTOX
7	CCQ18638.1	N	231	27933	Calcarea	Sycon ciliatum	Sponges	40S ribosomal protein S3	306658	pfam00189	Ribosomal_S3_C	84	73	81	4.183e-51	151.75	Y	1273	32.1	90.99	Y	2023 07 11 11:20:59	Y	Explore in ECOTOX
7	KAG5858571.1	N	2034	27973	Apansporoblastina	Encephalitozoon hellem	Microsporidians	ribosomal protein S3	306658	pfam00189	Ribosomal_S3_C	84	44	64	7.393e-29	95.52	N	1273	32.1	57.27	Y	2023 07 11 11:20:59	Y	Explore in ECOTOX
7	ACR24221.1	Y	278	27978	Apansporoblastina	Nosema bombycis	Microsporidians	40S ribosomal protein S3	306658	pfam00189	Ribosomal_S3_C	84	35	53	3.775e-18	68.17	N	1273	32.1	40.87	Y	2023 07 11 11:20:59	Y	Explore in ECOTOX
7	EPY30488.1	N	12189	28005	Kinetoplastea	Strigomonas culicis	Kinetoplasts	small subunit ribosomal protein S3e	306658	pfam00189	Ribosomal_S3_C	84	53	64	3.047e-34	109	N	1273	32.1	65.35	Y	2023 07 11 11:20:59	Y	Explore in ECOTOX
7	XP_003225465.1	N	35706	28377	Lepidosauria	Anolis carolinensis	Green anole	PREDICTED: 40S ribosomal protein S3	306658	pfam00189	Ribosomal_S3_C	84	84	84	3.633e-57	166.78	Y	1273	32.1	100	Y	2023 07 11 11:20:59	Y	Explore in ECOTOX
7	XP_015082637.1	Y	38430	28526	Magnoliopsida	Solanum pennellii	Nightshade family	40S ribosomal protein S3-2-like	306658	pfam00189	Ribosomal_S3_C	84	74	77	1.244e-49	147.9	N	1273	32.1	88.68	Y	2023 07 11 11:20:59	Y	Explore in ECOTOX
7	XP_010536154.1	N	41275	28532	Magnoliopsida	Tarenaya hassleriana	Spider flower	PREDICTED: 40S ribosomal protein S3-3	306658	pfam00189	Ribosomal_S3_C	84	72	76	5.299e-49	146.36	N	1273	32.1	87.76	Y	2023 07 11 11:20:59	Y	Explore in ECOTOX
7	CAD6442864.1	Y	10663	28548	Leotiomycetes	Sclerotinia trifoliorum	Filamentous ascomycetes	e1189c81-cce9-47a2-8c2a-9e2a4eabc401	306658	pfam00189	Ribosomal_S3_C	84	70	73	1.72e-47	142.51	N	1273	32.1	85.45	Y	2023 07 11 11:20:59	Y	Explore in ECOTOX
7	CRG85789.1	N	9962	28573	Eurotiomycetes	Talaromyces islandicus	Green and blue molds	40S ribosomal protein S3	306658	pfam00189	Ribosomal_S3_C	84	71	74	1.318e-48	145.21	N	1273	32.1	87.07	Y	2023 07 11 11:20:59	Y	Explore in ECOTOX
7	XP_016937889.1	N	25853	28584	Insecta	Drosophila suzukii	Fruit flies	40S ribosomal protein S3	306658	pfam00189	Ribosomal_S3_C	84	79	80	2.223e-53	157.53	N	1273	32.1	94.46	Y	2023 07 11 11:20:59	Y	Explore in ECOTOX
7	XP_011179081.1	N	24858	28588	Insecta	Zeugodacus cucurbitae	Melon fly	40S ribosomal protein S3	306658	pfam00189	Ribosomal_S3_C	84	79	80	2.223e-53	157.53	N	1273	32.1	94.46	Y	2023 07 11 11:20:59	Y	Explore in ECOTOX
7	XP_036331076.1	Y	30953	28610	Insecta	Rhagoletis pomonella	Apple maggot	40S ribosomal protein S3	306658	pfam00189	Ribosomal_S3_C	84	79	80	2.223e-53	157.53	Y	1273	32.1	94.46	Y	2023 07 11 11:20:59	Y	Explore in ECOTOX
7	XP_017484690.1	N	34690	28612	Insecta	Rhagoletis zephyria	Snowberry fruit fly	PREDICTED: 40S ribosomal protein S3	306658	pfam00189	Ribosomal_S3_C	84	79	80	2.223e-53	157.53	Y	1273	32.1	94.46	Y	2023 07 11 11:20:59	Y	Explore in ECOTOX
7	NWX70711.1	Y	14034	28689	Aves	Alca torda	Razorbill	RS3 protein	306658	pfam00189	Ribosomal_S3_C	84	84	84	3.633e-57	166.78	Y	1273	32.1	100	Y	2023 07 11 11:20:59	Y	Explore in ECOTOX
7	NXV21744.1	Y	14788	28697	Aves	Cepphus grylle	Shorebirds and others	RS3 protein	306658	pfam00189	Ribosomal_S3_C	84	84	84	3.633e-57	166.78	N	1273	32.1	100	Y	2023 07 11 11:20:59	Y	Explore in ECOTOX
7	NWT86767.1	Y	13733	28713	Aves	Lanius ludovicianus	Shrikes	RS3 protein	306658	pfam00189	Ribosomal_S3_C	84	84	84	3.633e-57	166.78	N	1273	32.1	100	Y	2023 07 11 11:20:59	Y	Explore in ECOTOX
7	NWV06117.1	Y	14013	28724	Aves	Ptilonorhynchus violaceus	Satin bowerbird	RS3 protein	306658	pfam00189	Ribosomal_S3_C	84	84	84	3.633e-57	166.78	N	1273	32.1	100	Y	2023 07 11 11:20:59	Y	Explore in ECOTOX
7	XP_006885804.1	N	25292	28737	Mammalia	Elephantulus edwardii	Cape elephant shrew	PREDICTED: 40S ribosomal protein S3	306658	pfam00189	Ribosomal_S3_C	84	84	84	3.633e-57	166.78	N	1273	32.1	100	Y	2023 07 11 11:20:59	Y	Explore in ECOTOX
7	XP_015241158.1	N	36660	28743	Actinopteri	Cyprinodon variegatus	Sheepshead minnow	PREDICTED: 40S ribosomal protein S3	306658	pfam00189	Ribosomal_S3_C	84	84	84	3.633e-57	166.78	Y	1273	32.1	100	Y	2023 07 11 11:20:59	Y	Explore in ECOTOX
7	XP_043888738.1	N	91980	28829	Actinopteri	Solea senegalensis	Senegalese sole	40S ribosomal protein S3	306658	pfam00189	Ribosomal_S3_C	84	84	84	3.633e-57	166.78	Y	1273	32.1	100	Y	2023 07 11 11:20:59	Y	Explore in ECOTOX
7	4V92_BD	N	16243	28985	Saccharomycetes	Kluyveromyces lactis	True yeasts	Chain BD, US3	306658	pfam00189	Ribosomal_S3_C	84	63	75	1.827e-45	137.5	N	1273	32.1	82.45	Y	2023 07 11 11:20:59	Y	Explore in ECOTOX
7	KAF4605249.1	N	33725	28995	Agaricomycetes	Pleurotus pulmonarius	Gill mushrooms	hypothetical protein EYR40_004032	306658	pfam00189	Ribosomal_S3_C	84	72	75	2.333e-48	144.82	Y	1273	32.1	86.84	Y	2023 07 11 11:20:59	Y	Explore in ECOTOX
7	XP_017072540.1	N	22544	29029	Insecta	Drosophila eugracilis	Fruit flies	40S ribosomal protein S3	306658	pfam00189	Ribosomal_S3_C	84	79	80	2.223e-53	157.53	N	1273	32.1	94.46	Y	2023 07 11 11:20:59	Y	Explore in ECOTOX
7	XP_017015545.1	N	20154	29030	Insecta	Drosophila takahashii	Fruit flies	40S ribosomal protein S3	306658	pfam00189	Ribosomal_S3_C	84	79	80	2.223e-53	157.53	N	1273	32.1	94.46	Y	2023 07 11 11:20:59	Y	Explore in ECOTOX
7	XP_014216429.1	N	17495	29053	Insecta	Copidosoma floridanum	Wasps, ants, and bees	40S ribosomal protein S3	306658	pfam00189	Ribosomal_S3_C	84	77	81	7.118e-53	155.99	N	1273	32.1	93.53	Y	2023 07 11 11:20:59	Y	Explore in ECOTOX
7	ABJ55992.1	Y	725	29057	Insecta	Ostrinia nubilalis	European corn borer	ribosomal protein S3	306658	pfam00189	Ribosomal_S3_C	84	78	81	3.849e-53	156.76	Y	1273	32.1	93.99	Y	2023 07 11 11:20:59	Y	Explore in ECOTOX
7	XP_021187105.1	N	40293	29058	Insecta	Helicoverpa armigera	Cotton bollworm	40S ribosomal protein S3	306658	pfam00189	Ribosomal_S3_C	84	78	81	3.849e-53	156.76	Y	1273	32.1	93.99	Y	2023 07 11 11:20:59	Y	Explore in ECOTOX
7	XP_008705581.1	Y	41719	29073	Mammalia	Ursus maritimus	Polar bear	40S ribosomal protein S3	306658	pfam00189	Ribosomal_S3_C	84	84	84	3.633e-57	166.78	Y	1273	32.1	100	Y	2023 07 11 11:20:59	Y	Explore in ECOTOX
7	XP_021560415.1	Y	39488	29088	Mammalia	Neomonachus schauinslandi	Hawaiian monk seal	40S ribosomal protein S3	306658	pfam00189	Ribosomal_S3_C	84	84	84	3.633e-57	166.78	Y	1273	32.1	100	Y	2023 07 11 11:20:59	Y	Explore in ECOTOX
7	XP_027703998.1	Y	42741	29139	Mammalia	Vombatus ursinus	Common wombat	40S ribosomal protein S3	306658	pfam00189	Ribosomal_S3_C	84	84	84	3.633e-57	166.78	Y	1273	32.1	100	Y	2023 07 11 11:20:59	Y	Explore in ECOTOX
7	XP_030650192.1	N	30172	29144	Actinopteri	Chanos chanos	Milkfish	40S ribosomal protein S3	306658	pfam00189	Ribosomal_S3_C	84	83	84	1.449e-56	165.62	Y	1273	32.1	99.31	Y	2023 07 11 11:20:59	Y	Explore in ECOTOX
7	VDI16636.1	N	83867	29158	Bivalvia	Mytilus galloprovincialis	Mediterranean mussel	small subunit ribosomal protein S3e	306658	pfam00189	Ribosomal_S3_C	84	81	83	1.641e-55	162.93	Y	1273	32.1	97.69	Y	2023 07 11 11:20:59	Y	Explore in ECOTOX
7	XP_011438308.1	N	64660	29159	Bivalvia	Crassostrea gigas	Pacific oyster	40S ribosomal protein S3	306658	pfam00189	Ribosomal_S3_C	84	81	83	2.937e-55	162.16	Y	1273	32.1	97.23	Y	2023 07 11 11:20:59	Y	Explore in ECOTOX
7	RCN47811.1	N	30351	29170	Chromadorea	Ancylostoma caninum	Dog hookworm	ribosomal protein S3	306658	pfam00189	Ribosomal_S3_C	84	71	77	1.571e-48	145.21	N	1273	32.1	87.07	Y	2023 07 11 11:20:59	Y	Explore in ECOTOX
7	KJH43847.1	N	14346	29172	Chromadorea	Dictyocaulus viviparus	Bovine lungworm	ribosomal protein S3	306658	pfam00189	Ribosomal_S3_C	84	72	78	6.112e-49	146.36	N	1273	32.1	87.76	Y	2023 07 11 11:20:59	Y	Explore in ECOTOX
7	KMZ69355.1	N	20963	29655	Magnoliopsida	Zostera marina	Monocotyledons	putative 40S ribosomal protein S3	306658	pfam00189	Ribosomal_S3_C	84	73	77	2.404e-49	147.13	Y	1273	32.1	88.22	Y	2023 07 11 11:20:59	Y	Explore in ECOTOX
7	KHG00767.1	N	80170	29729	Magnoliopsida	Gossypium arboreum	Tree cotton	40S ribosomal S3-3 -like protein	306658	pfam00189	Ribosomal_S3_C	84	74	78	4.632e-50	149.06	N	1273	32.1	89.38	Y	2023 07 11 11:20:59	Y	Explore in ECOTOX
7	XP_012447110.1	N	158321	29730	Magnoliopsida	Gossypium raimondii	Mallow family	PREDICTED: 40S ribosomal protein S3-2-like	306658	pfam00189	Ribosomal_S3_C	84	75	78	2.244e-50	149.83	N	1273	32.1	89.84	Y	2023 07 11 11:20:59	Y	Explore in ECOTOX
7	XP_002279950.1	N	206650	29760	Magnoliopsida	Vitis vinifera	Wine grape	PREDICTED: 40S ribosomal protein S3-3	306658	pfam00189	Ribosomal_S3_C	84	74	77	1.244e-49	147.9	Y	1273	32.1	88.68	Y	2023 07 11 11:20:59	Y	Explore in ECOTOX
7	XP_044463055.1	N	52958	29780	Magnoliopsida	Mangifera indica	Mango	40S ribosomal protein S3-3-like	306658	pfam00189	Ribosomal_S3_C	84	75	78	1.029e-50	150.6	N	1273	32.1	90.3	Y	2023 07 11 11:20:59	Y	Explore in ECOTOX
7	KAH9328621.1	N	45196	29808	Pinopsida	Taxus chinensis	Chinese yew	hypothetical protein KI387_000729, partial	306658	pfam00189	Ribosomal_S3_C	84	75	77	2.857e-50	149.44	Y	1273	32.1	89.61	Y	2023 07 11 11:20:59	Y	Explore in ECOTOX
7	KAF0269853.1	N	16417	29833	Saccharomycetes	Hanseniaspora uvarum	True yeasts	hypothetical protein FOG48_01063	306658	pfam00189	Ribosomal_S3_C	84	56	72	2.988e-41	126.72	N	1273	32.1	75.98	Y	2023 07 11 11:20:59	Y	Explore in ECOTOX
7	VUC23329.1	Y	18411	29856	Sordariomycetes	Clonostachys rosea	Filamentous ascomycetes	unnamed protein product	306658	pfam00189	Ribosomal_S3_C	84	71	74	1.318e-48	145.21	N	1273	32.1	87.07	Y	2023 07 11 11:20:59	Y	Explore in ECOTOX
7	UKZ52419.1	Y	12394	29875	Sordariomycetes	Trichoderma virens	Filamentous ascomycetes	40S ribosomal protein S3	306658	pfam00189	Ribosomal_S3_C	84	71	74	1.318e-48	145.21	N	1273	32.1	87.07	Y	2023 07 11 11:20:59	Y	Explore in ECOTOX
7	KAG2787790.1	N	335010	29920	Peronosporales	Phytophthora cactorum	Heterokonts	40S ribosomal protein	306658	pfam00189	Ribosomal_S3_C	84	59	73	3.446e-41	126.72	N	1273	32.1	75.98	Y	2023 07 11 11:20:59	Y	Explore in ECOTOX
7	KAF1802589.1	N	11917	29924	Mucoromycetes	Mucor lusitanicus	Pin molds	40S ribosomal protein S3	306658	pfam00189	Ribosomal_S3_C	84	64	74	9.479e-45	135.58	Y	1273	32.1	81.29	Y	2023 07 11 11:20:59	Y	Explore in ECOTOX
7	XP_017845173.1	N	31294	30019	Insecta	Drosophila busckii	Fruit flies	40S ribosomal protein S3	306658	pfam00189	Ribosomal_S3_C	84	79	80	2.223e-53	157.53	N	1273	32.1	94.46	Y	2023 07 11 11:20:59	Y	Explore in ECOTOX
7	XP_017129129.1	Y	23515	30023	Insecta	Drosophila elegans	Fruit flies	40S ribosomal protein S3	306658	pfam00189	Ribosomal_S3_C	84	79	80	2.223e-53	157.53	N	1273	32.1	94.46	Y	2023 07 11 11:20:59	Y	Explore in ECOTOX
7	XP_017046495.1	Y	22168	30025	Insecta	Drosophila ficusphila	Fruit flies	40S ribosomal protein S3	306658	pfam00189	Ribosomal_S3_C	84	77	80	1.751e-52	155.22	Y	1273	32.1	93.07	Y	2023 07 11 11:20:59	Y	Explore in ECOTOX
7	XP_017030463.1	Y	35879	30033	Insecta	Drosophila kikkawai	Fruit flies	40S ribosomal protein S3	306658	pfam00189	Ribosomal_S3_C	84	79	80	2.223e-53	157.53	N	1273	32.1	94.46	Y	2023 07 11 11:20:59	Y	Explore in ECOTOX
7	KAH8388348.1	N	11869	30044	Insecta	Drosophila rubida	Fruit flies	hypothetical protein KR093_004737, partial	306658	pfam00189	Ribosomal_S3_C	84	79	80	2.223e-53	157.53	N	1273	32.1	94.46	Y	2023 07 11 11:20:59	Y	Explore in ECOTOX
7	XP_041763103.1	Y	28966	30066	Insecta	Anopheles merus	Mosquitos	40S ribosomal protein S3	306658	pfam00189	Ribosomal_S3_C	84	80	81	2.007e-54	160.23	Y	1273	32.1	96.07	Y	2023 07 11 11:20:59	Y	Explore in ECOTOX
7	XP_035899869.1	N	30212	30069	Insecta	Anopheles stephensi	Asian malaria mosquito	40S ribosomal protein S3	306658	pfam00189	Ribosomal_S3_C	84	80	81	3.046e-54	159.46	Y	1273	32.1	95.61	Y	2023 07 11 11:20:59	Y	Explore in ECOTOX
7	XP_003393793.1	N	22783	30195	Insecta	Bombus terrestris	Buff-tailed bumblebee	40S ribosomal protein S3	306658	pfam00189	Ribosomal_S3_C	84	77	81	2.564e-53	157.15	Y	1273	32.1	94.23	Y	2023 07 11 11:20:59	Y	Explore in ECOTOX
7	XP_043492560.1	Y	20977	30207	Insecta	Polistes fuscatus	Common paper wasp	40S ribosomal protein S3	306658	pfam00189	Ribosomal_S3_C	84	77	81	2.536e-53	157.15	Y	1273	32.1	94.23	Y	2023 07 11 11:20:59	Y	Explore in ECOTOX
7	KAF7403459.1	Y	17307	30212	Insecta	Vespula germanica	Hornets and yellowjackets	hypothetical protein	306658	pfam00189	Ribosomal_S3_C	84	77	81	2.536e-53	157.15	N	1273	32.1	94.23	Y	2023 07 11 11:20:59	Y	Explore in ECOTOX
7	XP_043669026.1	Y	42425	30213	Insecta	Vespula pensylvanica	Western yellowjacket	40S ribosomal protein S3	306658	pfam00189	Ribosomal_S3_C	84	77	81	2.536e-53	157.15	N	1273	32.1	94.23	Y	2023 07 11 11:20:59	Y	Explore in ECOTOX
7	XP_044139548.1	Y	39132	30331	Amphibia	Bufo gargarizans	Asiatic toad	40S ribosomal protein S3	306658	pfam00189	Ribosomal_S3_C	84	84	84	3.633e-57	166.78	Y	1273	32.1	100	Y	2023 07 11 11:20:59	Y	Explore in ECOTOX
7	NXK53357.1	Y	13560	30388	Aves	Chauna torquata	Southern screamer	RS3 protein	306658	pfam00189	Ribosomal_S3_C	84	84	84	3.633e-57	166.78	N	1273	32.1	100	Y	2023 07 11 11:20:59	Y	Explore in ECOTOX
7	KFR16687.1	Y	27858	30419	Aves	Opisthocomus hoazin	Hoatzin	40S ribosomal protein S3, partial	306658	pfam00189	Ribosomal_S3_C	84	84	84	3.633e-57	166.78	N	1273	32.1	100	Y	2023 07 11 11:20:59	Y	Explore in ECOTOX
7	KFV98544.1	Y	28139	30455	Aves	Fulmarus glacialis	Northern fulmar	40S ribosomal protein S3, partial	306658	pfam00189	Ribosomal_S3_C	84	84	84	3.633e-57	166.78	N	1273	32.1	100	Y	2023 07 11 11:20:59	Y	Explore in ECOTOX
7	KAF1440924.1	Y	15267	30457	Aves	Pygoscelis papua	Gentoo penguin	40S ribosomal protein S3, partial	306658	pfam00189	Ribosomal_S3_C	84	84	84	3.633e-57	166.78	N	1273	32.1	100	Y	2023 07 11 11:20:59	Y	Explore in ECOTOX
7	XP_025896751.1	Y	21566	30464	Aves	Nothoprocta perdicaria	Tinamous	40S ribosomal protein S3	306658	pfam00189	Ribosomal_S3_C	62	62	62	4.839e-41	125.56	N	1273	32.1	75.29	Y	2023 07 11 11:20:59	Y	Explore in ECOTOX
7	XP_027418678.1	Y	54430	30522	Mammalia	Bos indicus x Bos taurus	Hybrid cattle	40S ribosomal protein S3	306658	pfam00189	Ribosomal_S3_C	84	84	84	3.633e-57	166.78	Y	1273	32.1	100	Y	2023 07 11 11:20:59	Y	Explore in ECOTOX
7	XP_006203389.1	Y	45195	30538	Mammalia	Vicugna pacos	Alpaca	40S ribosomal protein S3	306658	pfam00189	Ribosomal_S3_C	84	84	84	3.633e-57	166.78	Y	1273	32.1	100	Y	2023 07 11 11:20:59	Y	Explore in ECOTOX
7	XP_012600359.2	Y	60037	30608	Mammalia	Microcebus murinus	Gray mouse lemur	40S ribosomal protein S3	306658	pfam00189	Ribosomal_S3_C	84	84	84	3.633e-57	166.78	Y	1273	32.1	100	Y	2023 07 11 11:20:59	Y	Explore in ECOTOX
7	XP_003780943.1	Y	33110	30611	Mammalia	Otolemur garnettii	Small-eared galago	40S ribosomal protein S3	306658	pfam00189	Ribosomal_S3_C	84	84	84	3.633e-57	166.78	Y	1273	32.1	100	Y	2023 07 11 11:20:59	Y	Explore in ECOTOX
7	XP_024132929.1	Y	69258	30732	Actinopteri	Oryzias melastigma	Indian medaka	40S ribosomal protein S3	306658	pfam00189	Ribosomal_S3_C	84	84	84	3.633e-57	166.78	N	1273	32.1	100	Y	2023 07 11 11:20:59	Y	Explore in ECOTOX
7	XP_003968267.1	N	49076	31033	Actinopteri	Takifugu rubripes	Torafugu	40S ribosomal protein S3	306658	pfam00189	Ribosomal_S3_C	84	84	84	3.633e-57	166.78	Y	1273	32.1	100	Y	2023 07 11 11:20:59	Y	Explore in ECOTOX
7	XP_034615053.1	Y	42399	31138	Testudinata	Trachemys scripta elegans	Red-eared slider turtle	40S ribosomal protein S3	306658	pfam00189	Ribosomal_S3_C	84	84	84	3.633e-57	166.78	Y	1273	32.1	100	Y	2023 07 11 11:20:59	Y	Explore in ECOTOX
7	KAF1762522.1	N	90893	31234	Chromadorea	Caenorhabditis remanei	Roundworms	hypothetical protein GCK72_010784	306658	pfam00189	Ribosomal_S3_C	84	72	78	1.024e-48	145.59	Y	1273	32.1	87.3	Y	2023 07 11 11:20:59	Y	Explore in ECOTOX
7	VDP71385.1	Y	22263	31246	Trematoda	Schistosoma mattheei	Blood flukes	unnamed protein product	306658	pfam00189	Ribosomal_S3_C	84	66	75	1.032e-45	137.89	N	1273	32.1	82.68	Y	2023 07 11 11:20:59	Y	Explore in ECOTOX
7	XP_016654586.1	N	20584	31271	Aconoidasida	Plasmodium chabaudi chabaudi	Haemosporidians	40S ribosomal protein S3, putative	306658	pfam00189	Ribosomal_S3_C	84	64	71	2.053e-42	129.8	N	1273	32.1	77.83	Y	2023 07 11 11:20:59	Y	Explore in ECOTOX
7	KAG2664201.1	Y	281916	32201	Magnoliopsida	Carya illinoinensis	Pecan	hypothetical protein I3760_16G068900	306658	pfam00189	Ribosomal_S3_C	84	72	77	7.868e-49	145.98	N	1273	32.1	87.53	Y	2023 07 11 11:20:59	Y	Explore in ECOTOX
7	XP_043271430.1	N	23914	32260	Insecta	Venturia canescens	Wasps, ants, and bees	40S ribosomal protein S3	306658	pfam00189	Ribosomal_S3_C	84	79	81	4.623e-54	159.07	Y	1273	32.1	95.38	Y	2023 07 11 11:20:59	Y	Explore in ECOTOX
7	XP_015781697.1	N	16383	32264	Arachnida	Tetranychus urticae	Two-spotted spider mite	40S ribosomal protein S3	306658	pfam00189	Ribosomal_S3_C	84	78	80	1.219e-52	155.61	Y	1273	32.1	93.3	Y	2023 07 11 11:20:59	Y	Explore in ECOTOX
7	XP_044578227.1	N	44566	32391	Insecta	Cotesia glomerata	Wasps, ants, and bees	40S ribosomal protein S3	306658	pfam00189	Ribosomal_S3_C	84	78	80	8.301e-53	155.99	Y	1273	32.1	93.53	Y	2023 07 11 11:20:59	Y	Explore in ECOTOX
7	XP_027900357.1	Y	47115	32473	Actinopteri	Xiphophorus couchianus	Monterrey platyfish	40S ribosomal protein S3	306658	pfam00189	Ribosomal_S3_C	84	84	84	3.633e-57	166.78	Y	1273	32.1	100	Y	2023 07 11 11:20:59	Y	Explore in ECOTOX
7	XP_006801301.2	Y	36437	32507	Actinopteri	Neolamprologus brichardi	Lyretail cichlid	40S ribosomal protein S3	306658	pfam00189	Ribosomal_S3_C	84	84	84	3.633e-57	166.78	Y	1273	32.1	100	Y	2023 07 11 11:20:59	Y	Explore in ECOTOX
7	XP_014931040.1	Y	56442	32536	Mammalia	Acinonyx jubatus	Cheetah	40S ribosomal protein S3	306658	pfam00189	Ribosomal_S3_C	84	84	84	3.633e-57	166.78	Y	1273	32.1	100	Y	2023 07 11 11:20:59	Y	Explore in ECOTOX
7	KAF4684237.1	N	102235	32597	Perkinsida	Perkinsus olseni	Alveolates	40S ribosomal protein S3	306658	pfam00189	Ribosomal_S3_C	84	59	69	1.694e-39	122.48	Y	1273	32.1	73.44	Y	2023 07 11 11:20:59	Y	Explore in ECOTOX
7	BAN41532.1	N	1768	33085	Mastigamoebida	Entamoeba invadens	Eucaryotes	40S ribosomal protein S3-1, putative	306658	pfam00189	Ribosomal_S3_C	84	46	62	9.19e-28	92.82	N	1273	32.1	55.65	Y	2023 07 11 11:20:59	Y	Explore in ECOTOX
7	KXZ56984.1	N	16502	33097	Chlorophyceae	Gonium pectorale	Green algae	hypothetical protein GPECTOR_1g89	306658	pfam00189	Ribosomal_S3_C	84	70	74	1.496e-46	140.2	N	1273	32.1	84.06	Y	2023 07 11 11:20:59	Y	Explore in ECOTOX
7	PHT48302.1	N	35821	33114	Magnoliopsida	Capsicum baccatum	Peppers	40S ribosomal protein S3-1	306658	pfam00189	Ribosomal_S3_C	84	75	78	1.029e-50	150.6	N	1273	32.1	90.3	Y	2023 07 11 11:20:59	Y	Explore in ECOTOX
7	KAG2418312.1	N	31407	33178	Eurotiomycetes	Aspergillus terreus	Green and blue molds	40S ribosomal protein S3	306658	pfam00189	Ribosomal_S3_C	84	71	74	8.132e-49	145.98	N	1273	32.1	87.53	Y	2023 07 11 11:20:59	Y	Explore in ECOTOX
7	XP_018183772.1	N	69639	33203	Sordariomycetes	Purpureocillium lilacinum	Filamentous ascomycetes	40s ribosomal protein	306658	pfam00189	Ribosomal_S3_C	84	71	74	1.318e-48	145.21	N	1273	32.1	87.07	Y	2023 07 11 11:20:59	Y	Explore in ECOTOX
7	XP_043976433.1	Y	68819	33528	Actinopteri	Gambusia affinis	Western mosquitofish	40S ribosomal protein S3	306658	pfam00189	Ribosomal_S3_C	84	84	84	3.633e-57	166.78	Y	1273	32.1	100	Y	2023 07 11 11:20:59	Y	Explore in ECOTOX
7	XP_043850379.1	Y	43714	33562	Mammalia	Dromiciops gliroides	Monito del monte	40S ribosomal protein S3	306658	pfam00189	Ribosomal_S3_C	84	84	84	3.633e-57	166.78	Y	1273	32.1	100	Y	2023 07 11 11:20:59	Y	Explore in ECOTOX
7	NXX53324.1	N	12353	33581	Aves	Scopus umbretta	Hamerkop	RS3 protein	306658	pfam00189	Ribosomal_S3_C	84	84	84	3.633e-57	166.78	Y	1273	32.1	100	Y	2023 07 11 11:20:59	Y	Explore in ECOTOX
7	NXS44013.1	Y	12326	33584	Aves	Balaeniceps rex	Shoebill	RS3 protein	306658	pfam00189	Ribosomal_S3_C	84	84	84	3.633e-57	166.78	N	1273	32.1	100	Y	2023 07 11 11:20:59	Y	Explore in ECOTOX
7	NWS66793.1	Y	13919	33598	Aves	Crotophaga sulcirostris	Groove-billed ani	RS3 protein	306658	pfam00189	Ribosomal_S3_C	84	84	84	3.633e-57	166.78	N	1273	32.1	100	Y	2023 07 11 11:20:59	Y	Explore in ECOTOX
7	NWH76576.1	Y	14099	33601	Aves	Piaya cayana	Squirrel cuckoo	RS3 protein	306658	pfam00189	Ribosomal_S3_C	84	84	84	3.633e-57	166.78	N	1273	32.1	100	Y	2023 07 11 11:20:59	Y	Explore in ECOTOX
7	KAA0152357.1	N	33100	33653	Bigyra	Cafeteria roenbergensis	Bicosoecids	hypothetical protein FNF29_03923	306658	pfam00189	Ribosomal_S3_C	84	56	69	7.562e-36	113.23	N	1273	32.1	67.9	Y	2023 07 11 11:20:59	Y	Explore in ECOTOX
7	BAC10913.1	N	168	34245	Magnoliopsida	Zinnia elegans	Garden zinnia	putative ribosomal protein S3, partial	306658	pfam00189	Ribosomal_S3_C	45	35	38	1.054e-20	73.94	N	1273	32.1	44.34	Y	2023 07 11 11:20:59	Y	Explore in ECOTOX
7	KAG9135602.1	N	32574	34254	Magnoliopsida	Lithospermum erythrorhizon	Borage family	hypothetical protein Leryth_002336	306658	pfam00189	Ribosomal_S3_C	84	73	76	8.312e-49	145.98	N	1273	32.1	87.53	Y	2023 07 11 11:20:59	Y	Explore in ECOTOX
7	TYJ24954.1	Y	101710	34275	Magnoliopsida	Gossypium mustelinum	Mallow family	hypothetical protein E1A91_A07G014900v1	306658	pfam00189	Ribosomal_S3_C	84	74	78	4.632e-50	149.06	N	1273	32.1	89.38	Y	2023 07 11 11:20:59	Y	Explore in ECOTOX
7	TYH08438.1	Y	93472	34276	Magnoliopsida	Gossypium darwinii	Mallow family	hypothetical protein ES288_A07G015000v1	306658	pfam00189	Ribosomal_S3_C	84	74	78	4.632e-50	149.06	N	1273	32.1	89.38	Y	2023 07 11 11:20:59	Y	Explore in ECOTOX
7	TYI17314.1	Y	107970	34277	Magnoliopsida	Gossypium tomentosum	Mallow family	hypothetical protein ES332_A07G014900v1	306658	pfam00189	Ribosomal_S3_C	84	74	78	4.632e-50	149.06	N	1273	32.1	89.38	Y	2023 07 11 11:20:59	Y	Explore in ECOTOX
7	MBA0756881.1	N	33035	34281	Magnoliopsida	Gossypium trilobum	Mallow family	hypothetical protein	306658	pfam00189	Ribosomal_S3_C	84	74	78	4.632e-50	149.06	N	1273	32.1	89.38	Y	2023 07 11 11:20:59	Y	Explore in ECOTOX
7	MBA0731912.1	N	25095	34282	Magnoliopsida	Gossypium gossypioides	Mallow family	hypothetical protein	306658	pfam00189	Ribosomal_S3_C	44	22	24	1.304e-05	35.42	N	1273	32.1	21.24	Y	2023 07 11 11:20:59	Y	Explore in ECOTOX
7	MBA0604111.1	N	35018	34287	Magnoliopsida	Gossypium davidsonii	Mallow family	hypothetical protein	306658	pfam00189	Ribosomal_S3_C	35	26	28	3.918e-10	46.59	N	1273	32.1	27.94	Y	2023 07 11 11:20:59	Y	Explore in ECOTOX
7	MBA0703388.1	N	28571	34288	Magnoliopsida	Gossypium laxum	Mallow family	hypothetical protein	306658	pfam00189	Ribosomal_S3_C	84	74	78	4.632e-50	149.06	N	1273	32.1	89.38	Y	2023 07 11 11:20:59	Y	Explore in ECOTOX
7	MBA0547756.1	N	30393	34289	Magnoliopsida	Gossypium lobatum	Mallow family	hypothetical protein	306658	pfam00189	Ribosomal_S3_C	39	30	32	2.196e-15	60.08	N	1273	32.1	36.02	Y	2023 07 11 11:20:59	Y	Explore in ECOTOX
7	MBA0864691.1	Y	35864	34291	Magnoliopsida	Gossypium schwendimanii	Mallow family	hypothetical protein	306658	pfam00189	Ribosomal_S3_C	84	73	77	4.962e-49	146.36	N	1273	32.1	87.76	Y	2023 07 11 11:20:59	Y	Explore in ECOTOX
7	AFK35364.1	N	9370	34305	Magnoliopsida	Lotus japonicus	Pea family	unknown	306658	pfam00189	Ribosomal_S3_C	84	73	77	4.302e-49	146.75	N	1273	32.1	87.99	Y	2023 07 11 11:20:59	Y	Explore in ECOTOX
7	KAG0669212.1	N	5461	34358	Saccharomycetes	Kazachstania exigua	True yeasts	40S ribosomal protein S3	306658	pfam00189	Ribosomal_S3_C	84	61	74	1.264e-43	132.88	N	1273	32.1	79.68	Y	2023 07 11 11:20:59	Y	Explore in ECOTOX
7	OAL69337.1	Y	7082	34388	Eurotiomycetes	Trichophyton violaceum	Dermatophytes	40S ribosomal protein S3	306658	pfam00189	Ribosomal_S3_C	84	71	73	7.89e-48	143.28	N	1273	32.1	85.91	Y	2023 07 11 11:20:59	Y	Explore in ECOTOX
7	TFY69771.1	N	24171	34475	Agaricomycetes	Fomitopsis rosea	Basidiomycetes	hypothetical protein EVJ58_g234	306658	pfam00189	Ribosomal_S3_C	84	73	75	1.894e-48	144.82	N	1273	32.1	86.84	Y	2023 07 11 11:20:59	Y	Explore in ECOTOX
7	KAF7751111.1	N	21735	34485	Entomophthoromycetes	Entomophthora muscae	Fungi	40S ribosomal protein S3	306658	pfam00189	Ribosomal_S3_C	84	65	73	7.048e-45	135.96	N	1273	32.1	81.52	Y	2023 07 11 11:20:59	Y	Explore in ECOTOX
7	KAA3682199.1	N	25026	34504	Trematoda	Paragonimus westermani	Flukes	small subunit ribosomal protein S3e	306658	pfam00189	Ribosomal_S3_C	84	68	76	1.146e-47	142.9	N	1273	32.1	85.68	Y	2023 07 11 11:20:59	Y	Explore in ECOTOX
7	XP_024505533.1	N	24981	34506	Chromadorea	Strongyloides ratti	Roundworms	40S ribosomal protein S3	306658	pfam00189	Ribosomal_S3_C	84	64	77	1.373e-45	137.89	N	1273	32.1	82.68	Y	2023 07 11 11:20:59	Y	Explore in ECOTOX
7	TKR77672.1	N	36673	34508	Chromadorea	Steinernema carpocapsae	Roundworms	hypothetical protein L596_018599	306658	pfam00189	Ribosomal_S3_C	84	72	79	1.888e-49	147.52	Y	1273	32.1	88.45	Y	2023 07 11 11:20:59	Y	Explore in ECOTOX
7	XP_037506325.1	N	58301	34632	Arachnida	Rhipicephalus sanguineus	Brown dog tick	40S ribosomal protein S3-like	306658	pfam00189	Ribosomal_S3_C	84	79	82	8.006e-54	158.69	N	1273	32.1	95.15	Y	2023 07 11 11:20:59	Y	Explore in ECOTOX
7	XP_003743161.1	N	11978	34638	Arachnida	Galendromus occidentalis	Western predatory mite	40S ribosomal protein S3-A	306658	pfam00189	Ribosomal_S3_C	84	73	79	9.049e-50	148.29	Y	1273	32.1	88.91	Y	2023 07 11 11:20:59	Y	Explore in ECOTOX
7	XP_018348404.1	Y	35616	34720	Insecta	Trachymyrmex septentrionalis	Wasps, ants, and bees	PREDICTED: 40S ribosomal protein S3-like	306658	pfam00189	Ribosomal_S3_C	84	78	81	9.439e-54	158.3	Y	1273	32.1	94.92	Y	2023 07 11 11:20:59	Y	Explore in ECOTOX
7	CAG5086376.1	N	50047	34765	Appendicularia	Oikopleura dioica	Appendicularians	Oidioi.mRNA.OKI2018_I69.PAR.g11192.t1.cds	306658	pfam00189	Ribosomal_S3_C	84	72	78	1.244e-49	147.9	N	1273	32.1	88.68	Y	2023 07 11 11:20:59	Y	Explore in ECOTOX
7	XP_041918714.1	N	56122	34773	Actinopteri	Alosa sapidissima	American shad	40S ribosomal protein S3	306658	pfam00189	Ribosomal_S3_C	84	84	84	3.633e-57	166.78	Y	1273	32.1	100	Y	2023 07 11 11:20:59	Y	Explore in ECOTOX
7	APD26915.1	Y	59	34776	Actinopteri	Fundulus catenatus	Northern studfish	ribosomal protein S3, partial	306658	pfam00189	Ribosomal_S3_C	28	28	28	1.027e-14	58.15	N	1273	32.1	34.87	Y	2023 07 11 11:20:59	Y	Explore in ECOTOX
7	XP_005379947.1	Y	45556	34839	Mammalia	Chinchilla lanigera	Long-tailed chinchilla	PREDICTED: 40S ribosomal protein S3	306658	pfam00189	Ribosomal_S3_C	84	84	84	3.633e-57	166.78	Y	1273	32.1	100	Y	2023 07 11 11:20:59	Y	Explore in ECOTOX
7	XP_025750008.1	Y	46265	34884	Mammalia	Callorhinus ursinus	Northern fur seal	40S ribosomal protein S3	306658	pfam00189	Ribosomal_S3_C	84	84	84	3.633e-57	166.78	Y	1273	32.1	100	Y	2023 07 11 11:20:59	Y	Explore in ECOTOX
7	XP_027971654.1	Y	40115	34886	Mammalia	Eumetopias jubatus	Steller sea lion	40S ribosomal protein S3	306658	pfam00189	Ribosomal_S3_C	84	84	84	3.633e-57	166.78	Y	1273	32.1	100	Y	2023 07 11 11:20:59	Y	Explore in ECOTOX
7	NWT13402.1	Y	14153	34956	Aves	Vireo altiloquus	Black-whiskered vireo	RS3 protein	306658	pfam00189	Ribosomal_S3_C	84	84	84	3.633e-57	166.78	N	1273	32.1	100	Y	2023 07 11 11:20:59	Y	Explore in ECOTOX
7	XP_032076213.1	N	30930	35005	Lepidosauria	Thamnophis elegans	Western terrestrial garter snake	40S ribosomal protein S3	306658	pfam00189	Ribosomal_S3_C	62	62	62	4.839e-41	125.56	N	1273	32.1	75.29	Y	2023 07 11 11:20:59	Y	Explore in ECOTOX
7	XP_013914579.1	N	25645	35019	Lepidosauria	Thamnophis sirtalis	Colubrid snakes	PREDICTED: LOW QUALITY PROTEIN: 40S ribosomal protein S3	306658	pfam00189	Ribosomal_S3_C	83	67	71	6.439e-43	130.95	Y	1273	32.1	78.52	Y	2023 07 11 11:20:59	Y	Explore in ECOTOX
7	XP_046656876.1	Y	28576	35523	Branchiopoda	Daphnia pulicaria	Common water fleas	40S ribosomal protein S3-A-like	306658	pfam00189	Ribosomal_S3_C	84	80	82	1.224e-54	160.61	N	1273	32.1	96.3	Y	2023 07 11 11:20:59	Y	Explore in ECOTOX
7	XP_032795893.1	N	59781	35525	Branchiopoda	Daphnia magna	Common water fleas	40S ribosomal protein S3-A	306658	pfam00189	Ribosomal_S3_C	84	78	82	1.15e-53	158.3	N	1273	32.1	94.92	Y	2023 07 11 11:20:59	Y	Explore in ECOTOX
7	XP_013107738.1	N	22836	35570	Insecta	Stomoxys calcitrans	Stable fly	PREDICTED: 40S ribosomal protein S3	306658	pfam00189	Ribosomal_S3_C	84	79	80	2.223e-53	157.53	N	1273	32.1	94.46	Y	2023 07 11 11:20:59	Y	Explore in ECOTOX
7	PWA63758.1	N	67453	35608	Magnoliopsida	Artemisia annua	Sweet wormwood	ribosomal protein S3, eukaryotic/archaeal, KH domain-like, alpha/beta	306658	pfam00189	Ribosomal_S3_C	84	70	76	1.558e-47	142.51	N	1273	32.1	85.45	Y	2023 07 11 11:20:59	Y	Explore in ECOTOX
7	XP_031243356.1	Y	54495	35658	Mammalia	Mastomys coucha	Southern multimammate mouse	40S ribosomal protein S3	306658	pfam00189	Ribosomal_S3_C	84	84	84	3.633e-57	166.78	Y	1273	32.1	100	Y	2023 07 11 11:20:59	Y	Explore in ECOTOX
7	KAG8137085.1	N	25942	35670	Lepidosauria	Naja naja	Indian cobra	putative 40S ribosomal protein	306658	pfam00189	Ribosomal_S3_C	84	84	84	3.633e-57	166.78	Y	1273	32.1	100	Y	2023 07 11 11:20:59	Y	Explore in ECOTOX
7	CAH0379151.1	N	16609	35677	Pelagophyceae	Pelagomonas calceolata	Pelagophytes	unnamed protein product	306658	pfam00189	Ribosomal_S3_C	84	64	72	7.398e-43	130.95	N	1273	32.1	78.52	Y	2023 07 11 11:20:59	Y	Explore in ECOTOX
7	KAA8493723.1	N	11386	35688	Bangiophyceae	Porphyridium purpureum	Red algae	40S ribosomal protein S3-A	306658	pfam00189	Ribosomal_S3_C	84	68	75	2.827e-46	139.43	N	1273	32.1	83.6	Y	2023 07 11 11:20:59	Y	Explore in ECOTOX
7	CEP17893.1	N	13506	35722	Mucoromycetes	Parasitella parasitica	Pin molds	hypothetical protein	306658	pfam00189	Ribosomal_S3_C	84	64	74	1.734e-44	134.81	Y	1273	32.1	80.83	Y	2023 07 11 11:20:59	Y	Explore in ECOTOX
7	KAH7049190.1	Y	15155	35725	Dothideomycetes	Macrophomina phaseolina	Charcoal rot	putative 40S ribosomal protein S3	306658	pfam00189	Ribosomal_S3_C	84	72	75	2.773e-49	147.13	N	1273	32.1	88.22	Y	2023 07 11 11:20:59	Y	Explore in ECOTOX
7	XP_019192625.1	N	51528	35883	Magnoliopsida	Ipomoea nil	Japanese morning glory	PREDICTED: 40S ribosomal protein S3-3-like	306658	pfam00189	Ribosomal_S3_C	84	72	77	1.807e-49	147.52	N	1273	32.1	88.45	Y	2023 07 11 11:20:59	Y	Explore in ECOTOX
7	XP_031108800.1	N	42165	35885	Magnoliopsida	Ipomoea triloba	Trilobed morning glory	40S ribosomal protein S3-3-like	306658	pfam00189	Ribosomal_S3_C	84	72	77	1.807e-49	147.52	N	1273	32.1	88.45	Y	2023 07 11 11:20:59	Y	Explore in ECOTOX
7	ONH64766.1	N	11191	36022	Saccharomycetes	Cyberlindnera fabianii	True yeasts	hypothetical protein BON22_5340	306658	pfam00189	Ribosomal_S3_C	84	61	72	1.722e-42	129.8	N	1273	32.1	77.83	Y	2023 07 11 11:20:59	Y	Explore in ECOTOX
7	XP_045935377.1	N	14189	36035	Saccharomycetes	Saccharomycodes ludwigii	True yeasts	hypothetical protein SCDLUD_002938	306658	pfam00189	Ribosomal_S3_C	84	64	75	8.198e-46	138.27	N	1273	32.1	82.91	Y	2023 07 11 11:20:59	Y	Explore in ECOTOX
7	XP_044705348.1	Y	41919	36050	Sordariomycetes	Fusarium poae	Filamentous ascomycetes	40S ribosomal protein S3	306658	pfam00189	Ribosomal_S3_C	84	71	73	5.433e-48	143.66	N	1273	32.1	86.14	Y	2023 07 11 11:20:59	Y	Explore in ECOTOX
7	KAF8137540.1	N	18175	36056	Agaricomycetes	Boletus edulis	Basidiomycetes	ribosomal protein S3	306658	pfam00189	Ribosomal_S3_C	89	72	75	9.297e-46	138.27	N	1273	32.1	82.91	Y	2023 07 11 11:20:59	Y	Explore in ECOTOX
7	KAF8551649.1	N	14959	36058	Agaricomycetes	Imleria badia	Basidiomycetes	ribosomal protein S3	306658	pfam00189	Ribosomal_S3_C	72	60	63	3.641e-40	123.64	N	1273	32.1	74.13	Y	2023 07 11 11:20:59	Y	Explore in ECOTOX
7	CDW55689.1	N	9872	36087	Enoplea	Trichuris trichiura	Human whipworm	ribosomal protein S3	306658	pfam00189	Ribosomal_S3_C	84	74	79	1.21e-51	152.91	N	1273	32.1	91.69	Y	2023 07 11 11:20:59	Y	Explore in ECOTOX
7	XP_046553832.1	N	43461	36100	Gastropoda	Haliotis rubra	Blacklip abalone	40S ribosomal protein S3	306658	pfam00189	Ribosomal_S3_C	84	80	83	2.366e-54	159.84	Y	1273	32.1	95.84	Y	2023 07 11 11:20:59	Y	Explore in ECOTOX
7	XP_043548111.1	N	47778	36176	Chondrichthyes	Chiloscyllium plagiosum	Whitespotted bambooshark	40S ribosomal protein S3	306658	pfam00189	Ribosomal_S3_C	84	84	84	3.633e-57	166.78	Y	1273	32.1	100	Y	2023 07 11 11:20:59	Y	Explore in ECOTOX
7	KAF3847119.1	N	29438	36200	Actinopteri	Dissostichus mawsoni	Antarctic toothfish	hypothetical protein F7725_020147, partial	306658	pfam00189	Ribosomal_S3_C	64	64	64	6.756e-39	120.17	Y	1273	32.1	72.05	Y	2023 07 11 11:20:59	Y	Explore in ECOTOX
7	KFQ64710.1	Y	28615	36300	Aves	Pelecanus crispus	Dalmatian pelican	40S ribosomal protein S3, partial	306658	pfam00189	Ribosomal_S3_C	84	84	84	3.633e-57	166.78	N	1273	32.1	100	Y	2023 07 11 11:20:59	Y	Explore in ECOTOX
7	XP_001348801.1	N	10534	36329	Aconoidasida	Plasmodium falciparum 3D7	Malaria parasite P. falciparum	40S ribosomal protein S3	306658	pfam00189	Ribosomal_S3_C	84	64	71	2.672e-42	129.41	N	1273	32.1	77.6	Y	2023 07 11 11:20:59	Y	Explore in ECOTOX
7	SBT78285.1	Y	12924	36330	Aconoidasida	Plasmodium ovale	Malaria parasite P. ovale	40S ribosomal protein S3, putative	306658	pfam00189	Ribosomal_S3_C	84	64	71	2.672e-42	129.41	N	1273	32.1	77.6	Y	2023 07 11 11:20:59	Y	Explore in ECOTOX
7	CAB4266014.1	Y	90377	36596	Magnoliopsida	Prunus armeniaca	Apricot	unnamed protein product	306658	pfam00189	Ribosomal_S3_C	84	74	78	1.946e-50	149.83	N	1273	32.1	89.84	Y	2023 07 11 11:20:59	Y	Explore in ECOTOX
7	KAG2028009.1	Y	10784	36630	Eurotiomycetes	Aspergillus fischeri	Green and blue molds	hypothetical protein GB937_000458	306658	pfam00189	Ribosomal_S3_C	84	71	74	8.132e-49	145.98	N	1273	32.1	87.53	Y	2023 07 11 11:20:59	Y	Explore in ECOTOX
7	KAE8146423.1	N	11306	36643	Eurotiomycetes	Aspergillus avenaceus	Green and blue molds	ribosomal protein S3	306658	pfam00189	Ribosomal_S3_C	84	71	74	8.132e-49	145.98	N	1273	32.1	87.53	Y	2023 07 11 11:20:59	Y	Explore in ECOTOX
7	OQE45870.1	N	9019	36646	Eurotiomycetes	Penicillium coprophilum	Green and blue molds	hypothetical protein PENCOP_c001G00815	306658	pfam00189	Ribosomal_S3_C	84	71	74	8.132e-49	145.98	N	1273	32.1	87.53	Y	2023 07 11 11:20:59	Y	Explore in ECOTOX
7	QQK41204.1	Y	18197	36651	Eurotiomycetes	Penicillium digitatum	Green and blue molds	hypothetical protein Pdw03_4058	306658	pfam00189	Ribosomal_S3_C	84	71	74	8.132e-49	145.98	N	1273	32.1	87.53	Y	2023 07 11 11:20:59	Y	Explore in ECOTOX
7	KAF7521963.1	Y	10806	36656	Eurotiomycetes	Penicillium crustosum	Green and blue molds	hypothetical protein PCG10_007744	306658	pfam00189	Ribosomal_S3_C	84	71	74	8.132e-49	145.98	N	1273	32.1	87.53	Y	2023 07 11 11:20:59	Y	Explore in ECOTOX
7	XP_032214685.1	Y	60705	36723	Mammalia	Mustela erminea	Ermine	40S ribosomal protein S3	306658	pfam00189	Ribosomal_S3_C	84	84	84	3.633e-57	166.78	Y	1273	32.1	100	Y	2023 07 11 11:20:59	Y	Explore in ECOTOX
7	KAF5210815.1	Y	37522	36911	Saccharomycetes	Clavispora lusitaniae	True yeasts	40S ribosomal protein S3	306658	pfam00189	Ribosomal_S3_C	84	58	68	2.539e-40	124.41	N	1273	32.1	74.59	Y	2023 07 11 11:20:59	Y	Explore in ECOTOX
7	GFG28345.1	N	14175	36987	Insecta	Coptotermes formosanus	Formosan subterranean termite	hypothetical protein Cfor_07761	306658	pfam00189	Ribosomal_S3_C	84	79	81	4.623e-54	159.07	Y	1273	32.1	95.38	Y	2023 07 11 11:20:59	Y	Explore in ECOTOX
7	XP_017286556.1	N	43416	37003	Actinopteri	Kryptolebias marmoratus	Mangrove rivulus	40S ribosomal protein S3	306658	pfam00189	Ribosomal_S3_C	84	84	84	3.633e-57	166.78	Y	1273	32.1	100	Y	2023 07 11 11:20:59	Y	Explore in ECOTOX
7	XP_043436156.1	Y	52182	37029	Mammalia	Prionailurus bengalensis	Leopard cat	40S ribosomal protein S3	306658	pfam00189	Ribosomal_S3_C	84	84	84	3.633e-57	166.78	Y	1273	32.1	100	Y	2023 07 11 11:20:59	Y	Explore in ECOTOX
7	XP_029813115.1	Y	43355	37032	Mammalia	Suricata suricatta	Meerkat	40S ribosomal protein S3	306658	pfam00189	Ribosomal_S3_C	84	84	84	3.633e-57	166.78	Y	1273	32.1	100	Y	2023 07 11 11:20:59	Y	Explore in ECOTOX
7	XP_009819833.1	N	26695	37040	Aves	Gavia stellata	Red-throated loon	PREDICTED: LOW QUALITY PROTEIN: 40S ribosomal protein S3, partial	306658	pfam00189	Ribosomal_S3_C	84	84	84	3.633e-57	166.78	N	1273	32.1	100	Y	2023 07 11 11:20:59	Y	Explore in ECOTOX
7	NWH44258.1	Y	13325	37042	Aves	Fregata magnificens	Frigatebirds	RS3 protein	306658	pfam00189	Ribosomal_S3_C	84	84	84	3.633e-57	166.78	N	1273	32.1	100	Y	2023 07 11 11:20:59	Y	Explore in ECOTOX
7	NXT40962.1	Y	14842	37079	Aves	Pelecanoides urinatrix	Petrels and albatrosses	RS3 protein	306658	pfam00189	Ribosomal_S3_C	84	84	84	3.633e-57	166.78	N	1273	32.1	100	Y	2023 07 11 11:20:59	Y	Explore in ECOTOX
7	KAF1610787.1	Y	17593	37080	Aves	Eudyptes pachyrhynchus	Fiordland penguin	40S ribosomal protein S3, partial	306658	pfam00189	Ribosomal_S3_C	84	84	84	3.633e-57	166.78	N	1273	32.1	100	Y	2023 07 11 11:20:59	Y	Explore in ECOTOX
7	KAF1421063.1	Y	15610	37081	Aves	Spheniscus magellanicus	Magellanic penguin	40S ribosomal protein S3, partial	306658	pfam00189	Ribosomal_S3_C	84	84	84	3.633e-57	166.78	N	1273	32.1	100	Y	2023 07 11 11:20:59	Y	Explore in ECOTOX
7	KAF1503672.1	Y	15502	37083	Aves	Eudyptula minor	Little blue penguin	40S ribosomal protein S3, partial	306658	pfam00189	Ribosomal_S3_C	84	84	84	3.633e-57	166.78	N	1273	32.1	100	Y	2023 07 11 11:20:59	Y	Explore in ECOTOX
7	XP_021527483.1	Y	48121	37293	Mammalia	Aotus nancymaae	Ma's night monkey	40S ribosomal protein S3	306658	pfam00189	Ribosomal_S3_C	84	84	84	3.633e-57	166.78	Y	1273	32.1	100	Y	2023 07 11 11:20:59	Y	Explore in ECOTOX
7	XP_012261537.1	N	22156	37344	Insecta	Athalia rosae	Coleseed sawfly	40S ribosomal protein S3-A	306658	pfam00189	Ribosomal_S3_C	84	79	81	4.623e-54	159.07	Y	1273	32.1	95.38	Y	2023 07 11 11:20:59	Y	Explore in ECOTOX
7	CEP03403.1	N	19143	37360	Phytomyxea	Plasmodiophora brassicae	Plasmodiophorids	hypothetical protein PBRA_003163	306658	pfam00189	Ribosomal_S3_C	84	59	70	1.488e-38	119.78	N	1273	32.1	71.82	Y	2023 07 11 11:20:59	Y	Explore in ECOTOX
7	CBW52775.1	N	1528	37502	Chlorophyceae	Polytomella sp. Pringsheim 198.80	Green algae	40S ribosomal protein S3	306658	pfam00189	Ribosomal_S3_C	84	68	76	1.041e-46	140.58	N	1273	32.1	84.29	Y	2023 07 11 11:20:59	Y	Explore in ECOTOX
7	NWY67673.1	Y	13930	37610	Aves	Erithacus rubecula	European robin	RS3 protein	306658	pfam00189	Ribosomal_S3_C	84	84	84	3.633e-57	166.78	N	1273	32.1	100	Y	2023 07 11 11:20:59	Y	Explore in ECOTOX
7	XP_014674777.1	N	20819	37621	Priapulimorpha	Priapulus caudatus	Priapulids	PREDICTED: 40S ribosomal protein S3	306658	pfam00189	Ribosomal_S3_C	84	78	81	5.177e-53	156.38	Y	1273	32.1	93.76	Y	2023 07 11 11:20:59	Y	Explore in ECOTOX
7	KAG6575449.1	Y	30402	37648	Magnoliopsida	Cucurbita argyrosperma subsp. sororia	Marrows	40S ribosomal protein S3-3, partial	306658	pfam00189	Ribosomal_S3_C	84	73	77	2.404e-49	147.13	N	1273	32.1	88.22	Y	2023 07 11 11:20:59	Y	Explore in ECOTOX
7	XP_014786762.1	N	62924	37653	Cephalopoda	Octopus bimaculoides	Cephalopods	PREDICTED: 40S ribosomal protein S3-B-like	306658	pfam00189	Ribosomal_S3_C	84	78	81	1.765e-53	157.53	Y	1273	32.1	94.46	Y	2023 07 11 11:20:59	Y	Explore in ECOTOX
7	QGA13294.1	N	20352	37727	Eurotiomycetes	Talaromyces marneffei	Green and blue molds	hypothetical protein EYB26_000942	306658	pfam00189	Ribosomal_S3_C	84	71	74	8.132e-49	145.98	N	1273	32.1	87.53	Y	2023 07 11 11:20:59	Y	Explore in ECOTOX
7	TGJ78759.1	N	11086	37992	Sordariomycetes	Xylaria hypoxylon	Filamentous ascomycetes	hypothetical protein E0Z10_g10001	306658	pfam00189	Ribosomal_S3_C	84	71	74	1.812e-48	144.82	N	1273	32.1	86.84	Y	2023 07 11 11:20:59	Y	Explore in ECOTOX
7	KAH6636319.1	Y	11756	38033	Sordariomycetes	Chaetomium globosum	Filamentous ascomycetes	40S ribosomal protein S3	306658	pfam00189	Ribosomal_S3_C	84	71	74	1.318e-48	145.21	N	1273	32.1	87.07	Y	2023 07 11 11:20:59	Y	Explore in ECOTOX
7	CZT51387.1	Y	13326	38038	Leotiomycetes	Rhynchosporium secalis	Leaf blotch of barley	40S ribosomal protein S3	306658	pfam00189	Ribosomal_S3_C	84	71	74	1.318e-48	145.21	N	1273	32.1	87.07	Y	2023 07 11 11:20:59	Y	Explore in ECOTOX
7	ADT80771.1	N	96	38041	Insecta	Heliothis subflexa	Owlet moths	ribosomal protein S3, partial	306658	pfam00189	Ribosomal_S3_C	72	67	69	2.19e-45	136.73	N	1273	32.1	81.98	Y	2023 07 11 11:20:59	Y	Explore in ECOTOX
7	QSL65407.1	N	3270	38082	Pneumocystidomycetes	Pneumocystis wakefieldiae	Ascomycetes	hypothetical protein MERGE_002717	306658	pfam00189	Ribosomal_S3_C	84	68	73	5.1e-47	141.35	N	1273	32.1	84.76	Y	2023 07 11 11:20:59	Y	Explore in ECOTOX
7	XP_037039611.1	N	28500	38358	Insecta	Bradysia coprophila	Black fungus gnats	40S ribosomal protein S3	306658	pfam00189	Ribosomal_S3_C	84	80	80	5.274e-54	159.07	Y	1273	32.1	95.38	Y	2023 07 11 11:20:59	Y	Explore in ECOTOX
7	NXC04245.1	Y	14308	38397	Aves	Orthonyx spaldingii	Northern chowchilla	RS3 protein	306658	pfam00189	Ribosomal_S3_C	84	84	84	3.633e-57	166.78	Y	1273	32.1	100	Y	2023 07 11 11:20:59	Y	Explore in ECOTOX
7	TVU42949.1	N	55223	38414	Magnoliopsida	Eragrostis curvula	Weeping love grass	hypothetical protein EJB05_09375, partial	306658	pfam00189	Ribosomal_S3_C	84	74	78	1.946e-50	149.83	N	1273	32.1	89.84	Y	2023 07 11 11:20:59	Y	Explore in ECOTOX
7	KAA8568731.1	N	24732	38448	Leotiomycetes	Monilinia fructicola	Filamentous ascomycetes	hypothetical protein EYC84_007728	306658	pfam00189	Ribosomal_S3_C	84	70	73	1.72e-47	142.51	N	1273	32.1	85.45	Y	2023 07 11 11:20:59	Y	Explore in ECOTOX
7	RAL59311.1	N	10856	38457	Leotiomycetes	Monilinia fructigena	Filamentous ascomycetes	hypothetical protein DID88_006916	306658	pfam00189	Ribosomal_S3_C	84	70	73	1.72e-47	142.51	N	1273	32.1	85.45	Y	2023 07 11 11:20:59	Y	Explore in ECOTOX
7	TEY62641.1	Y	12303	38488	Leotiomycetes	Botryotinia calthae	Filamentous ascomycetes	hypothetical protein BOTCAL_0159g00120	306658	pfam00189	Ribosomal_S3_C	84	70	73	1.72e-47	142.51	N	1273	32.1	85.45	Y	2023 07 11 11:20:59	Y	Explore in ECOTOX
7	KAF7879387.1	Y	11130	38492	Leotiomycetes	Sclerotium cepivorum	Filamentous ascomycetes	hypothetical protein EAF04_000583	306658	pfam00189	Ribosomal_S3_C	84	70	73	1.72e-47	142.51	N	1273	32.1	85.45	Y	2023 07 11 11:20:59	Y	Explore in ECOTOX
7	XP_020845202.1	N	47305	38626	Mammalia	Phascolarctos cinereus	Koala	40S ribosomal protein S3	306658	pfam00189	Ribosomal_S3_C	84	84	84	3.633e-57	166.78	Y	1273	32.1	100	Y	2023 07 11 11:20:59	Y	Explore in ECOTOX
7	XP_036031900.1	Y	43279	38674	Mammalia	Onychomys torridus	Southern grasshopper mouse	40S ribosomal protein S3	306658	pfam00189	Ribosomal_S3_C	84	84	84	3.633e-57	166.78	Y	1273	32.1	100	Y	2023 07 11 11:20:59	Y	Explore in ECOTOX
7	XP_039817487.1	N	214315	38727	Magnoliopsida	Panicum virgatum	Switchgrass	40S ribosomal protein S3-3	306658	pfam00189	Ribosomal_S3_C	84	74	78	1.946e-50	149.83	N	1273	32.1	89.84	Y	2023 07 11 11:20:59	Y	Explore in ECOTOX
7	CAE6023845.1	Y	23772	38785	Magnoliopsida	Arabidopsis arenosa	Mustard family	unnamed protein product	306658	pfam00189	Ribosomal_S3_C	84	70	76	3.74e-48	144.05	N	1273	32.1	86.37	Y	2023 07 11 11:20:59	Y	Explore in ECOTOX
7	CAG7826256.1	N	51063	39272	Collembola	Allacma fusca	Globular springtails	unnamed protein product	306658	pfam00189	Ribosomal_S3_C	84	80	82	3.242e-55	162.16	N	1273	32.1	97.23	Y	2023 07 11 11:20:59	Y	Explore in ECOTOX
7	KAF6159717.1	N	43415	39325	Magnoliopsida	Kingdonia uniflora	Flowering plants	hypothetical protein GIB67_029975	306658	pfam00189	Ribosomal_S3_C	84	73	76	1.024e-48	145.59	N	1273	32.1	87.3	Y	2023 07 11 11:20:59	Y	Explore in ECOTOX
7	CAZ85530.1	Y	7541	39416	Pezizomycetes	Tuber melanosporum	Perigord truffle	unnamed protein product	306658	pfam00189	Ribosomal_S3_C	84	71	74	1.812e-48	144.82	N	1273	32.1	86.84	Y	2023 07 11 11:20:59	Y	Explore in ECOTOX
7	XP_003923526.1	Y	45637	39432	Mammalia	Saimiri boliviensis boliviensis	Bolivian squirrel monkey	40S ribosomal protein S3	306658	pfam00189	Ribosomal_S3_C	84	84	84	3.633e-57	166.78	Y	1273	32.1	100	Y	2023 07 11 11:20:59	Y	Explore in ECOTOX
7	NWY20789.1	Y	14632	39617	Aves	Aphelocoma coerulescens	Scrub jay	RS3 protein	306658	pfam00189	Ribosomal_S3_C	84	84	84	3.633e-57	166.78	N	1273	32.1	100	Y	2023 07 11 11:20:59	Y	Explore in ECOTOX
7	NWZ71796.1	Y	14269	39621	Aves	Acrocephalus arundinaceus	Great reed warbler	RS3 protein	306658	pfam00189	Ribosomal_S3_C	84	84	84	3.633e-57	166.78	N	1273	32.1	100	Y	2023 07 11 11:20:59	Y	Explore in ECOTOX
7	NWZ09168.1	N	14310	39638	Aves	Agelaius phoeniceus	Red-winged blackbird	RS3 protein	306658	pfam00189	Ribosomal_S3_C	70	70	70	1.563e-47	142.12	N	1273	32.1	85.22	Y	2023 07 11 11:20:59	Y	Explore in ECOTOX
7	ACZ26288.1	N	407	39758	Insecta	Mayetiola destructor	Hessian fly	putative ribosomal protein S3	306658	pfam00189	Ribosomal_S3_C	84	79	80	1.125e-53	158.3	N	1273	32.1	94.92	Y	2023 07 11 11:20:59	Y	Explore in ECOTOX
7	KAH9604421.1	N	25587	39905	Magnoliopsida	Heliosperma pusillum	Pink family	hypothetical protein KSS87_008514	306658	pfam00189	Ribosomal_S3_C	84	71	76	8.221e-49	145.98	N	1273	32.1	87.53	Y	2023 07 11 11:20:59	Y	Explore in ECOTOX
7	EAY90747.1	Y	43946	39946	Magnoliopsida	Oryza sativa Indica Group	Long-grained rice	hypothetical protein OsI_12347	306658	pfam00189	Ribosomal_S3_C	84	74	78	1.946e-50	149.83	N	1273	32.1	89.84	Y	2023 07 11 11:20:59	Y	Explore in ECOTOX
7	XP_015632349.1	N	281743	39947	Magnoliopsida	Oryza sativa Japonica Group	Japanese rice	40S ribosomal protein S3-2	306658	pfam00189	Ribosomal_S3_C	84	74	78	1.946e-50	149.83	N	1273	32.1	89.84	Y	2023 07 11 11:20:59	Y	Explore in ECOTOX
7	RDB29679.1	N	16818	39966	Agaricomycetes	Hypsizygus marmoreus	Gill mushrooms	40S ribosomal protein S3	306658	pfam00189	Ribosomal_S3_C	84	71	75	3.865e-48	144.05	Y	1273	32.1	86.37	Y	2023 07 11 11:20:59	Y	Explore in ECOTOX
7	XP_029065380.1	Y	65834	40151	Mammalia	Monodon monoceros	Narwhal	40S ribosomal protein S3	306658	pfam00189	Ribosomal_S3_C	84	84	84	3.633e-57	166.78	Y	1273	32.1	100	Y	2023 07 11 11:20:59	Y	Explore in ECOTOX
7	KAG5655019.1	Y	38828	40199	Sordariomycetes	Fusarium avenaceum	Filamentous ascomycetes	hypothetical protein KAF25_002922	306658	pfam00189	Ribosomal_S3_C	84	71	73	5.433e-48	143.66	N	1273	32.1	86.14	Y	2023 07 11 11:20:59	Y	Explore in ECOTOX
7	KGO71799.1	N	10053	40296	Eurotiomycetes	Penicillium italicum	Green and blue molds	K Homology, prokaryotic type	306658	pfam00189	Ribosomal_S3_C	84	71	74	8.132e-49	145.98	N	1273	32.1	87.53	Y	2023 07 11 11:20:59	Y	Explore in ECOTOX
7	XP_024330637.1	N	9354	40302	Apansporoblastina	Nosema ceranae	Microsporidians	40s ribosomal protein s3	306658	pfam00189	Ribosomal_S3_C	84	36	53	4.075e-18	68.17	N	1273	32.1	40.87	Y	2023 07 11 11:20:59	Y	Explore in ECOTOX
7	KAH0830924.1	Y	12615	40355	Eurotiomycetes	Fonsecaea pedrosoi	Black yeasts	40S ribosomal protein S3	306658	pfam00189	Ribosomal_S3_C	84	73	76	3.443e-50	149.44	N	1273	32.1	89.61	Y	2023 07 11 11:20:59	Y	Explore in ECOTOX
7	KAI0051680.1	N	16958	40419	Agaricomycetes	Auriscalpium vulgare	Basidiomycetes	40S ribosomal protein S3	306658	pfam00189	Ribosomal_S3_C	84	72	75	1.812e-48	144.82	Y	1273	32.1	86.84	Y	2023 07 11 11:20:59	Y	Explore in ECOTOX
7	KAI0801293.1	N	14787	40442	Agaricomycetes	Fomes fomentarius	Bracket fungi	40S ribosomal protein S3	306658	pfam00189	Ribosomal_S3_C	84	72	75	2.16e-48	144.82	Y	1273	32.1	86.84	Y	2023 07 11 11:20:59	Y	Explore in ECOTOX
7	KAI0732362.1	N	12040	40450	Agaricomycetes	Fomitopsis betulina	Razor strop fungus	40S ribosomal protein S3	306658	pfam00189	Ribosomal_S3_C	84	70	75	6.86e-47	140.97	Y	1273	32.1	84.53	Y	2023 07 11 11:20:59	Y	Explore in ECOTOX
7	KAH9984673.1	N	10912	40490	Agaricomycetes	Russula compacta	Basidiomycetes	ribosomal protein S3	306658	pfam00189	Ribosomal_S3_C	84	72	75	1.812e-48	144.82	Y	1273	32.1	86.84	Y	2023 07 11 11:20:59	Y	Explore in ECOTOX
7	KAH7349432.1	N	12987	40658	Sordariomycetes	Plectosphaerella cucumerina	Filamentous ascomycetes	putative 40S ribosomal protein S3	306658	pfam00189	Ribosomal_S3_C	84	71	74	1.318e-48	145.21	N	1273	32.1	87.07	Y	2023 07 11 11:20:59	Y	Explore in ECOTOX
7	XP_033988687.1	Y	41298	40690	Actinopteri	Trematomus bernacchii	Emerald rockcod	40S ribosomal protein S3	306658	pfam00189	Ribosomal_S3_C	84	84	84	3.633e-57	166.78	Y	1273	32.1	100	Y	2023 07 11 11:20:59	Y	Explore in ECOTOX
7	KAI2803414.1	N	16702	40697	Arachnida	Blomia tropicalis	Mites and ticks	40S ribosomal protein S3	306658	pfam00189	Ribosomal_S3_C	84	78	79	5.547e-52	154.07	Y	1273	32.1	92.38	Y	2023 07 11 11:20:59	Y	Explore in ECOTOX
7	KAF4549353.1	N	10204	40997	Dothideomycetes	Elsinoe fawcettii	Citrus scab fungus	40S ribosomal protein S3	306658	pfam00189	Ribosomal_S3_C	84	71	74	1.318e-48	145.21	N	1273	32.1	87.07	Y	2023 07 11 11:20:59	Y	Explore in ECOTOX
7	PSK46102.1	N	18839	40998	Dothideomycetes	Elsinoe australis	Filamentous ascomycetes	40S ribosomal protein S3	306658	pfam00189	Ribosomal_S3_C	84	71	74	1.318e-48	145.21	N	1273	32.1	87.07	Y	2023 07 11 11:20:59	Y	Explore in ECOTOX
7	TMW67972.1	N	14973	41045	Pythiales	Pythium oligandrum	Heterokonts	hypothetical protein Poli38472_007644	306658	pfam00189	Ribosomal_S3_C	84	60	72	3.304e-40	124.02	Y	1273	32.1	74.36	Y	2023 07 11 11:20:59	Y	Explore in ECOTOX
7	XP_026615847.1	N	19374	41047	Eurotiomycetes	Aspergillus thermomutatus	Green and blue molds	40S ribosomal protein S3	306658	pfam00189	Ribosomal_S3_C	84	71	74	8.132e-49	145.98	N	1273	32.1	87.53	Y	2023 07 11 11:20:59	Y	Explore in ECOTOX
7	KAB8078575.1	N	12770	41062	Eurotiomycetes	Aspergillus leporis	Green and blue molds	ribosomal protein S3	306658	pfam00189	Ribosomal_S3_C	84	71	74	8.132e-49	145.98	N	1273	32.1	87.53	Y	2023 07 11 11:20:59	Y	Explore in ECOTOX
7	XP_024676007.1	N	19322	41067	Eurotiomycetes	Aspergillus candidus	Green and blue molds	ribosomal protein S3	306658	pfam00189	Ribosomal_S3_C	84	71	74	8.132e-49	145.98	N	1273	32.1	87.53	Y	2023 07 11 11:20:59	Y	Explore in ECOTOX
7	XP_037071940.1	N	27127	41117	Thecostraca	Pollicipes pollicipes	Barnacles	40S ribosomal protein S3-like	306658	pfam00189	Ribosomal_S3_C	82	74	78	3.967e-49	146.75	Y	1273	32.1	87.99	Y	2023 07 11 11:20:59	Y	Explore in ECOTOX
7	XP_044748097.1	N	23352	41139	Insecta	Coccinella septempunctata	Seven-spotted ladybird	40S ribosomal protein S3	306658	pfam00189	Ribosomal_S3_C	84	75	80	1.292e-51	152.91	Y	1273	32.1	91.69	Y	2023 07 11 11:20:59	Y	Explore in ECOTOX
7	KAG0727688.1	N	22693	41210	Malacostraca	Chionoecetes opilio	Snow crab	40S ribosomal protein S3	306658	pfam00189	Ribosomal_S3_C	84	77	80	7.462e-52	153.68	Y	1273	32.1	92.15	Y	2023 07 11 11:20:59	Y	Explore in ECOTOX
7	XP_047608931.1	Y	48207	41426	Mammalia	Phacochoerus africanus	Common warthog	40S ribosomal protein S3	306658	pfam00189	Ribosomal_S3_C	84	84	84	3.633e-57	166.78	Y	1273	32.1	100	Y	2023 07 11 11:20:59	Y	Explore in ECOTOX
7	XP_022594239.1	N	32907	41447	Actinopteri	Seriola dumerili	Greater amberjack	40S ribosomal protein S3	306658	pfam00189	Ribosomal_S3_C	84	84	84	3.633e-57	166.78	Y	1273	32.1	100	Y	2023 07 11 11:20:59	Y	Explore in ECOTOX
7	PKS10328.1	N	8599	41688	Sordariomycetes	Lomentospora prolificans	Filamentous ascomycetes	hypothetical protein jhhlp_002079	306658	pfam00189	Ribosomal_S3_C	84	71	74	4.815e-48	144.05	N	1273	32.1	86.37	Y	2023 07 11 11:20:59	Y	Explore in ECOTOX
7	KAG0266524.1	N	10211	41804	Mortierellomycetes	Mortierella polycephala	Fungi	40S ribosomal protein S3	306658	pfam00189	Ribosomal_S3_C	84	68	76	1.018e-46	140.58	N	1273	32.1	84.29	Y	2023 07 11 11:20:59	Y	Explore in ECOTOX
7	XP_007508099.1	N	15799	41875	Mamiellophyceae	Bathycoccus prasinos	Green algae	40S ribosomal protein S3	306658	pfam00189	Ribosomal_S3_C	84	68	76	1.867e-45	137.5	N	1273	32.1	82.45	Y	2023 07 11 11:20:59	Y	Explore in ECOTOX
7	GHP06468.1	N	11507	41880	Pycnococcaceae	Pycnococcus provasolii	Green algae	40S ribosomal protein S3	306658	pfam00189	Ribosomal_S3_C	84	60	73	2.321e-41	127.1	N	1273	32.1	76.21	Y	2023 07 11 11:20:59	Y	Explore in ECOTOX
7	XP_044254637.1	N	20579	41895	Insecta	Tribolium madens	Black flour beetle	40S ribosomal protein S3-A	306658	pfam00189	Ribosomal_S3_C	84	77	80	2.382e-52	154.84	Y	1273	32.1	92.84	Y	2023 07 11 11:20:59	Y	Explore in ECOTOX
7	KAE8161057.1	Y	13466	41984	Eurotiomycetes	Aspergillus tamarii	Green and blue molds	ribosomal protein S3	306658	pfam00189	Ribosomal_S3_C	84	71	74	1.318e-48	145.21	N	1273	32.1	87.07	Y	2023 07 11 11:20:59	Y	Explore in ECOTOX
7	XP_017091557.1	Y	33857	42026	Insecta	Drosophila bipectinata	Fruit flies	40S ribosomal protein S3	306658	pfam00189	Ribosomal_S3_C	84	79	80	2.223e-53	157.53	N	1273	32.1	94.46	Y	2023 07 11 11:20:59	Y	Explore in ECOTOX
7	KAG4305423.1	N	2911	42067	Pneumocystidomycetes	Pneumocystis oryctolagi	Ascomycetes	hypothetical protein PORY_000979	306658	pfam00189	Ribosomal_S3_C	84	68	73	7.999e-47	140.97	N	1273	32.1	84.53	Y	2023 07 11 11:20:59	Y	Explore in ECOTOX
7	CCJ29017.1	N	4065	42068	Pneumocystidomycetes	Pneumocystis jirovecii	Ascomycetes	unnamed protein product	306658	pfam00189	Ribosomal_S3_C	84	68	73	7.999e-47	140.97	Y	1273	32.1	84.53	Y	2023 07 11 11:20:59	Y	Explore in ECOTOX
7	XP_032497459.1	Y	52375	42100	Mammalia	Phocoena sinus	Vaquita	40S ribosomal protein S3	306658	pfam00189	Ribosomal_S3_C	84	84	84	3.633e-57	166.78	Y	1273	32.1	100	Y	2023 07 11 11:20:59	Y	Explore in ECOTOX
7	VDO45238.1	N	15878	42155	Chromadorea	Brugia timori	Roundworms	unnamed protein product	306658	pfam00189	Ribosomal_S3_C	84	66	71	2.457e-45	137.12	Y	1273	32.1	82.22	Y	2023 07 11 11:20:59	Y	Explore in ECOTOX
7	VDK87533.1	N	10062	42156	Chromadorea	Litomosoides sigmodontis	Roundworms	unnamed protein product	306658	pfam00189	Ribosomal_S3_C	84	74	78	2.504e-50	149.83	Y	1273	32.1	89.84	Y	2023 07 11 11:20:59	Y	Explore in ECOTOX
7	VDK67717.1	N	13787	42157	Chromadorea	Onchocerca ochengi	Roundworms	unnamed protein product	306658	pfam00189	Ribosomal_S3_C	84	74	78	1.018e-50	150.6	N	1273	32.1	90.3	Y	2023 07 11 11:20:59	Y	Explore in ECOTOX
7	CAC5383344.1	N	64963	42192	Bivalvia	Mytilus coruscus	Bivalves	RP-S3e	306658	pfam00189	Ribosomal_S3_C	84	81	83	1.641e-55	162.93	N	1273	32.1	97.69	Y	2023 07 11 11:20:59	Y	Explore in ECOTOX
7	XP_021823605.1	N	35918	42229	Magnoliopsida	Prunus avium	Sweet cherry	40S ribosomal protein S3-3	306658	pfam00189	Ribosomal_S3_C	84	74	78	1.946e-50	149.83	N	1273	32.1	89.84	Y	2023 07 11 11:20:59	Y	Explore in ECOTOX
7	PWW80246.1	N	9469	42249	Pezizomycetes	Tuber magnatum	White Piedmont truffle	ribosomal protein S3	306658	pfam00189	Ribosomal_S3_C	84	71	74	1.812e-48	144.82	N	1273	32.1	86.84	Y	2023 07 11 11:20:59	Y	Explore in ECOTOX
7	PUU76642.1	N	12466	42251	Pezizomycetes	Tuber borchii	Whitish truffle	40S ribosomal protein S3	306658	pfam00189	Ribosomal_S3_C	84	71	74	1.812e-48	144.82	N	1273	32.1	86.84	Y	2023 07 11 11:20:59	Y	Explore in ECOTOX
7	XP_004620745.1	Y	24252	42254	Mammalia	Sorex araneus	European shrew	PREDICTED: 40S ribosomal protein S3	306658	pfam00189	Ribosomal_S3_C	84	84	84	3.633e-57	166.78	Y	1273	32.1	100	Y	2023 07 11 11:20:59	Y	Explore in ECOTOX
7	GCE98827.1	Y	4773	42258	Saccharomycetes	Zygosaccharomyces mellis	True yeasts	40S ribosomal protein S3	306658	pfam00189	Ribosomal_S3_C	84	63	74	1.046e-44	135.58	N	1273	32.1	81.29	Y	2023 07 11 11:20:59	Y	Explore in ECOTOX
7	XP_037145986.1	N	10083	42260	Saccharomycetes	Zygotorulaspora mrakii	True yeasts	uncharacterized protein HG535_0G01450	306658	pfam00189	Ribosomal_S3_C	84	64	74	4.853e-45	136.35	N	1273	32.1	81.75	Y	2023 07 11 11:20:59	Y	Explore in ECOTOX
7	XP_047538998.1	Y	19780	42275	Insecta	Vanessa atalanta	Red admiral	40S ribosomal protein S3	306658	pfam00189	Ribosomal_S3_C	84	78	81	3.849e-53	156.76	Y	1273	32.1	93.99	Y	2023 07 11 11:20:59	Y	Explore in ECOTOX
7	XP_008776367.1	N	49655	42345	Magnoliopsida	Phoenix dactylifera	Date palm	40S ribosomal protein S3-3 isoform X2	306658	pfam00189	Ribosomal_S3_C	84	74	78	1.946e-50	149.83	N	1273	32.1	89.84	Y	2023 07 11 11:20:59	Y	Explore in ECOTOX
7	KAI0546267.1	Y	13046	42375	Sordariomycetes	Xylaria curta	Filamentous ascomycetes	ribosomal protein S3	306658	pfam00189	Ribosomal_S3_C	84	71	74	1.812e-48	144.82	N	1273	32.1	86.84	Y	2023 07 11 11:20:59	Y	Explore in ECOTOX
7	XP_039445577.1	N	25427	42434	Insecta	Culex pipiens pallens	Northern house mosquito	40S ribosomal protein S3	306658	pfam00189	Ribosomal_S3_C	84	80	81	2.007e-54	160.23	N	1273	32.1	96.07	Y	2023 07 11 11:20:59	Y	Explore in ECOTOX
7	XP_017559644.1	N	50770	42514	Actinopteri	Pygocentrus nattereri	Red-bellied piranha	40S ribosomal protein S3	306658	pfam00189	Ribosomal_S3_C	84	84	84	3.633e-57	166.78	Y	1273	32.1	100	Y	2023 07 11 11:20:59	Y	Explore in ECOTOX
7	XP_036440824.1	Y	43803	42526	Actinopteri	Colossoma macropomum	Tambaqui	40S ribosomal protein S3	306658	pfam00189	Ribosomal_S3_C	84	84	84	3.633e-57	166.78	Y	1273	32.1	100	Y	2023 07 11 11:20:59	Y	Explore in ECOTOX
7	KAF5532658.1	Y	14001	42672	Sordariomycetes	Fusarium napiforme	Filamentous ascomycetes	40s ribosomal s3	306658	pfam00189	Ribosomal_S3_C	84	71	73	5.433e-48	143.66	N	1273	32.1	86.14	Y	2023 07 11 11:20:59	Y	Explore in ECOTOX
7	PNP81945.1	Y	16227	42673	Sordariomycetes	Fusarium nygamai	Filamentous ascomycetes	hypothetical protein FNYG_04971	306658	pfam00189	Ribosomal_S3_C	84	71	73	5.433e-48	143.66	N	1273	32.1	86.14	Y	2023 07 11 11:20:59	Y	Explore in ECOTOX
7	XP_036532698.1	Y	27886	42677	Sordariomycetes	Fusarium subglutinans	Filamentous ascomycetes	40s ribosomal s3	306658	pfam00189	Ribosomal_S3_C	84	71	73	5.433e-48	143.66	N	1273	32.1	86.14	Y	2023 07 11 11:20:59	Y	Explore in ECOTOX
7	KAF5658126.1	Y	11389	42747	Sordariomycetes	Fusarium heterosporum	Filamentous ascomycetes	40S ribosomal S3 protein	306658	pfam00189	Ribosomal_S3_C	84	71	73	5.433e-48	143.66	N	1273	32.1	86.14	Y	2023 07 11 11:20:59	Y	Explore in ECOTOX
7	KAE8227369.1	N	28927	43049	Exobasidiomycetes	Tilletia indica	Karnal bunt	hypothetical protein CF319_g150	306658	pfam00189	Ribosomal_S3_C	84	70	75	1.558e-47	142.51	N	1273	32.1	85.45	Y	2023 07 11 11:20:59	Y	Explore in ECOTOX
7	CAD8157126.1	N	42543	43137	Oligohymenophorea	Paramecium octaurelia	Ciliates	unnamed protein product	306658	pfam00189	Ribosomal_S3_C	84	42	55	6.617e-24	82.8	N	1273	32.1	49.65	Y	2023 07 11 11:20:59	Y	Explore in ECOTOX
7	CAD8176590.1	N	41456	43138	Oligohymenophorea	Paramecium pentaurelia	Ciliates	unnamed protein product	306658	pfam00189	Ribosomal_S3_C	84	42	55	6.617e-24	82.8	N	1273	32.1	49.65	Y	2023 07 11 11:20:59	Y	Explore in ECOTOX
7	XP_026808393.1	Y	19585	43146	Insecta	Rhopalosiphum maidis	Corn leaf aphid	40S ribosomal protein S3-like	306658	pfam00189	Ribosomal_S3_C	84	78	80	1.092e-52	155.61	Y	1273	32.1	93.3	Y	2023 07 11 11:20:59	Y	Explore in ECOTOX
7	XP_039912246.1	Y	52022	43150	Aves	Hirundo rustica	Barn swallow	40S ribosomal protein S3	306658	pfam00189	Ribosomal_S3_C	84	84	84	3.633e-57	166.78	Y	1273	32.1	100	Y	2023 07 11 11:20:59	Y	Explore in ECOTOX
7	ETN58374.1	Y	10840	43151	Insecta	Anopheles darlingi	American malaria mosquito	40S ribosomal protein S3	306658	pfam00189	Ribosomal_S3_C	84	80	81	2.007e-54	160.23	N	1273	32.1	96.07	Y	2023 07 11 11:20:59	Y	Explore in ECOTOX
7	XP_005323261.1	Y	94516	43179	Mammalia	Ictidomys tridecemlineatus	Thirteen-lined ground squirrel	40S ribosomal protein S3	306658	pfam00189	Ribosomal_S3_C	84	84	84	3.633e-57	166.78	Y	1273	32.1	100	Y	2023 07 11 11:20:59	Y	Explore in ECOTOX
7	TQV92588.1	N	22626	43265	Sordariomycetes	Cordyceps javanica	Filamentous ascomycetes	cytoplasmic ribosomal protein subunit S3	306658	pfam00189	Ribosomal_S3_C	84	72	74	5.299e-49	146.36	N	1273	32.1	87.76	Y	2023 07 11 11:20:59	Y	Explore in ECOTOX
7	NXY79582.1	N	13804	43316	Aves	Glareola pratincola	Shorebirds and others	RS3 protein	306658	pfam00189	Ribosomal_S3_C	84	84	84	3.633e-57	166.78	Y	1273	32.1	100	Y	2023 07 11 11:20:59	Y	Explore in ECOTOX
7	XP_034890857.1	N	80572	43335	Magnoliopsida	Populus alba	White poplar	40S ribosomal protein S3-3-like	306658	pfam00189	Ribosomal_S3_C	84	73	77	2.404e-49	147.13	N	1273	32.1	88.22	Y	2023 07 11 11:20:59	Y	Explore in ECOTOX
7	XP_010828810.1	Y	35574	43346	Mammalia	Bison bison bison	American bison	PREDICTED: 40S ribosomal protein S3	306658	pfam00189	Ribosomal_S3_C	84	84	84	3.633e-57	166.78	Y	1273	32.1	100	Y	2023 07 11 11:20:59	Y	Explore in ECOTOX
7	XP_039895561.1	Y	53697	43689	Actinopteri	Simochromis diagramma	Cichlids	40S ribosomal protein S3 isoform X1	306658	pfam00189	Ribosomal_S3_C	84	84	84	3.633e-57	166.78	Y	1273	32.1	100	Y	2023 07 11 11:20:59	Y	Explore in ECOTOX
7	XP_020443860.1	N	40929	43700	Actinopteri	Monopterus albus	Swamp eel	40S ribosomal protein S3 isoform X1	306658	pfam00189	Ribosomal_S3_C	84	84	84	3.633e-57	166.78	Y	1273	32.1	100	Y	2023 07 11 11:20:59	Y	Explore in ECOTOX
7	KAF5092591.1	N	3077	43985	Saccharomycetes	Galactomyces reessii	True yeasts	hypothetical protein D0Z03_002794	306658	pfam00189	Ribosomal_S3_C	84	59	70	8.021e-41	125.56	N	1273	32.1	75.29	Y	2023 07 11 11:20:59	Y	Explore in ECOTOX
7	XP_009038551.1	N	66743	44056	Pelagophyceae	Aureococcus anophagefferens	Pelagophytes	hypothetical protein AURANDRAFT_60177	306658	pfam00189	Ribosomal_S3_C	84	65	73	3.075e-43	131.72	N	1273	32.1	78.98	Y	2023 07 11 11:20:59	Y	Explore in ECOTOX
7	KAA8915675.1	N	6914	44093	Saccharomycetes	Trichomonascus ciferrii	True yeasts	hypothetical protein TRICI_002187	306658	pfam00189	Ribosomal_S3_C	84	64	73	4.605e-44	134.03	Y	1273	32.1	80.37	Y	2023 07 11 11:20:59	Y	Explore in ECOTOX
7	RLW03346.1	N	19082	44316	Aves	Chloebia gouldiae	Gouldian finch	hypothetical protein DV515_00006640	306658	pfam00189	Ribosomal_S3_C	84	84	84	3.633e-57	166.78	N	1273	32.1	100	Y	2023 07 11 11:20:59	Y	Explore in ECOTOX
7	KAH9384463.1	N	26435	44386	Arachnida	Haemaphysalis longicornis	Longhorned tick	hypothetical protein HPB48_026471	306658	pfam00189	Ribosomal_S3_C	84	79	82	8.006e-54	158.69	N	1273	32.1	95.15	Y	2023 07 11 11:20:59	Y	Explore in ECOTOX
7	XP_005493472.1	Y	26699	44394	Aves	Zonotrichia albicollis	White-throated sparrow	40S ribosomal protein S3	306658	pfam00189	Ribosomal_S3_C	84	84	84	3.633e-57	166.78	Y	1273	32.1	100	Y	2023 07 11 11:20:59	Y	Explore in ECOTOX
7	KAF4340927.1	Y	14543	44412	Sordariomycetes	Fusarium beomiforme	Filamentous ascomycetes	40s ribosomal s3	306658	pfam00189	Ribosomal_S3_C	84	71	73	5.433e-48	143.66	N	1273	32.1	86.14	Y	2023 07 11 11:20:59	Y	Explore in ECOTOX
7	KAG2185292.1	N	9260	44442	Umbelopsidomycetes	Umbelopsis vinacea	Fungi	hypothetical protein INT44_002082	306658	pfam00189	Ribosomal_S3_C	84	69	76	5.931e-48	143.66	N	1273	32.1	86.14	Y	2023 07 11 11:20:59	Y	Explore in ECOTOX
7	P90526.1	Y	6003	44689	Eumycetozoa	Dictyostelium discoideum	Dictyostelid cellular slime molds	RecName: Full=40S ribosomal protein S3	306658	pfam00189	Ribosomal_S3_C	84	56	64	2.525e-36	114.39	N	1273	32.1	68.59	Y	2023 07 11 11:20:59	Y	Explore in ECOTOX
7	RIB21285.1	N	57660	44941	Glomeromycetes	Gigaspora rosea	Glomeromycetes	putative 40S ribosomal protein S3	306658	pfam00189	Ribosomal_S3_C	84	75	77	1.325e-50	150.21	Y	1273	32.1	90.07	Y	2023 07 11 11:20:59	Y	Explore in ECOTOX
7	XP_035364650.1	N	52312	45133	Dothideomycetes	Lasiodiplodia theobromae	Filamentous ascomycetes	40s ribosomal protein s3	306658	pfam00189	Ribosomal_S3_C	84	72	74	2.713e-49	147.13	N	1273	32.1	88.22	Y	2023 07 11 11:20:59	Y	Explore in ECOTOX
7	KAA8624630.1	Y	148395	45151	Dothideomycetes	Pyrenophora tritici-repentis	Filamentous ascomycetes	40S ribosomal protein S3	306658	pfam00189	Ribosomal_S3_C	84	71	73	5.433e-48	143.66	N	1273	32.1	86.14	Y	2023 07 11 11:20:59	Y	Explore in ECOTOX
7	PNY27231.1	N	7661	45235	Sordariomycetes	Tolypocladium capitatum	Filamentous ascomycetes	40S ribosomal protein S3	306658	pfam00189	Ribosomal_S3_C	84	71	74	1.318e-48	145.21	N	1273	32.1	87.07	Y	2023 07 11 11:20:59	Y	Explore in ECOTOX
7	KAG7573253.1	N	62625	45249	Magnoliopsida	Arabidopsis suecica	Mustard family	K homology domain superfamily prokaryotic type	306658	pfam00189	Ribosomal_S3_C	84	70	76	3.74e-48	144.05	N	1273	32.1	86.37	Y	2023 07 11 11:20:59	Y	Explore in ECOTOX
7	XP_029206768.1	Y	42137	45264	Anthozoa	Acropora millepora	Staghorn corals	40S ribosomal protein S3	306658	pfam00189	Ribosomal_S3_C	84	79	82	2.641e-54	159.84	Y	1273	32.1	95.84	Y	2023 07 11 11:20:59	Y	Explore in ECOTOX
7	XP_017986409.1	N	9069	45286	Saccharomycetes	Eremothecium sinecaudum	True yeasts	HBR512Cp	306658	pfam00189	Ribosomal_S3_C	84	65	75	2.561e-46	139.43	N	1273	32.1	83.6	Y	2023 07 11 11:20:59	Y	Explore in ECOTOX
7	XP_001641859.1	N	60028	45351	Anthozoa	Nematostella vectensis	Starlet sea anemone	40S ribosomal protein S3	306658	pfam00189	Ribosomal_S3_C	84	76	81	1.117e-52	155.61	Y	1273	32.1	93.3	Y	2023 07 11 11:20:59	Y	Explore in ECOTOX
7	SGZ48852.1	N	11992	45354	Saccharomycetes	[Candida] intermedia	True yeasts	CIC11C00000004482	306658	pfam00189	Ribosomal_S3_C	84	58	69	1.154e-39	122.86	N	1273	32.1	73.67	Y	2023 07 11 11:20:59	Y	Explore in ECOTOX
7	XP_025343699.1	N	15227	45357	Saccharomycetes	[Candida] haemuloni	True yeasts	40S ribosomal protein S3	306658	pfam00189	Ribosomal_S3_C	84	59	68	6.381e-40	123.25	N	1273	32.1	73.9	Y	2023 07 11 11:20:59	Y	Explore in ECOTOX
7	KAG9233608.1	N	11868	45428	Leotiomycetes	Amylocarpus encephaloides	Filamentous ascomycetes	putative 40S ribosomal protein S3	306658	pfam00189	Ribosomal_S3_C	84	71	73	5.433e-48	143.66	N	1273	32.1	86.14	Y	2023 07 11 11:20:59	Y	Explore in ECOTOX
7	PIO68101.1	N	25769	45464	Chromadorea	Teladorsagia circumcincta	Roundworms	ribosomal protein S3	306658	pfam00189	Ribosomal_S3_C	84	72	78	4.544e-49	146.36	Y	1273	32.1	87.76	Y	2023 07 11 11:20:59	Y	Explore in ECOTOX
7	XP_043049758.1	N	10114	45513	Saccharomycetes	Scheffersomyces spartinae	True yeasts	40S ribosomal protein S3	306658	pfam00189	Ribosomal_S3_C	84	58	67	3.098e-39	121.71	N	1273	32.1	72.98	Y	2023 07 11 11:20:59	Y	Explore in ECOTOX
7	CAH2355782.1	N	5928	45579	Saccharomycetes	[Candida] railenensis	True yeasts	40S ribosomal protein S3	306658	pfam00189	Ribosomal_S3_C	84	59	67	8.502e-39	120.55	N	1273	32.1	72.28	Y	2023 07 11 11:20:59	Y	Explore in ECOTOX
7	XP_024662686.1	N	9491	45607	Saccharomycetes	Wickerhamiella sorbophila	True yeasts	40S ribosomal protein S3	306658	pfam00189	Ribosomal_S3_C	84	66	72	1.035e-44	135.58	N	1273	32.1	81.29	Y	2023 07 11 11:20:59	Y	Explore in ECOTOX
7	NWR99434.1	Y	13667	45807	Aves	Motacilla alba	White wagtail	RS3 protein	306658	pfam00189	Ribosomal_S3_C	84	84	84	3.633e-57	166.78	Y	1273	32.1	100	Y	2023 07 11 11:20:59	Y	Explore in ECOTOX
7	KRY60420.1	N	20901	45882	Enoplea	Trichinella britovi	Roundworms	40S ribosomal protein S3	306658	pfam00189	Ribosomal_S3_C	84	70	78	5.66e-49	146.36	Y	1273	32.1	87.76	Y	2023 07 11 11:20:59	Y	Explore in ECOTOX
7	KAH3843695.1	N	187669	45954	Bivalvia	Dreissena polymorpha	Zebra mussel	hypothetical protein DPMN_117223	306658	pfam00189	Ribosomal_S3_C	84	80	83	1.252e-54	160.61	Y	1273	32.1	96.3	Y	2023 07 11 11:20:59	Y	Explore in ECOTOX
7	OWK17914.1	N	19277	46360	Mammalia	Cervus elaphus hippelaphus	Red deer	RPS3	306658	pfam00189	Ribosomal_S3_C	72	72	72	5.679e-49	145.98	N	1273	32.1	87.53	Y	2023 07 11 11:20:59	Y	Explore in ECOTOX
7	ETO25885.1	N	39985	46433	Reticulomyxidae	Reticulomyxa filosa	Foraminifers	ribosomal protein S3	306658	pfam00189	Ribosomal_S3_C	99	57	69	1.881e-32	105.14	N	1273	32.1	63.05	Y	2023 07 11 11:20:59	Y	Explore in ECOTOX
7	XP_038056841.1	N	35628	46514	Asteroidea	Patiria miniata	Bat star	40S ribosomal protein S3-like	306658	pfam00189	Ribosomal_S3_C	84	78	82	3.921e-54	159.46	Y	1273	32.1	95.61	Y	2023 07 11 11:20:59	Y	Explore in ECOTOX
7	KAH0361859.1	N	675762	46634	Dothideomycetes	Aureobasidium melanogenum	Filamentous ascomycetes	putative 40S ribosomal protein S3, partial	306658	pfam00189	Ribosomal_S3_C	84	71	74	1.318e-48	145.21	N	1273	32.1	87.07	Y	2023 07 11 11:20:59	Y	Explore in ECOTOX
7	XP_027054161.1	N	51033	46731	Anthozoa	Pocillopora damicornis	Cauliflower coral	40S ribosomal protein S3	306658	pfam00189	Ribosomal_S3_C	84	78	81	1.125e-53	158.3	Y	1273	32.1	94.92	Y	2023 07 11 11:20:59	Y	Explore in ECOTOX
7	KAH8241376.1	Y	12610	46829	Insecta	Drosophila birchii	Fruit flies	hypothetical protein KR032_011800	306658	pfam00189	Ribosomal_S3_C	84	79	80	2.223e-53	157.53	N	1273	32.1	94.46	Y	2023 07 11 11:20:59	Y	Explore in ECOTOX
7	TPP56682.1	Y	13363	46835	Trematoda	Fasciola gigantica	Flukes	Ribosomal protein S3	306658	pfam00189	Ribosomal_S3_C	84	68	76	1.134e-47	142.9	N	1273	32.1	85.68	Y	2023 07 11 11:20:59	Y	Explore in ECOTOX
7	XP_045339946.1	Y	67608	46844	Mammalia	Leopardus geoffroyi	Geoffroy's cat	40S ribosomal protein S3	306658	pfam00189	Ribosomal_S3_C	84	84	84	3.633e-57	166.78	Y	1273	32.1	100	Y	2023 07 11 11:20:59	Y	Explore in ECOTOX
7	KAF5185837.1	N	33927	46969	Magnoliopsida	Thalictrum thalictroides	Rue-anemone	40S ribosomal protein S3	306658	pfam00189	Ribosomal_S3_C	84	74	78	1.946e-50	149.83	N	1273	32.1	89.84	Y	2023 07 11 11:20:59	Y	Explore in ECOTOX
7	KAF8543882.1	Y	13308	47213	Pezizomycetes	Trichophaea hybrida	Filamentous ascomycetes	40S ribosomal protein S3-like protein	306658	pfam00189	Ribosomal_S3_C	84	72	75	6.112e-49	146.36	N	1273	32.1	87.76	Y	2023 07 11 11:20:59	Y	Explore in ECOTOX
7	KAF3918450.1	N	10056	47238	Orbiliomycetes	Drechslerella brochopaga	Filamentous ascomycetes	hypothetical protein ABW21_db0202317	306658	pfam00189	Ribosomal_S3_C	84	72	75	6.112e-49	146.36	N	1273	32.1	87.76	Y	2023 07 11 11:20:59	Y	Explore in ECOTOX
7	KAF3926269.1	N	10555	47266	Orbiliomycetes	Dactylellina cionopaga	Filamentous ascomycetes	hypothetical protein ABW20_dc0106243	306658	pfam00189	Ribosomal_S3_C	84	72	75	6.112e-49	146.36	N	1273	32.1	87.76	Y	2023 07 11 11:20:59	Y	Explore in ECOTOX
7	KAG2486605.1	N	20509	47281	Chlorophyceae	Edaphochlamys debaryana	Green algae	hypothetical protein HYH03_014773	306658	pfam00189	Ribosomal_S3_C	84	70	74	6.423e-47	140.97	N	1273	32.1	84.53	Y	2023 07 11 11:20:59	Y	Explore in ECOTOX
7	XP_030559184.1	Y	20258	47314	Insecta	Drosophila novamexicana	Fruit flies	40S ribosomal protein S3	306658	pfam00189	Ribosomal_S3_C	84	79	80	2.223e-53	157.53	N	1273	32.1	94.46	Y	2023 07 11 11:20:59	Y	Explore in ECOTOX
7	PBL01033.1	Y	25904	47427	Agaricomycetes	Armillaria gallica	Gill mushrooms	40S ribosomal protein S3	306658	pfam00189	Ribosomal_S3_C	84	73	75	1.936e-48	144.82	N	1273	32.1	86.84	Y	2023 07 11 11:20:59	Y	Explore in ECOTOX
7	SJL05720.1	N	22361	47428	Agaricomycetes	Armillaria ostoyae	Gill mushrooms	uncharacterized protein ARMOST_09056	306658	pfam00189	Ribosomal_S3_C	84	73	75	1.936e-48	144.82	Y	1273	32.1	86.84	Y	2023 07 11 11:20:59	Y	Explore in ECOTOX
7	KAG8495517.1	Y	33062	47600	Magnoliopsida	Gossypium anomalum	Mallow family	hypothetical protein CXB51_013102	306658	pfam00189	Ribosomal_S3_C	84	75	78	2.244e-50	149.83	N	1273	32.1	89.84	Y	2023 07 11 11:20:59	Y	Explore in ECOTOX
7	KAH1131865.1	Y	46236	47602	Magnoliopsida	Gossypium stocksii	Mallow family	hypothetical protein J1N35_003243	306658	pfam00189	Ribosomal_S3_C	84	74	78	4.632e-50	149.06	N	1273	32.1	89.38	Y	2023 07 11 11:20:59	Y	Explore in ECOTOX
7	KAA3490046.1	Y	38364	47621	Magnoliopsida	Gossypium australe	Mallow family	40S ribosomal protein S3-2-like	306658	pfam00189	Ribosomal_S3_C	84	75	78	2.244e-50	149.83	N	1273	32.1	89.84	Y	2023 07 11 11:20:59	Y	Explore in ECOTOX
7	NXE98711.1	Y	14528	47692	Aves	Menura novaehollandiae	Superb lyrebird	RS3 protein	306658	pfam00189	Ribosomal_S3_C	84	84	84	3.633e-57	166.78	N	1273	32.1	100	Y	2023 07 11 11:20:59	Y	Explore in ECOTOX
7	NWW75412.1	Y	14135	47695	Aves	Climacteris rufus	Rufous treecreeper	RS3 protein	306658	pfam00189	Ribosomal_S3_C	84	84	84	3.633e-57	166.78	N	1273	32.1	100	Y	2023 07 11 11:20:59	Y	Explore in ECOTOX
7	GFR51952.1	N	13840	47775	Chlorophyceae	Astrephomene gubernaculifera	Green algae	hypothetical protein Agub_g14474	306658	pfam00189	Ribosomal_S3_C	84	70	75	4.186e-47	141.74	N	1273	32.1	84.99	Y	2023 07 11 11:20:59	Y	Explore in ECOTOX
7	PNH11724.1	N	14328	47790	Chlorophyceae	Tetrabaena socialis	Green algae	40S ribosomal protein S3-1	306658	pfam00189	Ribosomal_S3_C	84	69	74	9.026e-47	140.58	N	1273	32.1	84.29	Y	2023 07 11 11:20:59	Y	Explore in ECOTOX
7	KAF5537982.1	Y	14203	47803	Sordariomycetes	Fusarium phyllophilum	Filamentous ascomycetes	40s ribosomal s3	306658	pfam00189	Ribosomal_S3_C	84	71	73	5.433e-48	143.66	N	1273	32.1	86.14	Y	2023 07 11 11:20:59	Y	Explore in ECOTOX
7	XP_031597630.2	Y	49816	47969	Actinopteri	Oreochromis aureus	Blue tilapia	40S ribosomal protein S3 isoform X1	306658	pfam00189	Ribosomal_S3_C	84	84	84	3.633e-57	166.78	Y	1273	32.1	100	Y	2023 07 11 11:20:59	Y	Explore in ECOTOX
7	KAI0068344.1	N	15123	48021	Agaricomycetes	Artomyces pyxidatus	Basidiomycetes	40S ribosomal protein S3	306658	pfam00189	Ribosomal_S3_C	84	72	75	1.812e-48	144.82	Y	1273	32.1	86.84	Y	2023 07 11 11:20:59	Y	Explore in ECOTOX
7	KAG9190907.1	N	11832	48097	Dothideomycetes	Alternaria panax	Filamentous ascomycetes	40S ribosomal protein-like protein S3	306658	pfam00189	Ribosomal_S3_C	84	71	73	5.433e-48	143.66	N	1273	32.1	86.14	Y	2023 07 11 11:20:59	Y	Explore in ECOTOX
7	GJE86083.1	N	17137	48140	Agaricomycetes	Phanerochaete sordida	Basidiomycetes	40S ribosomal protein S3	306658	pfam00189	Ribosomal_S3_C	84	72	75	6.317e-49	145.98	Y	1273	32.1	87.53	Y	2023 07 11 11:20:59	Y	Explore in ECOTOX
7	NWY46741.1	Y	13444	48155	Aves	Sylvia atricapilla	Blackcap	RS3 protein	306658	pfam00189	Ribosomal_S3_C	84	84	84	3.633e-57	166.78	N	1273	32.1	100	Y	2023 07 11 11:20:59	Y	Explore in ECOTOX
7	XP_047451112.1	Y	45406	48193	Actinopteri	Mugil cephalus	Flathead mullet	40S ribosomal protein S3	306658	pfam00189	Ribosomal_S3_C	84	84	84	3.633e-57	166.78	Y	1273	32.1	100	Y	2023 07 11 11:20:59	Y	Explore in ECOTOX
7	XP_037139244.1	N	9895	48254	Saccharomycetes	Torulaspora globosa	True yeasts	uncharacterized protein HG536_0D00910	306658	pfam00189	Ribosomal_S3_C	84	65	75	3.679e-46	139.04	N	1273	32.1	83.37	Y	2023 07 11 11:20:59	Y	Explore in ECOTOX
7	VDP20826.1	N	25608	48269	Trematoda	Schistosoma margrebowiei	Blood flukes	unnamed protein product	306658	pfam00189	Ribosomal_S3_C	84	66	75	1.032e-45	137.89	N	1273	32.1	82.68	Y	2023 07 11 11:20:59	Y	Explore in ECOTOX
7	NWX20348.1	N	13717	48278	Aves	Aegotheles bennettii	Nightjars and others	RS3 protein	306658	pfam00189	Ribosomal_S3_C	84	84	84	3.633e-57	166.78	N	1273	32.1	100	Y	2023 07 11 11:20:59	Y	Explore in ECOTOX
7	NXF41109.1	Y	13974	48426	Aves	Nyctibius bracteatus	Rufous potoo	RS3 protein	306658	pfam00189	Ribosomal_S3_C	84	84	84	3.633e-57	166.78	N	1273	32.1	100	Y	2023 07 11 11:20:59	Y	Explore in ECOTOX
7	NXQ87683.1	Y	14112	48427	Aves	Nyctibius grandis	Nightjars and others	RS3 protein	306658	pfam00189	Ribosomal_S3_C	84	84	84	3.633e-57	166.78	Y	1273	32.1	100	Y	2023 07 11 11:20:59	Y	Explore in ECOTOX
7	NWX47698.1	Y	14617	48435	Aves	Steatornis caripensis	Oilbird	RS3 protein	306658	pfam00189	Ribosomal_S3_C	84	84	84	3.633e-57	166.78	N	1273	32.1	100	Y	2023 07 11 11:20:59	Y	Explore in ECOTOX
7	KAI1051407.1	Y	12997	48484	Sordariomycetes	Fusarium annulatum	Filamentous ascomycetes	hypothetical protein LB506_003376	306658	pfam00189	Ribosomal_S3_C	84	71	73	5.433e-48	143.66	N	1273	32.1	86.14	Y	2023 07 11 11:20:59	Y	Explore in ECOTOX
7	KAF5228089.1	Y	14942	48485	Sordariomycetes	Fusarium anthophilum	Filamentous ascomycetes	hypothetical protein FANTH_14603	306658	pfam00189	Ribosomal_S3_C	84	71	73	5.433e-48	143.66	N	1273	32.1	86.14	Y	2023 07 11 11:20:59	Y	Explore in ECOTOX
7	KAF5676332.1	Y	14081	48490	Sordariomycetes	Fusarium circinatum	Filamentous ascomycetes	40s ribosomal s3	306658	pfam00189	Ribosomal_S3_C	84	71	73	5.433e-48	143.66	N	1273	32.1	86.14	Y	2023 07 11 11:20:59	Y	Explore in ECOTOX
7	KAF5578051.1	Y	14141	48495	Sordariomycetes	Fusarium pseudoanthophilum	Filamentous ascomycetes	40s ribosomal s3	306658	pfam00189	Ribosomal_S3_C	84	71	73	5.433e-48	143.66	N	1273	32.1	86.14	Y	2023 07 11 11:20:59	Y	Explore in ECOTOX
7	XP_020629796.1	N	32639	48498	Anthozoa	Orbicella faveolata	Stony corals	40S ribosomal protein S3	306658	pfam00189	Ribosomal_S3_C	84	78	82	3.591e-54	159.46	Y	1273	32.1	95.61	Y	2023 07 11 11:20:59	Y	Explore in ECOTOX
7	KAF5689232.1	Y	14156	48507	Sordariomycetes	Fusarium denticulatum	Filamentous ascomycetes	40S ribosomal S3 protein	306658	pfam00189	Ribosomal_S3_C	84	71	73	5.433e-48	143.66	N	1273	32.1	86.14	Y	2023 07 11 11:20:59	Y	Explore in ECOTOX
7	KAG2044808.1	N	17154	48561	Agaricomycetes	Suillus americanus	Basidiomycetes	40S ribosomal protein S3	306658	pfam00189	Ribosomal_S3_C	84	73	75	1.734e-48	145.21	Y	1273	32.1	87.07	Y	2023 07 11 11:20:59	Y	Explore in ECOTOX
7	XP_041313635.1	N	27018	48563	Agaricomycetes	Suillus bovinus	Basidiomycetes	ribosomal protein S3	306658	pfam00189	Ribosomal_S3_C	84	73	75	1.734e-48	145.21	Y	1273	32.1	87.07	Y	2023 07 11 11:20:59	Y	Explore in ECOTOX
7	KAG2149965.1	Y	19816	48568	Agaricomycetes	Suillus cothurnatus	Basidiomycetes	ribosomal protein S3	306658	pfam00189	Ribosomal_S3_C	84	73	75	1.734e-48	145.21	Y	1273	32.1	87.07	Y	2023 07 11 11:20:59	Y	Explore in ECOTOX
7	KAG2072688.1	N	16888	48569	Agaricomycetes	Suillus decipiens	Basidiomycetes	ribosomal protein S3	306658	pfam00189	Ribosomal_S3_C	84	73	75	1.734e-48	145.21	Y	1273	32.1	87.07	Y	2023 07 11 11:20:59	Y	Explore in ECOTOX
7	KAG1757531.1	N	19389	48574	Agaricomycetes	Suillus lakei	Basidiomycetes	ribosomal protein S3	306658	pfam00189	Ribosomal_S3_C	84	73	75	1.734e-48	145.21	Y	1273	32.1	87.07	Y	2023 07 11 11:20:59	Y	Explore in ECOTOX
7	XP_041183957.1	N	33165	48578	Agaricomycetes	Suillus paluster	Basidiomycetes	ribosomal protein S3	306658	pfam00189	Ribosomal_S3_C	84	73	75	1.734e-48	145.21	Y	1273	32.1	87.07	Y	2023 07 11 11:20:59	Y	Explore in ECOTOX
7	KAG1783908.1	N	15115	48579	Agaricomycetes	Suillus placidus	Basidiomycetes	ribosomal protein S3	306658	pfam00189	Ribosomal_S3_C	84	73	75	1.734e-48	145.21	Y	1273	32.1	87.07	Y	2023 07 11 11:20:59	Y	Explore in ECOTOX
7	XP_041246933.1	N	34067	48586	Agaricomycetes	Suillus subalutaceus	Basidiomycetes	ribosomal protein S3	306658	pfam00189	Ribosomal_S3_C	84	73	75	1.734e-48	145.21	Y	1273	32.1	87.07	Y	2023 07 11 11:20:59	Y	Explore in ECOTOX
7	XP_041199227.1	N	31397	48587	Agaricomycetes	Suillus subaureus	Basidiomycetes	40S ribosomal protein S3	306658	pfam00189	Ribosomal_S3_C	84	73	75	1.734e-48	145.21	Y	1273	32.1	87.07	Y	2023 07 11 11:20:59	Y	Explore in ECOTOX
7	KAG1870054.1	N	22614	48588	Agaricomycetes	Suillus subluteus	Basidiomycetes	ribosomal protein S3	306658	pfam00189	Ribosomal_S3_C	84	73	75	1.734e-48	145.21	Y	1273	32.1	87.07	Y	2023 07 11 11:20:59	Y	Explore in ECOTOX
7	KAG1881697.1	Y	17205	48589	Agaricomycetes	Suillus tomentosus	Basidiomycetes	40S ribosomal protein S3	306658	pfam00189	Ribosomal_S3_C	84	73	75	1.734e-48	145.21	Y	1273	32.1	87.07	Y	2023 07 11 11:20:59	Y	Explore in ECOTOX
7	KAG1833846.1	Y	17065	48592	Agaricomycetes	Suillus variegatus	Basidiomycetes	ribosomal protein S3	306658	pfam00189	Ribosomal_S3_C	84	73	75	1.734e-48	145.21	Y	1273	32.1	87.07	Y	2023 07 11 11:20:59	Y	Explore in ECOTOX
7	KAG2350404.1	Y	15795	48593	Agaricomycetes	Suillus weaverae	Basidiomycetes	40S ribosomal protein S3	306658	pfam00189	Ribosomal_S3_C	84	73	75	1.734e-48	145.21	Y	1273	32.1	87.07	Y	2023 07 11 11:20:59	Y	Explore in ECOTOX
7	KUM62925.1	N	11762	48697	Eurotiomycetes	Penicillium freii	Green and blue molds	hypothetical protein ACN42_g4184	306658	pfam00189	Ribosomal_S3_C	84	71	74	8.132e-49	145.98	N	1273	32.1	87.53	Y	2023 07 11 11:20:59	Y	Explore in ECOTOX
7	XP_007552424.1	Y	49657	48698	Actinopteri	Poecilia formosa	Amazon molly	PREDICTED: 40S ribosomal protein S3	306658	pfam00189	Ribosomal_S3_C	84	84	84	3.633e-57	166.78	Y	1273	32.1	100	Y	2023 07 11 11:20:59	Y	Explore in ECOTOX
7	XP_014913420.1	Y	47232	48699	Actinopteri	Poecilia latipinna	Sailfin molly	PREDICTED: 40S ribosomal protein S3	306658	pfam00189	Ribosomal_S3_C	84	84	84	3.633e-57	166.78	Y	1273	32.1	100	Y	2023 07 11 11:20:59	Y	Explore in ECOTOX
7	XP_014841610.1	Y	47807	48701	Actinopteri	Poecilia mexicana	Shortfin molly	PREDICTED: 40S ribosomal protein S3	306658	pfam00189	Ribosomal_S3_C	84	84	84	3.633e-57	166.78	Y	1273	32.1	100	Y	2023 07 11 11:20:59	Y	Explore in ECOTOX
7	VBB86646.1	Y	10493	48703	Sordariomycetes	Podospora comata	Filamentous ascomycetes	Putative cytosolic 40S ribosomal protein Rps3	306658	pfam00189	Ribosomal_S3_C	84	71	74	1.318e-48	145.21	N	1273	32.1	87.07	Y	2023 07 11 11:20:59	Y	Explore in ECOTOX
7	ODM97412.1	N	20400	48709	Collembola	Orchesella cincta	Springtails	40S ribosomal protein S3-A	306658	pfam00189	Ribosomal_S3_C	84	80	82	3.242e-55	162.16	N	1273	32.1	97.23	Y	2023 07 11 11:20:59	Y	Explore in ECOTOX
7	XP_046046783.1	Y	33993	48865	Sordariomycetes	Fusarium redolens	Filamentous ascomycetes	ribosomal protein S3	306658	pfam00189	Ribosomal_S3_C	84	71	73	5.433e-48	143.66	N	1273	32.1	86.14	Y	2023 07 11 11:20:59	Y	Explore in ECOTOX
7	XP_005429226.2	N	20686	48883	Aves	Geospiza fortis	Medium ground-finch	40S ribosomal protein S3	306658	pfam00189	Ribosomal_S3_C	84	84	84	3.633e-57	166.78	Y	1273	32.1	100	Y	2023 07 11 11:20:59	Y	Explore in ECOTOX
7	NWZ85538.1	Y	14278	48891	Aves	Poecile atricapillus	Black-capped chickadee	RS3 protein	306658	pfam00189	Ribosomal_S3_C	84	84	84	3.633e-57	166.78	N	1273	32.1	100	Y	2023 07 11 11:20:59	Y	Explore in ECOTOX
7	CDU26323.1	N	14469	49012	Ustilaginomycetes	Sporisorium scitamineum	Smuts	probable 40S ribosomal protein S3	306658	pfam00189	Ribosomal_S3_C	84	70	75	1.038e-47	143.28	Y	1273	32.1	85.91	Y	2023 07 11 11:20:59	Y	Explore in ECOTOX
7	XP_027167553.1	Y	38190	49369	Magnoliopsida	Coffea eugenioides	Coffee	40S ribosomal protein S3-3	306658	pfam00189	Ribosomal_S3_C	84	72	76	1.047e-48	145.59	N	1273	32.1	87.3	Y	2023 07 11 11:20:59	Y	Explore in ECOTOX
7	CDP03106.1	Y	26476	49390	Magnoliopsida	Coffea canephora	Robusta coffee	unnamed protein product	306658	pfam00189	Ribosomal_S3_C	84	72	77	7.868e-49	145.98	N	1273	32.1	87.53	Y	2023 07 11 11:20:59	Y	Explore in ECOTOX
7	XP_019232211.1	N	78306	49451	Magnoliopsida	Nicotiana attenuata	Nightshade family	PREDICTED: 40S ribosomal protein S3-3-like	306658	pfam00189	Ribosomal_S3_C	84	72	77	3.342e-49	146.75	Y	1273	32.1	87.99	Y	2023 07 11 11:20:59	Y	Explore in ECOTOX
7	KAH7435380.1	N	74337	49495	Polypodiopsida	Ceratopteris richardii	Vascular plants	hypothetical protein KP509_06G062500	306658	pfam00189	Ribosomal_S3_C	84	74	78	4.06e-50	149.06	N	1273	32.1	89.38	Y	2023 07 11 11:20:59	Y	Explore in ECOTOX
7	NXO86489.1	Y	13780	50251	Aves	Sitta europaea	Wood nuthatch	RS3 protein	306658	pfam00189	Ribosomal_S3_C	84	84	84	3.633e-57	166.78	Y	1273	32.1	100	Y	2023 07 11 11:20:59	Y	Explore in ECOTOX
7	QDS74114.1	N	10868	50376	Dothideomycetes	Venturia effusa	Filamentous ascomycetes	40S ribosomal protein S3	306658	pfam00189	Ribosomal_S3_C	84	71	73	3.823e-48	144.05	N	1273	32.1	86.37	Y	2023 07 11 11:20:59	Y	Explore in ECOTOX
7	XP_028145906.1	N	28649	50390	Insecta	Diabrotica virgifera virgifera	Western corn rootworm	40S ribosomal protein S3-A	306658	pfam00189	Ribosomal_S3_C	58	53	53	7.133e-34	107.46	N	1273	32.1	64.43	Y	2023 07 11 11:20:59	Y	Explore in ECOTOX
7	XP_009889291.1	Y	30700	50402	Aves	Charadrius vociferus	Killdeer	PREDICTED: 40S ribosomal protein S3 isoform X2	306658	pfam00189	Ribosomal_S3_C	84	84	84	3.633e-57	166.78	Y	1273	32.1	100	Y	2023 07 11 11:20:59	Y	Explore in ECOTOX
7	XP_022795354.1	N	57622	50429	Anthozoa	Stylophora pistillata	Stony corals	40S ribosomal protein S3	306658	pfam00189	Ribosomal_S3_C	84	78	81	1.125e-53	158.3	Y	1273	32.1	94.92	Y	2023 07 11 11:20:59	Y	Explore in ECOTOX
7	KFK31201.1	N	23613	50452	Magnoliopsida	Arabis alpina	Gray rockcress	hypothetical protein AALP_AA6G081300	306658	pfam00189	Ribosomal_S3_C	84	72	76	6.747e-49	145.98	N	1273	32.1	87.53	Y	2023 07 11 11:20:59	Y	Explore in ECOTOX
7	KAF1919130.1	N	11165	50730	Dothideomycetes	Ampelomyces quisqualis	Filamentous ascomycetes	ribosomal protein S3	306658	pfam00189	Ribosomal_S3_C	84	71	73	3.388e-48	144.44	N	1273	32.1	86.6	Y	2023 07 11 11:20:59	Y	Explore in ECOTOX
7	XP_037378874.1	Y	39579	50954	Mammalia	Talpa occidentalis	Iberian mole	40S ribosomal protein S3	306658	pfam00189	Ribosomal_S3_C	84	84	84	3.633e-57	166.78	Y	1273	32.1	100	Y	2023 07 11 11:20:59	Y	Explore in ECOTOX
7	KAG9296198.1	N	23946	50956	Glomeromycetes	Geosiphon pyriformis	Glomeromycetes	hypothetical protein G9A89_014790	306658	pfam00189	Ribosomal_S3_C	83	71	74	2.884e-48	144.44	Y	1273	32.1	86.6	Y	2023 07 11 11:20:59	Y	Explore in ECOTOX
7	TDL28472.1	N	17134	50990	Agaricomycetes	Rickenella mellea	Basidiomycetes	40S ribosomal protein S3	306658	pfam00189	Ribosomal_S3_C	84	71	75	5.997e-48	143.66	Y	1273	32.1	86.14	Y	2023 07 11 11:20:59	Y	Explore in ECOTOX
7	KIH51685.1	N	27568	51022	Chromadorea	Ancylostoma duodenale	Roundworms	ribosomal protein S3	306658	pfam00189	Ribosomal_S3_C	84	71	77	1.571e-48	145.21	N	1273	32.1	87.07	Y	2023 07 11 11:20:59	Y	Explore in ECOTOX
7	VDD86952.1	N	13014	51028	Chromadorea	Enterobius vermicularis	Human pinworm	unnamed protein product	306658	pfam00189	Ribosomal_S3_C	84	71	76	4.314e-48	144.05	N	1273	32.1	86.37	Y	2023 07 11 11:20:59	Y	Explore in ECOTOX
7	XP_013296259.1	N	38496	51031	Chromadorea	Necator americanus	New World hookworm	ribosomal protein S3	306658	pfam00189	Ribosomal_S3_C	84	71	77	1.571e-48	145.21	N	1273	32.1	87.07	Y	2023 07 11 11:20:59	Y	Explore in ECOTOX
7	KAG0503884.1	N	58596	51239	Magnoliopsida	Vanilla planifolia	Cultivated vanilla	hypothetical protein HPP92_003956	306658	pfam00189	Ribosomal_S3_C	84	75	78	1.029e-50	150.6	N	1273	32.1	90.3	Y	2023 07 11 11:20:59	Y	Explore in ECOTOX
7	XP_018844535.1	N	87203	51240	Magnoliopsida	Juglans regia	English walnut	40S ribosomal protein S3-3-like	306658	pfam00189	Ribosomal_S3_C	84	73	78	7.185e-50	148.67	N	1273	32.1	89.14	Y	2023 07 11 11:20:59	Y	Explore in ECOTOX
7	XP_036180846.1	Y	106890	51298	Mammalia	Myotis myotis	Common bats	40S ribosomal protein S3	306658	pfam00189	Ribosomal_S3_C	84	84	84	3.633e-57	166.78	Y	1273	32.1	100	Y	2023 07 11 11:20:59	Y	Explore in ECOTOX
7	CDJ53616.1	N	8729	51314	Conoidasida	Eimeria brunetti	Apicomplexans	40S ribosomal protein S3, putative	306658	pfam00189	Ribosomal_S3_C	55	36	43	1.086e-21	76.64	N	1273	32.1	45.95	Y	2023 07 11 11:20:59	Y	Explore in ECOTOX
7	XP_013440444.1	N	17241	51315	Conoidasida	Eimeria necatrix	Apicomplexans	40S ribosomal protein S3, putative	306658	pfam00189	Ribosomal_S3_C	29	27	27	7.541e-13	53.53	N	1273	32.1	32.1	Y	2023 07 11 11:20:59	Y	Explore in ECOTOX
7	XP_004656327.1	Y	45145	51337	Mammalia	Jaculus jaculus	Lesser Egyptian jerboa	40S ribosomal protein S3	306658	pfam00189	Ribosomal_S3_C	84	84	84	3.633e-57	166.78	Y	1273	32.1	100	Y	2023 07 11 11:20:59	Y	Explore in ECOTOX
7	XP_020011064.1	Y	37576	51338	Mammalia	Castor canadensis	American beaver	40S ribosomal protein S3	306658	pfam00189	Ribosomal_S3_C	84	84	84	3.633e-57	166.78	Y	1273	32.1	100	Y	2023 07 11 11:20:59	Y	Explore in ECOTOX
7	CAD6219206.1	N	27936	51543	Insecta	Cotesia congregata	Wasps, ants, and bees	GSCOCG00004857001-RA-CDS	306658	pfam00189	Ribosomal_S3_C	84	78	80	8.301e-53	155.99	N	1273	32.1	93.53	Y	2023 07 11 11:20:59	Y	Explore in ECOTOX
7	CAA7403882.1	N	64380	51605	Magnoliopsida	Spirodela intermedia	Arum family	unnamed protein product	306658	pfam00189	Ribosomal_S3_C	84	75	78	1.029e-50	150.6	N	1273	32.1	90.3	Y	2023 07 11 11:20:59	Y	Explore in ECOTOX
7	XP_044548285.1	N	26592	51637	Vahlkampfiidae	Naegleria lovaniensis	Eucaryotes	uncharacterized protein C9374_005186	306658	pfam00189	Ribosomal_S3_C	84	60	69	7.291e-39	120.94	N	1273	32.1	72.52	Y	2023 07 11 11:20:59	Y	Explore in ECOTOX
7	NP_001292406.1	N	60490	51655	Insecta	Plutella xylostella	Diamondback moth	40S ribosomal protein S3	306658	pfam00189	Ribosomal_S3_C	84	78	81	3.849e-53	156.76	Y	1273	32.1	93.99	Y	2023 07 11 11:20:59	Y	Explore in ECOTOX
7	ABA01099.1	N	17051	51695	Chlorophyceae	Chlamydomonas incerta	Green algae	40S ribosomal protein S3	306658	pfam00189	Ribosomal_S3_C	84	70	74	1.99e-46	139.81	N	1273	32.1	83.83	Y	2023 07 11 11:20:59	Y	Explore in ECOTOX
7	GIL57665.1	N	24067	51714	Chlorophyceae	Volvox africanus	Green algae	hypothetical protein Vafri_12848	306658	pfam00189	Ribosomal_S3_C	84	70	75	1.146e-47	142.9	N	1273	32.1	85.68	Y	2023 07 11 11:20:59	Y	Explore in ECOTOX
7	XP_010936963.1	N	44189	51953	Magnoliopsida	Elaeis guineensis	African oil palm	40S ribosomal protein S3-3	306658	pfam00189	Ribosomal_S3_C	84	75	78	1.029e-50	150.6	N	1273	32.1	90.3	Y	2023 07 11 11:20:59	Y	Explore in ECOTOX
7	XP_033953223.1	N	38014	52239	Actinopteri	Pseudochaenichthys georgianus	South Georgia icefish	40S ribosomal protein S3	306658	pfam00189	Ribosomal_S3_C	84	84	84	3.633e-57	166.78	Y	1273	32.1	100	Y	2023 07 11 11:20:59	Y	Explore in ECOTOX
7	TID28609.1	N	5064	52247	Saccharomycetes	[Candida] inconspicua	True yeasts	hypothetical protein CANINC_002365	306658	pfam00189	Ribosomal_S3_C	84	59	71	1.71e-40	124.79	N	1273	32.1	74.82	Y	2023 07 11 11:20:59	Y	Explore in ECOTOX
7	KAF7491185.1	N	20068	52283	Arachnida	Sarcoptes scabiei	Mites and ticks	40S ribosomal protein S3	306658	pfam00189	Ribosomal_S3_C	84	77	79	1.627e-51	152.53	Y	1273	32.1	91.45	Y	2023 07 11 11:20:59	Y	Explore in ECOTOX
7	KAH0625268.1	N	16952	52577	Lepidosauria	Phrynosoma platyrhinos	Desert horned lizard	hypothetical protein JD844_033680	306658	pfam00189	Ribosomal_S3_C	84	84	84	3.633e-57	166.78	N	1273	32.1	100	Y	2023 07 11 11:20:59	Y	Explore in ECOTOX
7	KHJ36434.1	N	6693	52586	Leotiomycetes	Erysiphe necator	Grape powdery mildew	putative 40s ribosomal protein s3	306658	pfam00189	Ribosomal_S3_C	84	71	74	1.318e-48	145.21	N	1273	32.1	87.07	Y	2023 07 11 11:20:59	Y	Explore in ECOTOX
7	NXO23862.1	N	13483	52622	Aves	Cisticola juncidis	Song birds	RS3 protein	306658	pfam00189	Ribosomal_S3_C	84	84	84	3.633e-57	166.78	N	1273	32.1	100	Y	2023 07 11 11:20:59	Y	Explore in ECOTOX
7	XP_010574932.1	Y	25384	52644	Aves	Haliaeetus leucocephalus	Bald eagle	PREDICTED: 40S ribosomal protein S3	306658	pfam00189	Ribosomal_S3_C	84	84	84	3.633e-57	166.78	Y	1273	32.1	100	Y	2023 07 11 11:20:59	Y	Explore in ECOTOX
7	XP_013880611.1	N	35359	52670	Actinopteri	Austrofundulus limnaeus	New World rivulines	PREDICTED: 40S ribosomal protein S3	306658	pfam00189	Ribosomal_S3_C	84	84	84	3.633e-57	166.78	Y	1273	32.1	100	Y	2023 07 11 11:20:59	Y	Explore in ECOTOX
7	NXJ34584.1	Y	13317	52777	Aves	Ciconia maguari	Storks	RS3 protein	306658	pfam00189	Ribosomal_S3_C	84	84	84	3.633e-57	166.78	Y	1273	32.1	100	Y	2023 07 11 11:20:59	Y	Explore in ECOTOX
7	KAG2327673.1	N	97166	52824	Magnoliopsida	Brassica carinata	Abyssinian mustard	hypothetical protein Bca52824_010401	306658	pfam00189	Ribosomal_S3_C	84	69	75	1.778e-47	142.51	N	1273	32.1	85.45	Y	2023 07 11 11:20:59	Y	Explore in ECOTOX
7	THU60087.1	Y	32919	52838	Magnoliopsida	Musa balbisiana	Balbis banana	hypothetical protein C4D60_Mb07t08940	306658	pfam00189	Ribosomal_S3_C	84	74	78	1.946e-50	149.83	N	1273	32.1	89.84	Y	2023 07 11 11:20:59	Y	Explore in ECOTOX
7	XP_035479066.1	N	104818	52904	Actinopteri	Scophthalmus maximus	Turbot	40S ribosomal protein S3	306658	pfam00189	Ribosomal_S3_C	84	84	84	3.633e-57	166.78	Y	1273	32.1	100	Y	2023 07 11 11:20:59	Y	Explore in ECOTOX
7	KAH8954182.1	N	45321	53036	Sphagnopsida	Sphagnum fallax	Mosses	hypothetical protein BDL97_08G066100	306658	pfam00189	Ribosomal_S3_C	84	75	78	1.041e-50	150.6	N	1273	32.1	90.3	Y	2023 07 11 11:20:59	Y	Explore in ECOTOX
7	EPB80240.1	N	81591	53326	Chromadorea	Ancylostoma ceylanicum	Roundworms	ribosomal protein S3	306658	pfam00189	Ribosomal_S3_C	84	71	77	1.571e-48	145.21	N	1273	32.1	87.07	Y	2023 07 11 11:20:59	Y	Explore in ECOTOX
7	VDD83341.1	N	10609	53468	Cestoda	Mesocestoides corti	Tapeworms	unnamed protein product	306658	pfam00189	Ribosomal_S3_C	84	69	76	1.05e-47	142.9	N	1273	32.1	85.68	Y	2023 07 11 11:20:59	Y	Explore in ECOTOX
7	KAE9333669.1	N	281665	53985	Peronosporales	Phytophthora fragariae	Heterokonts	40S ribosomal protein	306658	pfam00189	Ribosomal_S3_C	84	59	73	1.748e-40	124.79	N	1273	32.1	74.82	Y	2023 07 11 11:20:59	Y	Explore in ECOTOX
7	KAG3074745.1	Y	77517	53986	Peronosporales	Phytophthora idaei	Heterokonts	40S ribosomal protein	306658	pfam00189	Ribosomal_S3_C	84	59	73	3.446e-41	126.72	N	1273	32.1	75.98	Y	2023 07 11 11:20:59	Y	Explore in ECOTOX
7	NXU22972.1	Y	11831	54017	Aves	Thalassarche chlororhynchos	Atlantic yellow-nosed albatross	RS3 protein	306658	pfam00189	Ribosomal_S3_C	84	84	84	3.633e-57	166.78	Y	1273	32.1	100	Y	2023 07 11 11:20:59	Y	Explore in ECOTOX
7	NXG87533.1	Y	13947	54059	Aves	Stercorarius parasiticus	Shorebirds and others	RS3 protein	306658	pfam00189	Ribosomal_S3_C	84	84	84	3.633e-57	166.78	N	1273	32.1	100	Y	2023 07 11 11:20:59	Y	Explore in ECOTOX
7	KAF8356686.1	N	28592	54126	Chromadorea	Pristionchus pacificus	Roundworms	rps-3	306658	pfam00189	Ribosomal_S3_C	84	71	78	2.661e-48	144.44	N	1273	32.1	86.6	Y	2023 07 11 11:20:59	Y	Explore in ECOTOX
7	XP_033050008.1	Y	64510	54180	Mammalia	Trachypithecus francoisi	Francois's langur	40S ribosomal protein S3	306658	pfam00189	Ribosomal_S3_C	84	84	84	3.633e-57	166.78	Y	1273	32.1	100	Y	2023 07 11 11:20:59	Y	Explore in ECOTOX
7	XP_032366555.1	N	64528	54343	Actinopteri	Etheostoma spectabile	Orangethroat darter	40S ribosomal protein S3	306658	pfam00189	Ribosomal_S3_C	84	84	84	3.633e-57	166.78	Y	1273	32.1	100	Y	2023 07 11 11:20:59	Y	Explore in ECOTOX
7	NXO60720.1	Y	14352	54356	Aves	Aramus guarauna	Limpkin	RS3 protein	306658	pfam00189	Ribosomal_S3_C	84	84	84	3.633e-57	166.78	Y	1273	32.1	100	Y	2023 07 11 11:20:59	Y	Explore in ECOTOX
7	NXI94275.1	Y	13920	54359	Aves	Psophia crepitans	Common trumpeter	RS3 protein	306658	pfam00189	Ribosomal_S3_C	84	84	84	3.633e-57	166.78	Y	1273	32.1	100	Y	2023 07 11 11:20:59	Y	Explore in ECOTOX
7	KFQ25973.1	Y	29408	54374	Aves	Mesitornis unicolor	Brown roatelo	40S ribosomal protein S3, partial	306658	pfam00189	Ribosomal_S3_C	84	84	84	3.633e-57	166.78	N	1273	32.1	100	Y	2023 07 11 11:20:59	Y	Explore in ECOTOX
7	KFP68191.1	Y	27819	54380	Aves	Cariama cristata	Red-legged seriema	40S ribosomal protein S3, partial	306658	pfam00189	Ribosomal_S3_C	84	84	84	3.633e-57	166.78	N	1273	32.1	100	Y	2023 07 11 11:20:59	Y	Explore in ECOTOX
7	KFW11955.1	N	27322	54383	Aves	Eurypyga helias	Sunbittern	40S ribosomal protein S3, partial	306658	pfam00189	Ribosomal_S3_C	72	72	72	5.679e-49	145.98	N	1273	32.1	87.53	Y	2023 07 11 11:20:59	Y	Explore in ECOTOX
7	NWW94920.1	Y	13756	54386	Aves	Rhynochetos jubatus	Kagu	RS3 protein	306658	pfam00189	Ribosomal_S3_C	84	84	84	3.633e-57	166.78	N	1273	32.1	100	Y	2023 07 11 11:20:59	Y	Explore in ECOTOX
7	NXT02478.1	Y	13337	54508	Aves	Jacana jacana	Wattled jacana	RS3 protein	306658	pfam00189	Ribosomal_S3_C	84	84	84	3.633e-57	166.78	Y	1273	32.1	100	Y	2023 07 11 11:20:59	Y	Explore in ECOTOX
7	TGO57056.1	Y	12440	54673	Leotiomycetes	Botryotinia convoluta	Filamentous ascomycetes	hypothetical protein BCON_0070g00280	306658	pfam00189	Ribosomal_S3_C	84	70	73	1.72e-47	142.51	N	1273	32.1	85.45	Y	2023 07 11 11:20:59	Y	Explore in ECOTOX
7	KEG04729.1	N	14864	54757	Aconoidasida	Plasmodium vinckei vinckei	Haemosporidians	40S ribosomal protein	306658	pfam00189	Ribosomal_S3_C	84	64	71	2.672e-42	129.41	N	1273	32.1	77.6	Y	2023 07 11 11:20:59	Y	Explore in ECOTOX
7	XP_043722347.1	N	39365	54955	Magnoliopsida	Telopea speciosissima	Protea family	40S ribosomal protein S3-3-like	306658	pfam00189	Ribosomal_S3_C	84	75	78	1.029e-50	150.6	N	1273	32.1	90.3	Y	2023 07 11 11:20:59	Y	Explore in ECOTOX
7	NXK25746.1	Y	13971	54971	Aves	Arenaria interpres	Ruddy turnstone	RS3 protein	306658	pfam00189	Ribosomal_S3_C	84	84	84	3.633e-57	166.78	Y	1273	32.1	100	Y	2023 07 11 11:20:59	Y	Explore in ECOTOX
7	KAF4307837.1	Y	14341	55169	Dothideomycetes	Botryosphaeria dothidea	Filamentous ascomycetes	Ribosomal protein S3	306658	pfam00189	Ribosomal_S3_C	84	72	75	2.773e-49	147.13	N	1273	32.1	88.22	Y	2023 07 11 11:20:59	Y	Explore in ECOTOX
7	GAY65387.1	Y	38114	55188	Magnoliopsida	Citrus unshiu	Satsuma mandarin	hypothetical protein CUMW_240700	306658	pfam00189	Ribosomal_S3_C	84	74	78	1.946e-50	149.83	N	1273	32.1	89.84	Y	2023 07 11 11:20:59	Y	Explore in ECOTOX
7	XP_039600171.1	Y	64385	55291	Cladistia	Polypterus senegalus	Gray bichir	40S ribosomal protein S3	306658	pfam00189	Ribosomal_S3_C	84	84	84	3.633e-57	166.78	Y	1273	32.1	100	Y	2023 07 11 11:20:59	Y	Explore in ECOTOX
7	KAG0128174.1	N	11956	55307	Pezizomycetes	Tuber indicum	Truffles	hypothetical protein HOY82DRAFT_671678	306658	pfam00189	Ribosomal_S3_C	84	71	74	1.812e-48	144.82	N	1273	32.1	86.84	Y	2023 07 11 11:20:59	Y	Explore in ECOTOX
7	KAI0322718.1	N	14787	55340	Agaricomycetes	Amylostereum chailletii	Basidiomycetes	40S ribosomal protein S3	306658	pfam00189	Ribosomal_S3_C	84	72	75	1.812e-48	144.82	Y	1273	32.1	86.84	Y	2023 07 11 11:20:59	Y	Explore in ECOTOX
7	XP_031267894.1	N	41421	55513	Magnoliopsida	Pistacia vera	Pistachio	40S ribosomal protein S3-3-like	306658	pfam00189	Ribosomal_S3_C	84	75	78	1.029e-50	150.6	N	1273	32.1	90.3	Y	2023 07 11 11:20:59	Y	Explore in ECOTOX
7	KAH9082163.1	N	18259	55514	Agaricomycetes	Lactarius deliciosus	Basidiomycetes	ribosomal protein S3	306658	pfam00189	Ribosomal_S3_C	84	72	75	1.812e-48	144.82	Y	1273	32.1	86.84	Y	2023 07 11 11:20:59	Y	Explore in ECOTOX
7	XP_001713438.1	N	1837	55529	Cryptophyceae	Guillardia theta	Cryptomonads	40S ribosomal protein S3	306658	pfam00189	Ribosomal_S3_C	84	51	65	2.191e-35	112.08	N	1273	32.1	67.2	Y	2023 07 11 11:20:59	Y	Explore in ECOTOX
7	TFK04039.1	Y	21675	55544	Testudinata	Platysternon megacephalum	Big-headed turtle	protein disulfide-isomerase A4	306658	pfam00189	Ribosomal_S3_C	84	84	84	3.633e-57	166.78	Y	1273	32.1	100	Y	2023 07 11 11:20:59	Y	Explore in ECOTOX
7	AAX48878.1	N	354	55567	Demospongiae	Suberites domuncula	Sponges	S3	306658	pfam00189	Ribosomal_S3_C	84	73	77	1.533e-49	147.9	Y	1273	32.1	88.68	Y	2023 07 11 11:20:59	Y	Explore in ECOTOX
7	KAH7683726.1	N	38707	55571	Magnoliopsida	Dioscorea alata	Greater yam	small subunit ribosomal protein S3e protein	306658	pfam00189	Ribosomal_S3_C	84	75	78	1.029e-50	150.6	N	1273	32.1	90.3	Y	2023 07 11 11:20:59	Y	Explore in ECOTOX
7	XP_039145276.1	N	33441	55577	Magnoliopsida	Dioscorea cayenensis subsp. rotundata	Guinea yam	40S ribosomal protein S3-3-like	306658	pfam00189	Ribosomal_S3_C	84	75	78	2.244e-50	149.83	N	1273	32.1	89.84	Y	2023 07 11 11:20:59	Y	Explore in ECOTOX
7	KFO80270.1	Y	30502	55661	Aves	Cuculus canorus	Common cuckoo	40S ribosomal protein S3, partial	306658	pfam00189	Ribosomal_S3_C	84	84	84	3.633e-57	166.78	N	1273	32.1	100	Y	2023 07 11 11:20:59	Y	Explore in ECOTOX
7	KAH9507866.1	N	26544	55810	Gastropoda	Bulinus truncatus	Gastropods	40S ribosomal protein S3	306658	pfam00189	Ribosomal_S3_C	84	79	82	6.084e-54	158.69	N	1273	32.1	95.15	Y	2023 07 11 11:20:59	Y	Explore in ECOTOX
7	UDM69837.1	N	88	55985	Insecta	Ips sexdentatus	Bark beetles	60S ribosomal protein L17-like protein, partial	306658	pfam00189	Ribosomal_S3_C	84	76	79	5.861e-52	153.68	N	1273	32.1	92.15	Y	2023 07 11 11:20:59	Y	Explore in ECOTOX
7	NXC76138.1	Y	13658	56067	Aves	Anhinga anhinga	American anhinga	RS3 protein	306658	pfam00189	Ribosomal_S3_C	84	84	84	3.633e-57	166.78	N	1273	32.1	100	Y	2023 07 11 11:20:59	Y	Explore in ECOTOX
7	NWI31586.1	Y	13011	56068	Aves	Sula dactylatra	Masked booby	RS3 protein	306658	pfam00189	Ribosomal_S3_C	84	84	84	3.633e-57	166.78	Y	1273	32.1	100	Y	2023 07 11 11:20:59	Y	Explore in ECOTOX
7	ABZ04254.1	N	145	56195	Pilidiophora	Lineus viridis	Heteronemertine worms	ribosomal protein rps3, partial	306658	pfam00189	Ribosomal_S3_C	84	81	82	5.315e-55	161.38	N	1273	32.1	96.77	Y	2023 07 11 11:20:59	Y	Explore in ECOTOX
7	OBS72444.1	N	24524	56216	Mammalia	Neotoma lepida	Desert woodrat	hypothetical protein A6R68_12983	306658	pfam00189	Ribosomal_S3_C	84	84	84	3.633e-57	166.78	N	1273	32.1	100	Y	2023 07 11 11:20:59	Y	Explore in ECOTOX
7	NXR02076.1	Y	12898	56258	Aves	Sagittarius serpentarius	Hawks and eagles	RS3 protein	306658	pfam00189	Ribosomal_S3_C	84	84	84	3.633e-57	166.78	Y	1273	32.1	100	Y	2023 07 11 11:20:59	Y	Explore in ECOTOX
7	NXS74571.1	Y	12873	56262	Aves	Pandion haliaetus	Osprey	RS3 protein	306658	pfam00189	Ribosomal_S3_C	84	84	84	3.633e-57	166.78	N	1273	32.1	100	Y	2023 07 11 11:20:59	Y	Explore in ECOTOX
7	NXJ84611.1	N	14194	56311	Aves	Trogon melanurus	Black-tailed trogon	RS3 protein	306658	pfam00189	Ribosomal_S3_C	84	84	84	3.633e-57	166.78	Y	1273	32.1	100	Y	2023 07 11 11:20:59	Y	Explore in ECOTOX
7	XP_032846752.1	Y	53370	56313	Aves	Tyto alba	Barn owl	40S ribosomal protein S3	306658	pfam00189	Ribosomal_S3_C	84	84	84	3.633e-57	166.78	Y	1273	32.1	100	Y	2023 07 11 11:20:59	Y	Explore in ECOTOX
7	NXK14087.1	Y	14398	56343	Aves	Herpetotheres cachinnans	Falcons and others	RS3 protein	306658	pfam00189	Ribosomal_S3_C	84	84	84	3.633e-57	166.78	N	1273	32.1	100	Y	2023 07 11 11:20:59	Y	Explore in ECOTOX
7	AFM36762.1	N	298	56364	Insecta	Agrotis ipsilon	Black cutworm moth	ribosomal protein S3, partial	306658	pfam00189	Ribosomal_S3_C	84	78	81	3.849e-53	156.76	Y	1273	32.1	93.99	Y	2023 07 11 11:20:59	Y	Explore in ECOTOX
7	SGZ40114.1	N	4080	56406	Saccharomycetes	Hanseniaspora guilliermondii	True yeasts	probable 40S ribosomal protein S3	306658	pfam00189	Ribosomal_S3_C	84	56	72	2.988e-41	126.72	N	1273	32.1	75.98	Y	2023 07 11 11:20:59	Y	Explore in ECOTOX
7	OEJ88359.1	N	4661	56408	Saccharomycetes	Hanseniaspora osmophila	True yeasts	40S ribosomal protein S3	306658	pfam00189	Ribosomal_S3_C	84	63	75	1.499e-45	137.5	N	1273	32.1	82.45	Y	2023 07 11 11:20:59	Y	Explore in ECOTOX
7	KAF9785797.1	N	13335	56493	Agaricomycetes	Thelephora terrestris	Basidiomycetes	ribosomal protein S3	306658	pfam00189	Ribosomal_S3_C	84	70	73	6.638e-47	140.97	N	1273	32.1	84.53	Y	2023 07 11 11:20:59	Y	Explore in ECOTOX
7	KAA1111071.1	N	75530	56615	Pucciniomycetes	Puccinia graminis f. sp. tritici	Rusts	40S ribosomal protein S3	306658	pfam00189	Ribosomal_S3_C	84	73	74	4.458e-48	144.05	N	1273	32.1	86.37	Y	2023 07 11 11:20:59	Y	Explore in ECOTOX
7	XP_025592433.1	Y	53723	56646	Sordariomycetes	Fusarium venenatum	Filamentous ascomycetes	uncharacterized protein FVRRES_08795	306658	pfam00189	Ribosomal_S3_C	84	71	73	5.433e-48	143.66	N	1273	32.1	86.14	Y	2023 07 11 11:20:59	Y	Explore in ECOTOX
7	KAF5579551.1	Y	14407	56676	Sordariomycetes	Fusarium pseudocircinatum	Filamentous ascomycetes	40s ribosomal s3	306658	pfam00189	Ribosomal_S3_C	84	71	73	5.433e-48	143.66	N	1273	32.1	86.14	Y	2023 07 11 11:20:59	Y	Explore in ECOTOX
7	XP_029302717.1	N	37869	56716	Actinopteri	Cottoperca gobio	Thornfishes	40S ribosomal protein S3	306658	pfam00189	Ribosomal_S3_C	84	84	84	3.633e-57	166.78	Y	1273	32.1	100	Y	2023 07 11 11:20:59	Y	Explore in ECOTOX
7	XP_020512329.1	N	36766	56723	Actinopteri	Labrus bergylta	Ballan wrasse	40S ribosomal protein S3	306658	pfam00189	Ribosomal_S3_C	84	84	84	3.633e-57	166.78	Y	1273	32.1	100	Y	2023 07 11 11:20:59	Y	Explore in ECOTOX
7	OVA08366.1	N	22024	56857	Magnoliopsida	Macleaya cordata	Poppy family	Ribosomal protein S3	306658	pfam00189	Ribosomal_S3_C	84	75	78	1.029e-50	150.6	N	1273	32.1	90.3	Y	2023 07 11 11:20:59	Y	Explore in ECOTOX
7	KAG6548555.1	N	18795	56867	Marchantiopsida	Marchantia paleacea	Liverworts	hypothetical protein Mapa_010043	306658	pfam00189	Ribosomal_S3_C	84	75	78	1.041e-50	150.6	N	1273	32.1	90.3	Y	2023 07 11 11:20:59	Y	Explore in ECOTOX
7	KAG9470920.1	Y	34620	57060	Amphibia	Eleutherodactylus coqui	Puerto Rican coqui	hypothetical protein GDO78_016331	306658	pfam00189	Ribosomal_S3_C	84	84	84	3.633e-57	166.78	Y	1273	32.1	100	Y	2023 07 11 11:20:59	Y	Explore in ECOTOX
7	KFP83364.1	Y	28094	57068	Aves	Acanthisitta chloris	Rifleman	40S ribosomal protein S3, partial	306658	pfam00189	Ribosomal_S3_C	84	84	84	3.633e-57	166.78	N	1273	32.1	100	Y	2023 07 11 11:20:59	Y	Explore in ECOTOX
7	KAF4989067.1	N	18205	57161	Sordariomycetes	Fusarium decemcellulare	Filamentous ascomycetes	hypothetical protein FDECE_14819	306658	pfam00189	Ribosomal_S3_C	84	71	74	1.318e-48	145.21	N	1273	32.1	87.07	Y	2023 07 11 11:20:59	Y	Explore in ECOTOX
7	KAF1567291.1	Y	15792	57240	Aves	Eudyptes schlegeli	Royal penguin	40S ribosomal protein S3, partial	306658	pfam00189	Ribosomal_S3_C	84	84	84	3.633e-57	166.78	N	1273	32.1	100	Y	2023 07 11 11:20:59	Y	Explore in ECOTOX
7	EUR62014.1	Y	6314	57266	Aconoidasida	Plasmodium falciparum 7G8	Malaria parasite P. falciparum	40S ribosomal protein S3	306658	pfam00189	Ribosomal_S3_C	84	64	71	2.672e-42	129.41	N	1273	32.1	77.6	Y	2023 07 11 11:20:59	Y	Explore in ECOTOX
7	ETW54324.1	Y	6047	57270	Aconoidasida	Plasmodium falciparum Palo Alto/Uganda	Malaria parasite P. falciparum	40S ribosomal protein S3	306658	pfam00189	Ribosomal_S3_C	84	64	71	2.672e-42	129.41	N	1273	32.1	77.6	Y	2023 07 11 11:20:59	Y	Explore in ECOTOX
7	KFP74649.1	Y	26533	57397	Aves	Apaloderma vittatum	Bar-tailed trogon	40S ribosomal protein S3, partial	306658	pfam00189	Ribosomal_S3_C	84	84	84	3.633e-57	166.78	N	1273	32.1	100	Y	2023 07 11 11:20:59	Y	Explore in ECOTOX
7	KFP24206.1	N	26934	57412	Aves	Colius striatus	Speckled mousebird	40S ribosomal protein S3, partial	306658	pfam00189	Ribosomal_S3_C	70	70	70	1.563e-47	142.12	N	1273	32.1	85.22	Y	2023 07 11 11:20:59	Y	Explore in ECOTOX
7	KFQ21067.1	N	26772	57421	Aves	Merops nubicus	Carmine bee-eater	40S ribosomal protein S3-A, partial	306658	pfam00189	Ribosomal_S3_C	76	76	76	4.583e-52	153.68	Y	1273	32.1	92.15	Y	2023 07 11 11:20:59	Y	Explore in ECOTOX
7	NWU95603.1	Y	13879	57439	Aves	Upupa epops	Eurasian hoopoe	RS3 protein	306658	pfam00189	Ribosomal_S3_C	84	84	84	3.633e-57	166.78	Y	1273	32.1	100	Y	2023 07 11 11:20:59	Y	Explore in ECOTOX
7	XP_045807210.1	N	112215	57577	Magnoliopsida	Trifolium pratense	Peavine clover	40S ribosomal protein S3-1	306658	pfam00189	Ribosomal_S3_C	84	73	77	4.302e-49	146.75	N	1273	32.1	87.99	Y	2023 07 11 11:20:59	Y	Explore in ECOTOX
7	NXF24931.1	Y	14142	58203	Aves	Rhodinocichla rosea	Tanagers	RS3 protein	306658	pfam00189	Ribosomal_S3_C	84	84	84	3.633e-57	166.78	N	1273	32.1	100	Y	2023 07 11 11:20:59	Y	Explore in ECOTOX
7	CEG73643.1	Y	105499	58291	Mucoromycetes	Rhizopus microsporus	Pin molds	Putative 40S ribosomal protein S3	306658	pfam00189	Ribosomal_S3_C	84	64	74	7.611e-45	135.96	Y	1273	32.1	81.52	Y	2023 07 11 11:20:59	Y	Explore in ECOTOX
7	XP_023911888.1	N	142937	58331	Magnoliopsida	Quercus suber	Cork oak	40S ribosomal protein S3-3	306658	pfam00189	Ribosomal_S3_C	84	73	78	5.401e-50	148.67	N	1273	32.1	89.14	Y	2023 07 11 11:20:59	Y	Explore in ECOTOX
7	XP_015466330.1	N	12072	58627	Saccharomycetes	Debaryomyces fabryi	True yeasts	uncharacterized protein AC631_04020	306658	pfam00189	Ribosomal_S3_C	84	58	67	1.182e-38	120.17	Y	1273	32.1	72.05	Y	2023 07 11 11:20:59	Y	Explore in ECOTOX
7	XP_024745548.1	N	19527	58853	Sordariomycetes	Trichoderma citrinoviride	Filamentous ascomycetes	40s ribosomal protein	306658	pfam00189	Ribosomal_S3_C	84	71	74	1.318e-48	145.21	N	1273	32.1	87.07	Y	2023 07 11 11:20:59	Y	Explore in ECOTOX
7	XP_025598295.1	N	14019	58919	Exobasidiomycetes	Tilletiopsis washingtonensis	Basidiomycetes	putative 40S ribosomal protein S3	306658	pfam00189	Ribosomal_S3_C	84	69	74	1.37e-46	140.2	N	1273	32.1	84.06	Y	2023 07 11 11:20:59	Y	Explore in ECOTOX
7	XP_036282125.1	Y	98401	59472	Mammalia	Pipistrellus kuhlii	Kuhl's pipistrelle	40S ribosomal protein S3	306658	pfam00189	Ribosomal_S3_C	84	84	84	3.633e-57	166.78	Y	1273	32.1	100	Y	2023 07 11 11:20:59	Y	Explore in ECOTOX
7	XP_032976824.1	Y	90522	59479	Mammalia	Rhinolophus ferrumequinum	Greater horseshoe bat	40S ribosomal protein S3	306658	pfam00189	Ribosomal_S3_C	84	84	84	3.633e-57	166.78	Y	1273	32.1	100	Y	2023 07 11 11:20:59	Y	Explore in ECOTOX
7	XP_040114811.1	Y	44054	59534	Mammalia	Oryx dammah	Scimitar-horned oryx	40S ribosomal protein S3	306658	pfam00189	Ribosomal_S3_C	84	84	84	3.633e-57	166.78	Y	1273	32.1	100	Y	2023 07 11 11:20:59	Y	Explore in ECOTOX
7	CUS08472.1	N	9328	59557	Pezizomycetes	Tuber aestivum	Summer truffle	unnamed protein product	306658	pfam00189	Ribosomal_S3_C	84	71	74	1.812e-48	144.82	N	1273	32.1	86.84	Y	2023 07 11 11:20:59	Y	Explore in ECOTOX
7	CAB3265762.1	N	9704	59560	Ascidiacea	Phallusia mammillata	Warty sea squirt	40S ribosomal protein S3	306658	pfam00189	Ribosomal_S3_C	84	82	82	7.071e-55	161	Y	1273	32.1	96.54	Y	2023 07 11 11:20:59	Y	Explore in ECOTOX
7	KAF7259565.1	N	12656	59628	Trematoda	Paragonimus skrjabini miyazakii	Flukes	hypothetical protein EG68_03222	306658	pfam00189	Ribosomal_S3_C	84	68	76	1.146e-47	142.9	N	1273	32.1	85.68	Y	2023 07 11 11:20:59	Y	Explore in ECOTOX
7	NP_001232278.1	Y	43968	59729	Aves	Taeniopygia guttata	Zebra finch	40S ribosomal protein S3	306658	pfam00189	Ribosomal_S3_C	84	84	84	3.633e-57	166.78	Y	1273	32.1	100	Y	2023 07 11 11:20:59	Y	Explore in ECOTOX
7	EPY35742.1	N	27245	59799	Kinetoplastea	Angomonas deanei	Kinetoplasts	small subunit ribosomal protein S3e	306658	pfam00189	Ribosomal_S3_C	84	53	63	5.693e-34	108.23	N	1273	32.1	64.89	Y	2023 07 11 11:20:59	Y	Explore in ECOTOX
7	KAH9397670.1	Y	23247	59818	Arachnida	Tyrophagus putrescentiae	Bulb mites	40S ribosomal protein S3	306658	pfam00189	Ribosomal_S3_C	84	78	79	5.547e-52	154.07	Y	1273	32.1	92.38	Y	2023 07 11 11:20:59	Y	Explore in ECOTOX
7	XP_041734146.1	Y	77024	59861	Actinopteri	Coregonus clupeaformis	Lake whitefish	40S ribosomal protein S3	306658	pfam00189	Ribosomal_S3_C	84	83	84	1.078e-56	165.62	Y	1273	32.1	99.31	Y	2023 07 11 11:20:59	Y	Explore in ECOTOX
7	XP_005038969.1	Y	26779	59894	Aves	Ficedula albicollis	Collared flycatcher	PREDICTED: 40S ribosomal protein S3	306658	pfam00189	Ribosomal_S3_C	84	84	84	3.633e-57	166.78	Y	1273	32.1	100	Y	2023 07 11 11:20:59	Y	Explore in ECOTOX
7	XP_024993893.1	N	65081	59895	Magnoliopsida	Cynara cardunculus var. scolymus	Artichoke	40S ribosomal protein S3-1-like	306658	pfam00189	Ribosomal_S3_C	84	71	77	1.221e-48	145.59	Y	1273	32.1	87.3	Y	2023 07 11 11:20:59	Y	Explore in ECOTOX
7	XP_039948179.1	Y	24247	59916	Insecta	Bactrocera tryoni	Queensland fruit fly	40S ribosomal protein S3	306658	pfam00189	Ribosomal_S3_C	84	79	80	2.223e-53	157.53	Y	1273	32.1	94.46	Y	2023 07 11 11:20:59	Y	Explore in ECOTOX
7	OQD71723.1	Y	10828	60169	Eurotiomycetes	Penicillium polonicum	Green and blue molds	hypothetical protein PENPOL_c001G09768	306658	pfam00189	Ribosomal_S3_C	84	71	74	8.132e-49	145.98	N	1273	32.1	87.53	Y	2023 07 11 11:20:59	Y	Explore in ECOTOX
7	XP_040807327.1	Y	23694	60172	Eurotiomycetes	Penicillium solitum	Green and blue molds	uncharacterized protein PENSOL_c094G00029	306658	pfam00189	Ribosomal_S3_C	84	71	74	8.132e-49	145.98	N	1273	32.1	87.53	Y	2023 07 11 11:20:59	Y	Explore in ECOTOX
7	OQE86329.1	Y	11887	60175	Eurotiomycetes	Penicillium nalgiovense	Green and blue molds	hypothetical protein PENNAL_c0021G10910	306658	pfam00189	Ribosomal_S3_C	84	71	74	8.132e-49	145.98	N	1273	32.1	87.53	Y	2023 07 11 11:20:59	Y	Explore in ECOTOX
7	KAF3944136.1	N	34543	60419	Magnoliopsida	Castanea mollissima	Chinese chestnut	hypothetical protein CMV_029370	306658	pfam00189	Ribosomal_S3_C	84	73	78	5.401e-50	148.67	N	1273	32.1	89.14	Y	2023 07 11 11:20:59	Y	Explore in ECOTOX
7	KAG0644145.1	N	12426	60458	Pezizomycetes	Tuber brumale	Winter truffle	hypothetical protein HOY80DRAFT_1013663	306658	pfam00189	Ribosomal_S3_C	84	71	74	1.812e-48	144.82	N	1273	32.1	86.84	Y	2023 07 11 11:20:59	Y	Explore in ECOTOX
7	CAG8547470.1	N	19910	60492	Glomeromycetes	Racocetra fulgida	Glomeromycetes	10259_t:CDS:2, partial	306658	pfam00189	Ribosomal_S3_C	59	46	49	4.039e-29	95.52	Y	1273	32.1	57.27	Y	2023 07 11 11:20:59	Y	Explore in ECOTOX
7	VDN09370.1	N	20038	60516	Cestoda	Dibothriocephalus latus	Broad fish tapeworm	unnamed protein product	306658	pfam00189	Ribosomal_S3_C	84	67	77	2.554e-47	142.12	N	1273	32.1	85.22	Y	2023 07 11 11:20:59	Y	Explore in ECOTOX
7	VDK40477.1	N	10501	60517	Cestoda	Taenia asiatica	Asian tapeworm	unnamed protein product	306658	pfam00189	Ribosomal_S3_C	84	69	76	1.05e-47	142.9	N	1273	32.1	85.68	Y	2023 07 11 11:20:59	Y	Explore in ECOTOX
7	XP_042498959.1	N	46891	60698	Magnoliopsida	Macadamia integrifolia	Macadamia nut	40S ribosomal protein S3-3	306658	pfam00189	Ribosomal_S3_C	84	75	78	1.029e-50	150.6	N	1273	32.1	90.3	Y	2023 07 11 11:20:59	Y	Explore in ECOTOX
7	CBL52984.1	N	381	61084	Actinopteri	Plecoglossus altivelis	Ayu	ribosomal protein S3	306658	pfam00189	Ribosomal_S3_C	84	84	84	3.633e-57	166.78	Y	1273	32.1	100	Y	2023 07 11 11:20:59	Y	Explore in ECOTOX
7	XP_034373549.1	Y	41696	61156	Mammalia	Arvicanthis niloticus	African grass rat	40S ribosomal protein S3	306658	pfam00189	Ribosomal_S3_C	84	84	84	3.633e-57	166.78	Y	1273	32.1	100	Y	2023 07 11 11:20:59	Y	Explore in ECOTOX
7	KHJ93023.1	N	25392	61180	Chromadorea	Oesophagostomum dentatum	Nodule worm	ribosomal protein S3	306658	pfam00189	Ribosomal_S3_C	78	64	69	7.313e-44	133.26	N	1273	32.1	79.91	Y	2023 07 11 11:20:59	Y	Explore in ECOTOX
7	KAB8296872.1	N	13080	61186	Leotiomycetes	Monilinia laxa	Filamentous ascomycetes	hypothetical protein EYC80_002281	306658	pfam00189	Ribosomal_S3_C	84	70	73	1.72e-47	142.51	N	1273	32.1	85.45	Y	2023 07 11 11:20:59	Y	Explore in ECOTOX
7	QSZ30874.1	Y	9402	61207	Leotiomycetes	Monilinia vaccinii-corymbosi	Filamentous ascomycetes	hypothetical protein DSL72_000432	306658	pfam00189	Ribosomal_S3_C	84	70	73	1.72e-47	142.51	N	1273	32.1	85.45	Y	2023 07 11 11:20:59	Y	Explore in ECOTOX
7	XP_044306156.1	Y	57850	61221	Lepidosauria	Varanus komodoensis	Komodo dragon	40S ribosomal protein S3	306658	pfam00189	Ribosomal_S3_C	84	84	84	3.633e-57	166.78	Y	1273	32.1	100	Y	2023 07 11 11:20:59	Y	Explore in ECOTOX
7	CAG7564680.1	N	12776	61235	Sordariomycetes	Fusarium equiseti	Filamentous ascomycetes	unnamed protein product	306658	pfam00189	Ribosomal_S3_C	84	71	73	5.433e-48	143.66	N	1273	32.1	86.14	Y	2023 07 11 11:20:59	Y	Explore in ECOTOX
7	XP_041405737.1	N	15806	61262	Saccharomycetes	Kazachstania barnettii	True yeasts	ribosomal 40S subunit protein S3	306658	pfam00189	Ribosomal_S3_C	84	61	73	2.071e-43	132.11	N	1273	32.1	79.21	Y	2023 07 11 11:20:59	Y	Explore in ECOTOX
7	KAH7263337.1	Y	14314	61284	Sordariomycetes	Fusarium tricinctum	Filamentous ascomycetes	ribosomal protein S3	306658	pfam00189	Ribosomal_S3_C	84	71	73	5.433e-48	143.66	N	1273	32.1	86.14	Y	2023 07 11 11:20:59	Y	Explore in ECOTOX
7	TVY63124.1	Y	32172	61366	Sordariomycetes	Fusarium oxysporum f. sp. cubense	Filamentous ascomycetes	40S ribosomal protein S3	306658	pfam00189	Ribosomal_S3_C	84	71	73	5.433e-48	143.66	N	1273	32.1	86.14	Y	2023 07 11 11:20:59	Y	Explore in ECOTOX
7	XP_040745500.1	N	18701	61395	Kickxellomycetes	Linderina pennispora	Fungi	ribosomal protein S3	306658	pfam00189	Ribosomal_S3_C	84	60	72	1.564e-41	127.49	Y	1273	32.1	76.44	Y	2023 07 11 11:20:59	Y	Explore in ECOTOX
7	XP_031921056.1	Y	27732	61420	Eurotiomycetes	Aspergillus caelatus	Green and blue molds	ribosomal protein S3	306658	pfam00189	Ribosomal_S3_C	84	71	74	1.318e-48	145.21	N	1273	32.1	87.07	Y	2023 07 11 11:20:59	Y	Explore in ECOTOX
7	PVU86913.1	N	7347	61424	Harpellomycetes	Furculomyces boomerangus	Fungi	hypothetical protein BB559_006332	306658	pfam00189	Ribosomal_S3_C	84	60	71	7.746e-42	128.26	Y	1273	32.1	76.9	Y	2023 07 11 11:20:59	Y	Explore in ECOTOX
7	CAD7445531.1	N	14365	61472	Insecta	Timema bartmani	Walking sticks	unnamed protein product	306658	pfam00189	Ribosomal_S3_C	84	79	81	4.623e-54	159.07	Y	1273	32.1	95.38	Y	2023 07 11 11:20:59	Y	Explore in ECOTOX
7	CAD7568539.1	N	14803	61474	Insecta	Timema californicum	California timema	unnamed protein product	306658	pfam00189	Ribosomal_S3_C	84	79	81	4.623e-54	159.07	Y	1273	32.1	95.38	Y	2023 07 11 11:20:59	Y	Explore in ECOTOX
7	CAD7394361.1	N	14355	61476	Insecta	Timema cristinae	Walking sticks	unnamed protein product	306658	pfam00189	Ribosomal_S3_C	41	39	40	1.491e-22	78.18	Y	1273	32.1	46.88	Y	2023 07 11 11:20:59	Y	Explore in ECOTOX
7	CAD7196156.1	N	14083	61478	Insecta	Timema douglasi	Walking sticks	unnamed protein product	306658	pfam00189	Ribosomal_S3_C	84	79	81	4.623e-54	159.07	Y	1273	32.1	95.38	Y	2023 07 11 11:20:59	Y	Explore in ECOTOX
7	CAD7454735.1	N	13064	61484	Insecta	Timema tahoe	Walking sticks	unnamed protein product	306658	pfam00189	Ribosomal_S3_C	84	79	81	4.623e-54	159.07	N	1273	32.1	95.38	Y	2023 07 11 11:20:59	Y	Explore in ECOTOX
7	XP_017740712.1	Y	49683	61621	Mammalia	Rhinopithecus bieti	Black snub-nosed monkey	PREDICTED: 40S ribosomal protein S3	306658	pfam00189	Ribosomal_S3_C	84	84	84	3.633e-57	166.78	Y	1273	32.1	100	Y	2023 07 11 11:20:59	Y	Explore in ECOTOX
7	XP_010365097.1	Y	53902	61622	Mammalia	Rhinopithecus roxellana	Golden snub-nosed monkey	40S ribosomal protein S3	306658	pfam00189	Ribosomal_S3_C	84	84	84	3.633e-57	166.78	Y	1273	32.1	100	Y	2023 07 11 11:20:59	Y	Explore in ECOTOX
7	XP_030650567.1	Y	51671	61853	Mammalia	Nomascus leucogenys	Northern white-cheeked gibbon	40S ribosomal protein S3	306658	pfam00189	Ribosomal_S3_C	84	84	84	3.633e-57	166.78	Y	1273	32.1	100	Y	2023 07 11 11:20:59	Y	Explore in ECOTOX
7	KAG6040527.1	N	7705	62069	Sordariomycetes	Claviceps citrina	Filamentous ascomycetes	40S ribosomal protein S3	306658	pfam00189	Ribosomal_S3_C	84	72	74	3.609e-49	146.75	N	1273	32.1	87.99	Y	2023 07 11 11:20:59	Y	Explore in ECOTOX
7	XP_022704774.1	Y	26233	62625	Arachnida	Varroa jacobsoni	Mites and ticks	40S ribosomal protein S3-like	306658	pfam00189	Ribosomal_S3_C	84	73	79	9.049e-50	148.29	Y	1273	32.1	88.91	Y	2023 07 11 11:20:59	Y	Explore in ECOTOX
7	VCU39505.1	Y	8494	62690	Leotiomycetes	Blumeria graminis f. sp. tritici	Grass mildew	Bgt-1395	306658	pfam00189	Ribosomal_S3_C	84	71	74	1.013e-48	145.59	N	1273	32.1	87.3	Y	2023 07 11 11:20:59	Y	Explore in ECOTOX
7	RKF83895.1	N	19993	62708	Leotiomycetes	Golovinomyces cichoracearum	Powdery mildews	40S ribosomal protein S3	306658	pfam00189	Ribosomal_S3_C	84	71	74	1.318e-48	145.21	N	1273	32.1	87.07	Y	2023 07 11 11:20:59	Y	Explore in ECOTOX
7	TQS37488.1	N	8188	62714	Leotiomycetes	Golovinomyces magnicellulatus	Powdery mildews	hypothetical protein Golomagni_02034	306658	pfam00189	Ribosomal_S3_C	84	71	74	1.318e-48	145.21	N	1273	32.1	87.07	Y	2023 07 11 11:20:59	Y	Explore in ECOTOX
7	PON96222.1	N	36130	63057	Magnoliopsida	Trema orientale	Hemp family	Ribosomal protein	306658	pfam00189	Ribosomal_S3_C	84	73	78	7.265e-50	148.67	N	1273	32.1	89.14	Y	2023 07 11 11:20:59	Y	Explore in ECOTOX
7	XP_030600394.1	Y	41125	63155	Actinopteri	Archocentrus centrarchus	Flier cichlid	40S ribosomal protein S3	306658	pfam00189	Ribosomal_S3_C	84	84	84	3.633e-57	166.78	Y	1273	32.1	100	Y	2023 07 11 11:20:59	Y	Explore in ECOTOX
7	KAI2612566.1	N	10306	63214	Sordariomycetes	Hypoxylon fragiforme	Filamentous ascomycetes	ribosomal protein S3	306658	pfam00189	Ribosomal_S3_C	84	71	74	1.812e-48	144.82	N	1273	32.1	86.84	Y	2023 07 11 11:20:59	Y	Explore in ECOTOX
7	XP_043481748.1	N	24681	63436	Insecta	Leptopilina heterotoma	Wasps, ants, and bees	40S ribosomal protein S3	306658	pfam00189	Ribosomal_S3_C	84	78	81	1.97e-53	157.53	Y	1273	32.1	94.46	Y	2023 07 11 11:20:59	Y	Explore in ECOTOX
7	XP_021715231.1	N	63668	63459	Magnoliopsida	Chenopodium quinoa	Quinoa	40S ribosomal protein S3-3-like	306658	pfam00189	Ribosomal_S3_C	84	72	77	1.035e-48	145.59	N	1273	32.1	87.3	Y	2023 07 11 11:20:59	Y	Explore in ECOTOX
7	UKZ69066.1	Y	13915	63577	Sordariomycetes	Trichoderma atroviride	Filamentous ascomycetes	hypothetical protein TrAtP1_010077	306658	pfam00189	Ribosomal_S3_C	84	71	74	1.318e-48	145.21	N	1273	32.1	87.07	Y	2023 07 11 11:20:59	Y	Explore in ECOTOX
7	ACY71249.1	N	134	63687	Insecta	Chrysomela tremula	Leaf beetles	ribosomal protein S3	306658	pfam00189	Ribosomal_S3_C	84	77	80	2.382e-52	154.84	N	1273	32.1	92.84	Y	2023 07 11 11:20:59	Y	Explore in ECOTOX
7	KAG5895329.1	N	40594	63699	Insecta	Gonioctena quinquepunctata	Leaf beetles	hypothetical protein JTB14_000600	306658	pfam00189	Ribosomal_S3_C	84	77	80	2.382e-52	154.84	Y	1273	32.1	92.84	Y	2023 07 11 11:20:59	Y	Explore in ECOTOX
7	XP_026196268.1	N	40641	64144	Actinopteri	Anabas testudineus	Climbing perch	40S ribosomal protein S3	306658	pfam00189	Ribosomal_S3_C	84	84	84	3.633e-57	166.78	Y	1273	32.1	100	Y	2023 07 11 11:20:59	Y	Explore in ECOTOX
7	NXQ76103.1	Y	13681	64278	Aves	Quiscalus mexicanus	Great-tailed grackle	RS3 protein	306658	pfam00189	Ribosomal_S3_C	84	84	84	3.633e-57	166.78	N	1273	32.1	100	Y	2023 07 11 11:20:59	Y	Explore in ECOTOX
7	VEN39516.1	N	31450	64391	Insecta	Callosobruchus maculatus	Cowpea weevil	unnamed protein product	306658	pfam00189	Ribosomal_S3_C	84	77	80	2.382e-52	154.84	Y	1273	32.1	92.84	Y	2023 07 11 11:20:59	Y	Explore in ECOTOX
7	XP_022118907.2	N	21250	64459	Insecta	Pieris rapae	Cabbage white	40S ribosomal protein S3	306658	pfam00189	Ribosomal_S3_C	84	78	81	3.849e-53	156.76	Y	1273	32.1	93.99	Y	2023 07 11 11:20:59	Y	Explore in ECOTOX
7	KAG0736133.1	N	285520	64495	Mucoromycetes	Rhizopus arrhizus	Pin molds	hypothetical protein G6F23_011137	306658	pfam00189	Ribosomal_S3_C	84	64	74	7.611e-45	135.96	Y	1273	32.1	81.52	Y	2023 07 11 11:20:59	Y	Explore in ECOTOX
7	KAF9946660.1	N	62644	64518	Mortierellomycetes	Mortierella alpina	Fungi	40S ribosomal protein S3	306658	pfam00189	Ribosomal_S3_C	84	69	77	1.702e-47	142.51	N	1273	32.1	85.45	Y	2023 07 11 11:20:59	Y	Explore in ECOTOX
7	KAG0274662.1	N	25959	64522	Mortierellomycetes	Linnemannia gamsii	Fungi	40S ribosomal protein S3, partial	306658	pfam00189	Ribosomal_S3_C	84	70	77	5.553e-48	143.66	N	1273	32.1	86.14	Y	2023 07 11 11:20:59	Y	Explore in ECOTOX
7	KAG0348905.1	N	8473	64523	Mortierellomycetes	Podila humilis	Fungi	40S ribosomal protein S3	306658	pfam00189	Ribosomal_S3_C	84	69	75	1.416e-46	140.2	Y	1273	32.1	84.06	Y	2023 07 11 11:20:59	Y	Explore in ECOTOX
7	KAG9068869.1	N	12712	64524	Mortierellomycetes	Linnemannia hyalina	Fungi	40S ribosomal protein S3	306658	pfam00189	Ribosomal_S3_C	84	70	77	5.553e-48	143.66	N	1273	32.1	86.14	Y	2023 07 11 11:20:59	Y	Explore in ECOTOX
7	KAG0334183.1	N	23148	64525	Mortierellomycetes	Podila minutissima	Fungi	40S ribosomal protein S3, partial	306658	pfam00189	Ribosomal_S3_C	84	69	75	1.416e-46	140.2	N	1273	32.1	84.06	Y	2023 07 11 11:20:59	Y	Explore in ECOTOX
7	KAF9151245.1	Y	12068	64567	Mortierellomycetes	Linnemannia schmuckeri	Fungi	40S ribosomal protein S3	306658	pfam00189	Ribosomal_S3_C	84	70	77	5.553e-48	143.66	N	1273	32.1	86.14	Y	2023 07 11 11:20:59	Y	Explore in ECOTOX
7	XP_021878477.1	N	34973	64571	Mortierellomycetes	Lobosporangium transversale	Fungi	putative 40S ribosomal protein RPS3	306658	pfam00189	Ribosomal_S3_C	84	70	77	5.553e-48	143.66	N	1273	32.1	86.14	Y	2023 07 11 11:20:59	Y	Explore in ECOTOX
7	KAH7001865.1	N	22106	64609	Sordariomycetes	Ilyonectria destructans	Filamentous ascomycetes	40s ribosomal protein	306658	pfam00189	Ribosomal_S3_C	84	71	73	5.433e-48	143.66	N	1273	32.1	86.14	Y	2023 07 11 11:20:59	Y	Explore in ECOTOX
7	KAG2205545.1	N	13014	64648	Mucoromycetes	Mucor saturninus	Pin molds	hypothetical protein INT47_005920	306658	pfam00189	Ribosomal_S3_C	84	65	74	3.854e-45	136.73	N	1273	32.1	81.98	Y	2023 07 11 11:20:59	Y	Explore in ECOTOX
7	KAF9456372.1	N	14892	64659	Agaricomycetes	Lepista nuda	Gill mushrooms	ribosomal protein S3	306658	pfam00189	Ribosomal_S3_C	84	71	75	9.201e-48	143.28	Y	1273	32.1	85.91	Y	2023 07 11 11:20:59	Y	Explore in ECOTOX
7	XP_018311142.1	Y	33331	64791	Insecta	Trachymyrmex zeteki	Wasps, ants, and bees	PREDICTED: 40S ribosomal protein S3-like	306658	pfam00189	Ribosomal_S3_C	84	78	81	9.439e-54	158.3	Y	1273	32.1	94.92	Y	2023 07 11 11:20:59	Y	Explore in ECOTOX
7	XP_011684582.1	N	24355	64793	Insecta	Wasmannia auropunctata	Little fire ant	PREDICTED: 40S ribosomal protein S3-like	306658	pfam00189	Ribosomal_S3_C	84	78	81	9.439e-54	158.3	N	1273	32.1	94.92	Y	2023 07 11 11:20:59	Y	Explore in ECOTOX
7	NWY93865.1	Y	14648	64802	Aves	Loxia curvirostra	Fichtenkreuzschnabel	RS3 protein	306658	pfam00189	Ribosomal_S3_C	84	84	84	3.633e-57	166.78	N	1273	32.1	100	Y	2023 07 11 11:20:59	Y	Explore in ECOTOX
7	XP_011297768.1	N	19045	64838	Insecta	Fopius arisanus	Wasps, ants, and bees	PREDICTED: 40S ribosomal protein S3	306658	pfam00189	Ribosomal_S3_C	84	78	80	8.301e-53	155.99	Y	1273	32.1	93.53	Y	2023 07 11 11:20:59	Y	Explore in ECOTOX
7	CAD8094281.1	N	49643	65129	Oligohymenophorea	Paramecium sonneborni	Ciliates	unnamed protein product	306658	pfam00189	Ribosomal_S3_C	84	42	55	6.617e-24	82.8	N	1273	32.1	49.65	Y	2023 07 11 11:20:59	Y	Explore in ECOTOX
7	CCI43086.1	N	13438	65357	Albuginales	Albugo candida	Heterokonts	unnamed protein product	306658	pfam00189	Ribosomal_S3_C	84	62	73	7.398e-43	130.95	Y	1273	32.1	78.52	Y	2023 07 11 11:20:59	Y	Explore in ECOTOX
7	KAH8337625.1	Y	12715	65964	Insecta	Drosophila pseudoananassae	Fruit flies	hypothetical protein KR074_000852	306658	pfam00189	Ribosomal_S3_C	84	79	80	2.223e-53	157.53	N	1273	32.1	94.46	Y	2023 07 11 11:20:59	Y	Explore in ECOTOX
7	NP_001299786.1	N	39500	66420	Insecta	Papilio xuthus	Asian swallowtail	40S ribosomal protein S3	306658	pfam00189	Ribosomal_S3_C	84	78	81	3.849e-53	156.76	N	1273	32.1	93.99	Y	2023 07 11 11:20:59	Y	Explore in ECOTOX
7	XP_022750052.1	N	63285	66656	Magnoliopsida	Durio zibethinus	Durian	40S ribosomal protein S3-3-like	306658	pfam00189	Ribosomal_S3_C	84	75	78	2.244e-50	149.83	N	1273	32.1	89.84	Y	2023 07 11 11:20:59	Y	Explore in ECOTOX
7	NWS34873.1	Y	13635	66707	Aves	Polioptila caerulea	Song birds	RS3 protein	306658	pfam00189	Ribosomal_S3_C	84	84	84	3.633e-57	166.78	Y	1273	32.1	100	Y	2023 07 11 11:20:59	Y	Explore in ECOTOX
7	XP_028884613.1	N	22887	67003	Kinetoplastea	Trypanosoma theileri	Kinetoplasts	40S ribosomal protein S3	306658	pfam00189	Ribosomal_S3_C	84	52	62	9.428e-34	107.84	N	1273	32.1	64.66	Y	2023 07 11 11:20:59	Y	Explore in ECOTOX
7	XP_009533410.1	N	54239	67593	Peronosporales	Phytophthora sojae	Heterokonts	hypothetical protein PHYSODRAFT_287105	306658	pfam00189	Ribosomal_S3_C	84	59	73	3.446e-41	126.72	Y	1273	32.1	75.98	Y	2023 07 11 11:20:59	Y	Explore in ECOTOX
7	KMQ95463.1	Y	18336	67767	Insecta	Lasius niger	Wasps, ants, and bees	40s ribosomal protein s3	306658	pfam00189	Ribosomal_S3_C	84	78	81	9.439e-54	158.3	N	1273	32.1	94.92	Y	2023 07 11 11:20:59	Y	Explore in ECOTOX
7	ACF24518.1	N	210	67809	Chlorarachniophyceae	Gymnochlora stellata	Chlorarachniophytes	40S ribosomal protein S3	306658	pfam00189	Ribosomal_S3_C	74	21	44	5.671e-10	47.37	N	1273	32.1	28.4	Y	2023 07 11 11:20:59	Y	Explore in ECOTOX
7	XP_041894057.1	Y	41339	68294	Aves	Corvus kubaryi	Mariana crow	40S ribosomal protein S3	306658	pfam00189	Ribosomal_S3_C	84	84	84	3.633e-57	166.78	Y	1273	32.1	100	Y	2023 07 11 11:20:59	Y	Explore in ECOTOX
7	NXV01628.1	Y	14925	68486	Aves	Cettia cetti	Old World warblers	RS3 protein	306658	pfam00189	Ribosomal_S3_C	84	84	84	3.633e-57	166.78	N	1273	32.1	100	Y	2023 07 11 11:20:59	Y	Explore in ECOTOX
7	NXR49722.1	Y	13717	68497	Aves	Hippolais icterina	Icterine warbler	RS3 protein	306658	pfam00189	Ribosomal_S3_C	84	84	84	3.633e-57	166.78	Y	1273	32.1	100	Y	2023 07 11 11:20:59	Y	Explore in ECOTOX
7	TFK41121.1	N	14217	68775	Agaricomycetes	Crucibulum laeve	Gill mushrooms	ribosomal protein S3	306658	pfam00189	Ribosomal_S3_C	84	73	75	1.168e-48	145.59	Y	1273	32.1	87.3	Y	2023 07 11 11:20:59	Y	Explore in ECOTOX
7	KAF9015371.1	N	23509	68777	Agaricomycetes	Cyathus striatus	Gill mushrooms	40S ribosomal protein S3	306658	pfam00189	Ribosomal_S3_C	84	73	75	1.168e-48	145.59	N	1273	32.1	87.3	Y	2023 07 11 11:20:59	Y	Explore in ECOTOX
7	PVC50874.1	Y	10952	68886	Aconoidasida	Theileria orientalis	Piroplasmids	40S ribosomal protein S3	306658	pfam00189	Ribosomal_S3_C	84	67	71	3.213e-43	131.72	N	1273	32.1	78.98	Y	2023 07 11 11:20:59	Y	Explore in ECOTOX
7	KFD57532.1	N	38521	68888	Enoplea	Trichuris suis	Pig whipworm	hypothetical protein M513_01635, partial	306658	pfam00189	Ribosomal_S3_C	84	74	79	1.21e-51	152.91	N	1273	32.1	91.69	Y	2023 07 11 11:20:59	Y	Explore in ECOTOX
7	KAF3578929.1	Y	216249	69181	Magnoliopsida	Brassica cretica	Mustard family	hypothetical protein DY000_02034965	306658	pfam00189	Ribosomal_S3_C	84	69	75	1.778e-47	142.51	N	1273	32.1	85.45	Y	2023 07 11 11:20:59	Y	Explore in ECOTOX
7	XP_008561220.1	N	18840	69319	Insecta	Microplitis demolitor	Wasps, ants, and bees	PREDICTED: 40S ribosomal protein S3	306658	pfam00189	Ribosomal_S3_C	84	78	80	8.301e-53	155.99	Y	1273	32.1	93.53	Y	2023 07 11 11:20:59	Y	Explore in ECOTOX
7	GBG60483.1	N	35739	69332	Charophyceae	Chara braunii	Charophytes	hypothetical protein CBR_g5657	306658	pfam00189	Ribosomal_S3_C	84	74	77	6.877e-50	148.67	N	1273	32.1	89.14	Y	2023 07 11 11:20:59	Y	Explore in ECOTOX
7	CAD7243282.1	N	31318	69355	Ostracoda	Darwinula stevensoni	Seed shrimps & mussel shrimps	unnamed protein product	306658	pfam00189	Ribosomal_S3_C	84	79	81	4.623e-54	159.07	Y	1273	32.1	95.38	Y	2023 07 11 11:20:59	Y	Explore in ECOTOX
7	KAF0989028.1	N	8188	69463	Myxozoa	Henneguya salminicola	Actinosporeans	hypothetical protein HZS_6117	306658	pfam00189	Ribosomal_S3_C	84	62	74	3.852e-40	124.02	N	1273	32.1	74.36	Y	2023 07 11 11:20:59	Y	Explore in ECOTOX
7	KAI2788770.1	N	10036	69781	Eurotiomycetes	Penicillium oxalicum	Green and blue molds	40S ribosomal protein S3	306658	pfam00189	Ribosomal_S3_C	55	43	46	4.087e-28	92.82	N	1273	32.1	55.65	Y	2023 07 11 11:20:59	Y	Explore in ECOTOX
7	KAF3394629.1	N	9970	69785	Eurotiomycetes	Penicillium rolfsii	Green and blue molds	40S ribosomal protein S3	306658	pfam00189	Ribosomal_S3_C	84	71	74	8.132e-49	145.98	N	1273	32.1	87.53	Y	2023 07 11 11:20:59	Y	Explore in ECOTOX
7	XP_022823680.1	N	25411	69820	Insecta	Spodoptera litura	Owlet moths	40S ribosomal protein S3	306658	pfam00189	Ribosomal_S3_C	84	78	81	3.849e-53	156.76	Y	1273	32.1	93.99	Y	2023 07 11 11:20:59	Y	Explore in ECOTOX
7	KAH7731094.1	N	43193	70226	Chromadorea	Aphelenchus avenae	Roundworms	40S ribosomal protein S3	306658	pfam00189	Ribosomal_S3_C	84	66	75	8.778e-45	135.58	Y	1273	32.1	81.29	Y	2023 07 11 11:20:59	Y	Explore in ECOTOX
7	XP_022838719.1	N	24212	70448	Mamiellophyceae	Ostreococcus tauri	Green algae	Ribosomal protein S3, eukaryotic/archaeal	306658	pfam00189	Ribosomal_S3_C	84	65	73	4.822e-43	131.34	N	1273	32.1	78.75	Y	2023 07 11 11:20:59	Y	Explore in ECOTOX
7	VDL85377.1	N	20318	70667	Cestoda	Schistocephalus solidus	Tapeworms	unnamed protein product	306658	pfam00189	Ribosomal_S3_C	84	67	77	1.963e-47	142.51	N	1273	32.1	85.45	Y	2023 07 11 11:20:59	Y	Explore in ECOTOX
7	XP_015758796.1	N	34232	70779	Anthozoa	Acropora digitifera	Staghorn corals	PREDICTED: 40S ribosomal protein S3	306658	pfam00189	Ribosomal_S3_C	84	79	82	2.641e-54	159.84	Y	1273	32.1	95.84	Y	2023 07 11 11:20:59	Y	Explore in ECOTOX
7	KCW82168.1	N	92245	71139	Magnoliopsida	Eucalyptus grandis	Rose gum	hypothetical protein EUGRSUZ_C03560	306658	pfam00189	Ribosomal_S3_C	84	74	78	1.946e-50	149.83	N	1273	32.1	89.84	Y	2023 07 11 11:20:59	Y	Explore in ECOTOX
7	ACR78696.1	N	130	71621	Malacostraca	Rimicaris exoculata	Crustaceans	ribosomal protein S3, partial	306658	pfam00189	Ribosomal_S3_C	56	54	55	9.614e-35	109.38	Y	1273	32.1	65.59	Y	2023 07 11 11:20:59	Y	Explore in ECOTOX
7	TEB35005.1	N	23436	71717	Agaricomycetes	Coprinellus micaceus	Gill mushrooms	40S ribosomal protein S3	306658	pfam00189	Ribosomal_S3_C	84	73	75	1.168e-48	145.59	Y	1273	32.1	87.3	Y	2023 07 11 11:20:59	Y	Explore in ECOTOX
7	ORY32540.1	N	7971	71784	Tremellomycetes	Naematelia encephala	Jelly fungi	ribosomal protein S3	306658	pfam00189	Ribosomal_S3_C	84	72	75	1.936e-48	144.82	N	1273	32.1	86.84	Y	2023 07 11 11:20:59	Y	Explore in ECOTOX
7	XP_009314559.1	N	21201	71804	Kinetoplastea	Trypanosoma grayi	Kinetoplasts	40S ribosomal protein S3	306658	pfam00189	Ribosomal_S3_C	84	52	62	9.428e-34	107.84	N	1273	32.1	64.66	Y	2023 07 11 11:20:59	Y	Explore in ECOTOX
7	KAF8350861.1	N	16092	71933	Agaricomycetes	Amanita rubescens	Blusher	ribosomal protein S3	306658	pfam00189	Ribosomal_S3_C	84	73	75	1.168e-48	145.59	Y	1273	32.1	87.3	Y	2023 07 11 11:20:59	Y	Explore in ECOTOX
7	KAH9982384.1	N	15098	71967	Agaricomycetes	Lactifluus volemus	Basidiomycetes	40S ribosomal protein S3	306658	pfam00189	Ribosomal_S3_C	84	72	75	1.812e-48	144.82	Y	1273	32.1	86.84	Y	2023 07 11 11:20:59	Y	Explore in ECOTOX
7	XP_005903290.1	Y	68256	72004	Mammalia	Bos mutus	Wild yak	PREDICTED: 40S ribosomal protein S3	306658	pfam00189	Ribosomal_S3_C	84	84	84	3.633e-57	166.78	Y	1273	32.1	100	Y	2023 07 11 11:20:59	Y	Explore in ECOTOX
7	KKA26042.1	N	5319	72032	Sordariomycetes	Thielaviopsis punctulata	Filamentous ascomycetes	hypothetical protein TD95_000345	306658	pfam00189	Ribosomal_S3_C	84	72	74	2.431e-49	147.13	N	1273	32.1	88.22	Y	2023 07 11 11:20:59	Y	Explore in ECOTOX
7	CAB4067303.1	N	58269	72036	Hexanauplia	Lepeophtheirus salmonis	Salmon louse	RP-S3e	306658	pfam00189	Ribosomal_S3_C	84	78	81	6.448e-53	156.38	Y	1273	32.1	93.76	Y	2023 07 11 11:20:59	Y	Explore in ECOTOX
7	XP_037631860.1	N	50721	72105	Actinopteri	Sebastes umbrosus	Honeycomb rockfish	40S ribosomal protein S3	306658	pfam00189	Ribosomal_S3_C	84	84	84	3.633e-57	166.78	Y	1273	32.1	100	Y	2023 07 11 11:20:59	Y	Explore in ECOTOX
7	KAH7915794.1	N	14081	72124	Agaricomycetes	Hygrophoropsis aurantiaca	Basidiomycetes	ribosomal protein S3	306658	pfam00189	Ribosomal_S3_C	84	73	75	1.168e-48	145.59	N	1273	32.1	87.3	Y	2023 07 11 11:20:59	Y	Explore in ECOTOX
7	KAF4510396.1	Y	10482	72228	Sordariomycetes	Ophiocordyceps sinensis	Filamentous ascomycetes	hypothetical protein G6O67_002284	306658	pfam00189	Ribosomal_S3_C	84	71	74	3.003e-48	144.44	N	1273	32.1	86.6	Y	2023 07 11 11:20:59	Y	Explore in ECOTOX
7	XP_045504795.1	N	21051	72248	Insecta	Colias croceus	Clouded yellow	40S ribosomal protein S3	306658	pfam00189	Ribosomal_S3_C	84	78	81	3.849e-53	156.76	Y	1273	32.1	93.99	Y	2023 07 11 11:20:59	Y	Explore in ECOTOX
7	ELQ76410.1	N	3228	72359	Pansporoblastina	Trachipleistophora hominis	Microsporidians	40S ribosomal protein S3	306658	pfam00189	Ribosomal_S3_C	84	44	56	1.203e-22	79.72	N	1273	32.1	47.8	Y	2023 07 11 11:20:59	Y	Explore in ECOTOX
7	EWM26358.1	Y	11419	72520	Eustigmatophyceae	Nannochloropsis gaditana	Eustigmatophytes	40s ribosomal protein s3-3	306658	pfam00189	Ribosomal_S3_C	84	67	72	6.193e-44	133.65	Y	1273	32.1	80.14	Y	2023 07 11 11:20:59	Y	Explore in ECOTOX
7	SJX63191.1	Y	6682	72559	Ustilaginomycetes	Sporisorium reilianum f. sp. reilianum	Smuts	probable 40S ribosomal protein S3	306658	pfam00189	Ribosomal_S3_C	84	70	75	1.038e-47	143.28	Y	1273	32.1	85.91	Y	2023 07 11 11:20:59	Y	Explore in ECOTOX
7	XP_006410295.1	N	63230	72664	Magnoliopsida	Eutrema salsugineum	Saltwater cress	40S ribosomal protein S3-2	306658	pfam00189	Ribosomal_S3_C	84	70	76	1.873e-48	144.82	N	1273	32.1	86.84	Y	2023 07 11 11:20:59	Y	Explore in ECOTOX
7	XP_029674592.1	N	22533	72781	Insecta	Formica exsecta	Wasps, ants, and bees	40S ribosomal protein S3	306658	pfam00189	Ribosomal_S3_C	84	78	81	9.439e-54	158.3	N	1273	32.1	94.92	Y	2023 07 11 11:20:59	Y	Explore in ECOTOX
7	XP_043606044.1	N	34705	72917	Magnoliopsida	Erigeron canadensis	Horseweed	40S ribosomal protein S3-1-like	306658	pfam00189	Ribosomal_S3_C	84	72	76	5.85e-49	146.36	Y	1273	32.1	87.76	Y	2023 07 11 11:20:59	Y	Explore in ECOTOX
7	PGH32455.1	N	8915	73230	Eurotiomycetes	Emmonsia crescens	Filamentous ascomycetes	40S ribosomal protein	306658	pfam00189	Ribosomal_S3_C	84	72	75	6.112e-49	146.36	N	1273	32.1	87.76	Y	2023 07 11 11:20:59	Y	Explore in ECOTOX
7	NXM96914.1	Y	13619	73324	Aves	Sylvia borin	Garden warbler	RS3 protein	306658	pfam00189	Ribosomal_S3_C	84	84	84	3.633e-57	166.78	Y	1273	32.1	100	Y	2023 07 11 11:20:59	Y	Explore in ECOTOX
7	NWH91579.1	Y	13453	73327	Aves	Aegithalos caudatus	Northern long-tailed tit	RS3 protein	306658	pfam00189	Ribosomal_S3_C	84	84	84	3.633e-57	166.78	N	1273	32.1	100	Y	2023 07 11 11:20:59	Y	Explore in ECOTOX
7	NXO96483.1	Y	13923	73330	Aves	Certhia brachydactyla	Short-toed tree-creeper	RS3 protein	306658	pfam00189	Ribosomal_S3_C	84	84	84	3.633e-57	166.78	N	1273	32.1	100	Y	2023 07 11 11:20:59	Y	Explore in ECOTOX
7	NXD02151.1	Y	13258	73333	Aves	Certhia familiaris	Eurasian tree-creeper	RS3 protein	306658	pfam00189	Ribosomal_S3_C	84	84	84	3.633e-57	166.78	N	1273	32.1	100	Y	2023 07 11 11:20:59	Y	Explore in ECOTOX
7	XP_004434062.1	Y	33637	73337	Mammalia	Ceratotherium simum simum	Southern white rhinoceros	PREDICTED: 40S ribosomal protein S3	306658	pfam00189	Ribosomal_S3_C	84	84	84	3.633e-57	166.78	Y	1273	32.1	100	Y	2023 07 11 11:20:59	Y	Explore in ECOTOX
7	ATY67514.1	Y	9710	73501	Sordariomycetes	Cordyceps militaris	Filamentous ascomycetes	cytoplasmic ribosomal subunit S3	306658	pfam00189	Ribosomal_S3_C	84	71	74	1.915e-48	144.82	N	1273	32.1	86.84	Y	2023 07 11 11:20:59	Y	Explore in ECOTOX
7	OUM70252.1	N	14721	73868	Neocallimastigomycetes	Piromyces sp. E2	Chytrids	hypothetical protein PIROE2DRAFT_50062	306658	pfam00189	Ribosomal_S3_C	84	64	76	8.661e-46	138.27	Y	1273	32.1	82.91	Y	2023 07 11 11:20:59	Y	Explore in ECOTOX
7	XP_033409542.1	N	14073	74035	Eurotiomycetes	Arthroderma uncinatum	Dermatophytes	uncharacterized protein GIQ15_01174	306658	pfam00189	Ribosomal_S3_C	84	71	73	7.89e-48	143.28	N	1273	32.1	85.91	Y	2023 07 11 11:20:59	Y	Explore in ECOTOX
7	NXA73806.1	N	13718	74200	Aves	Thryothorus ludovicianus	Carolina wren	RS3 protein	306658	pfam00189	Ribosomal_S3_C	84	84	84	3.633e-57	166.78	Y	1273	32.1	100	Y	2023 07 11 11:20:59	Y	Explore in ECOTOX
7	OQS05478.1	N	13667	74557	Saprolegniales	Thraustotheca clavata	Heterokonts	40S ribosomal protein S3-3	306658	pfam00189	Ribosomal_S3_C	84	62	73	1.15e-41	127.87	N	1273	32.1	76.67	Y	2023 07 11 11:20:59	Y	Explore in ECOTOX
7	XP_024168257.1	N	93717	74649	Magnoliopsida	Rosa chinensis	China rose	40S ribosomal protein S3-2	306658	pfam00189	Ribosomal_S3_C	84	74	78	1.946e-50	149.83	Y	1273	32.1	89.84	Y	2023 07 11 11:20:59	Y	Explore in ECOTOX
7	KFB40730.1	N	19909	74873	Insecta	Anopheles sinensis	Mosquitos	ribosomal protein S3	306658	pfam00189	Ribosomal_S3_C	84	80	82	2.074e-54	159.84	N	1273	32.1	95.84	Y	2023 07 11 11:20:59	Y	Explore in ECOTOX
7	XP_044877736.1	Y	78401	74926	Testudinata	Mauremys mutica	Yellowpond turtle	40S ribosomal protein S3	306658	pfam00189	Ribosomal_S3_C	84	84	84	3.633e-57	166.78	Y	1273	32.1	100	Y	2023 07 11 11:20:59	Y	Explore in ECOTOX
7	XP_024300688.1	Y	83080	74940	Actinopteri	Oncorhynchus tshawytscha	Chinook salmon	40S ribosomal protein S3	306658	pfam00189	Ribosomal_S3_C	84	83	84	1.078e-56	165.62	Y	1273	32.1	99.31	Y	2023 07 11 11:20:59	Y	Explore in ECOTOX
7	XP_046244257.1	N	48584	75038	Actinopteri	Scatophagus argus	Scats	40S ribosomal protein S3	306658	pfam00189	Ribosomal_S3_C	84	84	84	3.633e-57	166.78	N	1273	32.1	100	Y	2023 07 11 11:20:59	Y	Explore in ECOTOX
7	XP_016139869.1	N	67440	75366	Actinopteri	Sinocyclocheilus grahami	Carps and others	PREDICTED: 40S ribosomal protein S3 isoform X2	306658	pfam00189	Ribosomal_S3_C	84	84	84	3.633e-57	166.78	Y	1273	32.1	100	Y	2023 07 11 11:20:59	Y	Explore in ECOTOX
7	NXV32642.1	N	14938	75485	Aves	Rissa tridactyla	Black-legged kittiwake	RS3 protein	306658	pfam00189	Ribosomal_S3_C	84	84	84	3.633e-57	166.78	Y	1273	32.1	100	Y	2023 07 11 11:20:59	Y	Explore in ECOTOX
7	XP_043125624.1	Y	20003	75553	Eurotiomycetes	Aspergillus viridinutans	Green and blue molds	40S ribosomal protein S3	306658	pfam00189	Ribosomal_S3_C	84	71	74	8.132e-49	145.98	N	1273	32.1	87.53	Y	2023 07 11 11:20:59	Y	Explore in ECOTOX
7	XP_011019367.1	N	50823	75702	Magnoliopsida	Populus euphratica	Euphrates poplar	PREDICTED: 40S ribosomal protein S3-3-like	306658	pfam00189	Ribosomal_S3_C	84	73	77	2.404e-49	147.13	N	1273	32.1	88.22	Y	2023 07 11 11:20:59	Y	Explore in ECOTOX
7	GCB78341.1	N	27763	75743	Chondrichthyes	Scyliorhinus torazame	Cloudy catshark	hypothetical protein	306658	pfam00189	Ribosomal_S3_C	84	84	84	3.633e-57	166.78	Y	1273	32.1	100	Y	2023 07 11 11:20:59	Y	Explore in ECOTOX
7	NWZ27152.1	Y	14748	75869	Aves	Asarcornis scutulata	Waterfowl	RS3 protein	306658	pfam00189	Ribosomal_S3_C	84	84	84	3.633e-57	166.78	N	1273	32.1	100	Y	2023 07 11 11:20:59	Y	Explore in ECOTOX
7	CAB4087553.1	N	45017	75948	Magnoliopsida	Lactuca saligna	Daisy family	unnamed protein product	306658	pfam00189	Ribosomal_S3_C	84	71	77	1.221e-48	145.59	Y	1273	32.1	87.3	Y	2023 07 11 11:20:59	Y	Explore in ECOTOX
7	KAG8547193.1	N	64806	76066	Amphibia	Engystomops pustulosus	Tungara frog	hypothetical protein GDO81_028858	306658	pfam00189	Ribosomal_S3_C	84	84	84	3.633e-57	166.78	Y	1273	32.1	100	Y	2023 07 11 11:20:59	Y	Explore in ECOTOX
7	XP_014362364.1	N	33777	76193	Insecta	Papilio machaon	Common yellow swallowtail	40S ribosomal protein S3	306658	pfam00189	Ribosomal_S3_C	84	78	81	3.849e-53	156.76	N	1273	32.1	93.99	Y	2023 07 11 11:20:59	Y	Explore in ECOTOX
7	NP_001298493.1	N	17826	76194	Insecta	Papilio polytes	Common Mormon	40S ribosomal protein S3	306658	pfam00189	Ribosomal_S3_C	84	78	81	3.849e-53	156.76	N	1273	32.1	93.99	Y	2023 07 11 11:20:59	Y	Explore in ECOTOX
7	XP_032708934.1	Y	48403	76717	Mammalia	Lontra canadensis	Northern American river otter	40S ribosomal protein S3	306658	pfam00189	Ribosomal_S3_C	84	84	84	3.633e-57	166.78	Y	1273	32.1	100	Y	2023 07 11 11:20:59	Y	Explore in ECOTOX
7	XP_027483025.1	N	8872	76775	Malasseziomycetes	Malassezia restricta	Basidiomycetes	small subunit ribosomal protein S3e	306658	pfam00189	Ribosomal_S3_C	84	61	73	1.901e-42	129.8	N	1273	32.1	77.83	Y	2023 07 11 11:20:59	Y	Explore in ECOTOX
7	XP_017990240.1	N	8469	77020	Malasseziomycetes	Malassezia pachydermatis	Basidiomycetes	40s ribosomal protein s3	306658	pfam00189	Ribosomal_S3_C	84	63	71	5.94e-43	130.95	Y	1273	32.1	78.52	Y	2023 07 11 11:20:59	Y	Explore in ECOTOX
7	GAP86418.1	N	12473	77044	Sordariomycetes	Rosellinia necatrix	Filamentous ascomycetes	putative 40S ribosomal protein S3	306658	pfam00189	Ribosomal_S3_C	84	71	74	1.812e-48	144.82	N	1273	32.1	86.84	Y	2023 07 11 11:20:59	Y	Explore in ECOTOX
7	KAH8165809.1	N	12365	77046	Sordariomycetes	Xylaria polymorpha	Dead man's fingers	hypothetical protein CIB48_g2444	306658	pfam00189	Ribosomal_S3_C	84	71	74	1.812e-48	144.82	N	1273	32.1	86.84	Y	2023 07 11 11:20:59	Y	Explore in ECOTOX
7	XP_038144478.1	Y	42390	77115	Actinopteri	Cyprinodon tularosa	Killifishes	40S ribosomal protein S3	306658	pfam00189	Ribosomal_S3_C	84	84	84	3.633e-57	166.78	Y	1273	32.1	100	Y	2023 07 11 11:20:59	Y	Explore in ECOTOX
7	XP_019758950.1	N	80439	77166	Insecta	Dendroctonus ponderosae	Mountain pine beetle	PREDICTED: 40S ribosomal protein S3-A	306658	pfam00189	Ribosomal_S3_C	84	77	80	2.382e-52	154.84	Y	1273	32.1	92.84	Y	2023 07 11 11:20:59	Y	Explore in ECOTOX
7	CAH04122.1	N	307	77259	Insecta	Papilio dardanus	African swallowtail butterfly	ribsomal protein S3e, partial	306658	pfam00189	Ribosomal_S3_C	84	76	80	3.169e-52	154.45	N	1273	32.1	92.61	Y	2023 07 11 11:20:59	Y	Explore in ECOTOX
7	AAX62423.1	N	251	77504	Insecta	Lysiphlebus testaceipes	Wasps, ants, and bees	ribosomal protein S3, partial	306658	pfam00189	Ribosomal_S3_C	84	78	80	8.301e-53	155.99	N	1273	32.1	93.53	Y	2023 07 11 11:20:59	Y	Explore in ECOTOX
7	XP_028545015.1	N	11876	77519	Aconoidasida	Plasmodium gonderi	Haemosporidians	40S ribosomal protein S3	306658	pfam00189	Ribosomal_S3_C	84	64	71	2.672e-42	129.41	N	1273	32.1	77.6	Y	2023 07 11 11:20:59	Y	Explore in ECOTOX
7	KAF5915370.1	Y	19612	77932	Mammalia	Diceros bicornis minor	Black rhinoceros	hypothetical protein HPG69_012123	306658	pfam00189	Ribosomal_S3_C	84	84	84	3.633e-57	166.78	Y	1273	32.1	100	Y	2023 07 11 11:20:59	Y	Explore in ECOTOX
7	NXL39110.1	N	14261	78217	Aves	Glaucidium brasilianum	Ferruginous pygmy-owl	RS3 protein	306658	pfam00189	Ribosomal_S3_C	84	84	84	3.633e-57	166.78	Y	1273	32.1	100	Y	2023 07 11 11:20:59	Y	Explore in ECOTOX
7	KPM46231.1	N	12735	78410	Sordariomycetes	Neonectria ditissima	Filamentous ascomycetes	40S ribosomal protein S3	306658	pfam00189	Ribosomal_S3_C	84	71	74	1.318e-48	145.21	N	1273	32.1	87.07	Y	2023 07 11 11:20:59	Y	Explore in ECOTOX
7	XP_047523164.1	N	23486	78633	Insecta	Pieris napi	Whites	40S ribosomal protein S3	306658	pfam00189	Ribosomal_S3_C	84	78	81	3.849e-53	156.76	Y	1273	32.1	93.99	Y	2023 07 11 11:20:59	Y	Explore in ECOTOX
7	XP_020573605.1	N	30071	78828	Magnoliopsida	Phalaenopsis equestris	Moth orchids	40S ribosomal protein S3-3-like	306658	pfam00189	Ribosomal_S3_C	84	75	78	1.029e-50	150.6	N	1273	32.1	90.3	Y	2023 07 11 11:20:59	Y	Explore in ECOTOX
7	KAF4428246.1	Y	14163	78861	Sordariomycetes	Fusarium acutatum	Filamentous ascomycetes	40s ribosomal s3	306658	pfam00189	Ribosomal_S3_C	84	71	73	5.433e-48	143.66	N	1273	32.1	86.14	Y	2023 07 11 11:20:59	Y	Explore in ECOTOX
7	KAF5711832.1	Y	14686	78864	Sordariomycetes	Fusarium globosum	Filamentous ascomycetes	40S ribosomal S3 protein	306658	pfam00189	Ribosomal_S3_C	84	71	73	5.433e-48	143.66	N	1273	32.1	86.14	Y	2023 07 11 11:20:59	Y	Explore in ECOTOX
7	KAF9199360.1	N	35774	78898	Mortierellomycetes	Podila verticillata	Fungi	40S ribosomal protein S3, partial	306658	pfam00189	Ribosomal_S3_C	84	69	75	1.416e-46	140.2	Y	1273	32.1	84.06	Y	2023 07 11 11:20:59	Y	Explore in ECOTOX
7	RKP06620.1	N	6857	78915	Zoopagomycetes	Thamnocephalis sphaerospora	Fungi	TCP-1/cpn60 chaperonin family-domain-containing protein	306658	pfam00189	Ribosomal_S3_C	84	67	74	4.106e-46	139.04	N	1273	32.1	83.37	Y	2023 07 11 11:20:59	Y	Explore in ECOTOX
7	KAF5969588.1	N	14313	79018	Sordariomycetes	Fusarium bulbicola	Filamentous ascomycetes	40S ribosomal protein S3	306658	pfam00189	Ribosomal_S3_C	84	71	73	5.433e-48	143.66	N	1273	32.1	86.14	Y	2023 07 11 11:20:59	Y	Explore in ECOTOX
7	XP_017215294.1	N	76806	79200	Magnoliopsida	Daucus carota subsp. sativus	Carrot	PREDICTED: 40S ribosomal protein S3-2-like	306658	pfam00189	Ribosomal_S3_C	84	74	77	1.244e-49	147.9	N	1273	32.1	88.68	Y	2023 07 11 11:20:59	Y	Explore in ECOTOX
7	KAI1004958.1	N	17526	79252	Leotiomycetes	Podosphaera aphanis	Powdery mildews	40S ribosomal protein	306658	pfam00189	Ribosomal_S3_C	84	71	74	1.318e-48	145.21	N	1273	32.1	87.07	Y	2023 07 11 11:20:59	Y	Explore in ECOTOX
7	KAF1641605.1	Y	12911	79626	Aves	Eudyptes chrysocome	Rockhopper penguin	40S ribosomal protein S3, partial	306658	pfam00189	Ribosomal_S3_C	84	84	84	3.633e-57	166.78	N	1273	32.1	100	Y	2023 07 11 11:20:59	Y	Explore in ECOTOX
7	KAF1604954.1	Y	14670	79627	Aves	Eudyptes chrysolophus	Macaroni penguin	40S ribosomal protein S3, partial	306658	pfam00189	Ribosomal_S3_C	84	84	84	3.633e-57	166.78	N	1273	32.1	100	Y	2023 07 11 11:20:59	Y	Explore in ECOTOX
7	NXW07700.1	Y	13534	79628	Aves	Fregetta grallaria	White-bellied storm-petrel	RS3 protein	306658	pfam00189	Ribosomal_S3_C	84	84	84	3.633e-57	166.78	N	1273	32.1	100	Y	2023 07 11 11:20:59	Y	Explore in ECOTOX
7	NXH68042.1	Y	14052	79633	Aves	Oceanodroma tethys	Wedge-rumped storm-petrel	RS3 protein	306658	pfam00189	Ribosomal_S3_C	84	84	84	3.633e-57	166.78	Y	1273	32.1	100	Y	2023 07 11 11:20:59	Y	Explore in ECOTOX
7	KAF1490773.1	Y	14375	79643	Aves	Pygoscelis antarcticus	Chinstrap penguin	40S ribosomal protein S3, partial	306658	pfam00189	Ribosomal_S3_C	84	84	84	3.633e-57	166.78	N	1273	32.1	100	Y	2023 07 11 11:20:59	Y	Explore in ECOTOX
7	NXF48233.1	Y	14319	79653	Aves	Oceanites oceanicus	Wilson's storm-petrel	RS3 protein	306658	pfam00189	Ribosomal_S3_C	84	84	84	3.633e-57	166.78	N	1273	32.1	100	Y	2023 07 11 11:20:59	Y	Explore in ECOTOX
7	XP_005357574.1	Y	59737	79684	Mammalia	Microtus ochrogaster	Prairie vole	40S ribosomal protein S3	306658	pfam00189	Ribosomal_S3_C	84	84	84	3.633e-57	166.78	Y	1273	32.1	100	Y	2023 07 11 11:20:59	Y	Explore in ECOTOX
7	XP_014250533.1	N	24342	79782	Insecta	Cimex lectularius	Bed bug	40S ribosomal protein S3-like	306658	pfam00189	Ribosomal_S3_C	84	78	81	1.689e-53	157.53	N	1273	32.1	94.46	Y	2023 07 11 11:20:59	Y	Explore in ECOTOX
7	GAA54888.1	Y	28993	79923	Trematoda	Clonorchis sinensis	Oriental liver fluke	small subunit ribosomal protein S3e	306658	pfam00189	Ribosomal_S3_C	84	69	77	1.589e-48	145.21	N	1273	32.1	87.07	Y	2023 07 11 11:20:59	Y	Explore in ECOTOX
7	AGF29412.1	N	101	80249	Insecta	Phaedon cochleariae	Mustard beetle	ribosomal protein S3	306658	pfam00189	Ribosomal_S3_C	84	77	80	2.382e-52	154.84	N	1273	32.1	92.84	Y	2023 07 11 11:20:59	Y	Explore in ECOTOX
7	PHU17818.1	Y	35136	80379	Magnoliopsida	Capsicum chinense	Bonnet pepper	40S ribosomal protein S3-1	306658	pfam00189	Ribosomal_S3_C	84	75	78	1.029e-50	150.6	N	1273	32.1	90.3	Y	2023 07 11 11:20:59	Y	Explore in ECOTOX
7	KAH7313326.1	N	14953	80388	Sordariomycetes	Stachybotrys elegans	Filamentous ascomycetes	40S ribosomal protein S3	306658	pfam00189	Ribosomal_S3_C	84	71	74	4.815e-48	144.05	N	1273	32.1	86.37	Y	2023 07 11 11:20:59	Y	Explore in ECOTOX
7	XP_033001868.1	Y	39496	80427	Lepidosauria	Lacerta agilis	Sand lizard	40S ribosomal protein S3	306658	pfam00189	Ribosomal_S3_C	84	84	84	3.633e-57	166.78	Y	1273	32.1	100	Y	2023 07 11 11:20:59	Y	Explore in ECOTOX
7	XP_027852642.1	N	19424	80765	Insecta	Aphis gossypii	Cotton aphid	40S ribosomal protein S3	306658	pfam00189	Ribosomal_S3_C	84	78	80	1.092e-52	155.61	Y	1273	32.1	93.3	Y	2023 07 11 11:20:59	Y	Explore in ECOTOX
7	TID01852.1	Y	29126	80884	Sordariomycetes	Colletotrichum higginsianum	Filamentous ascomycetes	40S ribosomal protein S3	306658	pfam00189	Ribosomal_S3_C	84	71	74	1.318e-48	145.21	N	1273	32.1	87.07	Y	2023 07 11 11:20:59	Y	Explore in ECOTOX
7	XP_022073093.1	N	36657	80966	Actinopteri	Acanthochromis polyacanthus	Spiny chromis	40S ribosomal protein S3, partial	306658	pfam00189	Ribosomal_S3_C	76	76	76	4.583e-52	153.68	Y	1273	32.1	92.15	Y	2023 07 11 11:20:59	Y	Explore in ECOTOX
7	XP_023126449.1	N	48665	80972	Actinopteri	Amphiprion ocellaris	Clown anemonefish	40S ribosomal protein S3	306658	pfam00189	Ribosomal_S3_C	84	84	84	3.633e-57	166.78	Y	1273	32.1	100	Y	2023 07 11 11:20:59	Y	Explore in ECOTOX
7	XP_032022840.1	Y	54538	81572	Mammalia	Hylobates moloch	Silvery gibbon	40S ribosomal protein S3	306658	pfam00189	Ribosomal_S3_C	84	84	84	3.633e-57	166.78	Y	1273	32.1	100	Y	2023 07 11 11:20:59	Y	Explore in ECOTOX
7	ABB29725.1	N	174	81824	Choanoflagellata	Monosiga brevicollis	Choanoflagellates	ribosomal protein 3 small subunit, partial	306658	pfam00189	Ribosomal_S3_C	84	66	75	2.705e-46	139.43	N	1273	32.1	83.6	Y	2023 07 11 11:20:59	Y	Explore in ECOTOX
7	NXL91716.1	N	13506	81907	Aves	Alectura lathami	Australian brush-turkey	RS3 protein	306658	pfam00189	Ribosomal_S3_C	84	84	84	3.633e-57	166.78	Y	1273	32.1	100	Y	2023 07 11 11:20:59	Y	Explore in ECOTOX
7	NXB91913.1	Y	14691	81927	Aves	Vidua chalybeata	Song birds	RS3 protein	306658	pfam00189	Ribosomal_S3_C	84	84	84	3.633e-57	166.78	N	1273	32.1	100	Y	2023 07 11 11:20:59	Y	Explore in ECOTOX
7	XP_002879336.1	N	73508	81972	Magnoliopsida	Arabidopsis lyrata subsp. lyrata	Lyrate rockcress	40S ribosomal protein S3-1	306658	pfam00189	Ribosomal_S3_C	84	70	76	3.74e-48	144.05	N	1273	32.1	86.37	Y	2023 07 11 11:20:59	Y	Explore in ECOTOX
7	XP_023639743.1	N	65501	81985	Magnoliopsida	Capsella rubella	Mustard family	40S ribosomal protein S3-2	306658	pfam00189	Ribosomal_S3_C	84	70	76	3.74e-48	144.05	N	1273	32.1	86.37	Y	2023 07 11 11:20:59	Y	Explore in ECOTOX
7	AIZ68173.1	N	140	82047	Magnoliopsida	Albuca bracteata	Sea-onion	40S ribosomal protein S3-3-like protein	306658	pfam00189	Ribosomal_S3_C	84	74	77	3.259e-50	149.44	N	1273	32.1	89.61	Y	2023 07 11 11:20:59	Y	Explore in ECOTOX
7	AJA76388.1	N	365	82286	Magnoliopsida	Cardamine impatiens	Narrowleaf bittercress	40S ribosomal protein S3, partial	306658	pfam00189	Ribosomal_S3_C	84	70	76	3.315e-48	144.44	N	1273	32.1	86.6	Y	2023 07 11 11:20:59	Y	Explore in ECOTOX
7	KAF1313534.1	N	17378	82926	Pythiales	Globisporangium splendens	Heterokonts	40s ribosomal protein, partial	306658	pfam00189	Ribosomal_S3_C	84	60	73	2.677e-41	126.72	N	1273	32.1	75.98	Y	2023 07 11 11:20:59	Y	Explore in ECOTOX
7	XP_043028533.1	N	31563	83186	Sordariomycetes	Diaporthe citri	Filamentous ascomycetes	uncharacterized protein INS49_006619	306658	pfam00189	Ribosomal_S3_C	84	71	74	8.132e-49	145.98	N	1273	32.1	87.53	Y	2023 07 11 11:20:59	Y	Explore in ECOTOX
7	KAG5928120.1	N	8019	83212	Sordariomycetes	Claviceps africana	Filamentous ascomycetes	40S ribosomal protein S3	306658	pfam00189	Ribosomal_S3_C	84	72	74	3.609e-49	146.75	N	1273	32.1	87.99	Y	2023 07 11 11:20:59	Y	Explore in ECOTOX
7	KAF9763880.1	N	3643	83296	Apansporoblastina	Nosema granulosis	Microsporidians	40S ribosomal protein S3	306658	pfam00189	Ribosomal_S3_C	84	35	53	1.856e-18	68.94	N	1273	32.1	41.33	Y	2023 07 11 11:20:59	Y	Explore in ECOTOX
7	NWY00797.1	Y	13758	83376	Aves	Nothoprocta ornata	Tinamous	RS3 protein	306658	pfam00189	Ribosomal_S3_C	84	84	84	3.633e-57	166.78	Y	1273	32.1	100	Y	2023 07 11 11:20:59	Y	Explore in ECOTOX
7	XP_012217298.1	N	21840	83485	Insecta	Linepithema humile	Argentine ant	PREDICTED: 40S ribosomal protein S3-A	306658	pfam00189	Ribosomal_S3_C	84	78	81	9.439e-54	158.3	Y	1273	32.1	94.92	Y	2023 07 11 11:20:59	Y	Explore in ECOTOX
7	XP_029227902.1	N	20328	83891	Kinetoplastea	Trypanosoma conorhini	Kinetoplasts	40S ribosomal protein S3, partial	306658	pfam00189	Ribosomal_S3_C	40	25	31	7.863e-13	53.53	Y	1273	32.1	32.1	Y	2023 07 11 11:20:59	Y	Explore in ECOTOX
7	XP_044654560.1	N	26643	84275	Dothideomycetes	Cercospora kikuchii	Filamentous ascomycetes	ribosomal 40S subunit protein S3	306658	pfam00189	Ribosomal_S3_C	84	71	74	1.318e-48	145.21	N	1273	32.1	87.07	Y	2023 07 11 11:20:59	Y	Explore in ECOTOX
7	KAF4622842.1	N	30172	84607	Agaricomycetes	Agrocybe pediades	Gill mushrooms	hypothetical protein D9613_001840	306658	pfam00189	Ribosomal_S3_C	84	73	75	1.168e-48	145.59	Y	1273	32.1	87.3	Y	2023 07 11 11:20:59	Y	Explore in ECOTOX
7	RXN35295.1	N	63191	84645	Actinopteri	Labeo rohita	Rohu	40S ribosomal S3	306658	pfam00189	Ribosomal_S3_C	84	84	84	3.633e-57	166.78	Y	1273	32.1	100	Y	2023 07 11 11:20:59	Y	Explore in ECOTOX
7	KAF4009310.1	N	19273	84702	Mammalia	Cervus hanglu yarkandensis	Yarkand deer	hypothetical protein G4228_000106	306658	pfam00189	Ribosomal_S3_C	84	84	84	3.633e-57	166.78	Y	1273	32.1	100	Y	2023 07 11 11:20:59	Y	Explore in ECOTOX
7	SPO36038.1	Y	7831	84751	Ustilaginomycetes	Pseudozyma flocculosa	Smuts	probable 40S ribosomal protein S3	306658	pfam00189	Ribosomal_S3_C	84	67	74	1.706e-46	140.2	Y	1273	32.1	84.06	Y	2023 07 11 11:20:59	Y	Explore in ECOTOX
7	SPO45421.1	Y	20685	84753	Ustilaginomycetes	Moesziomyces antarcticus	Smuts	probable 40S ribosomal protein S3	306658	pfam00189	Ribosomal_S3_C	84	70	75	1.038e-47	143.28	Y	1273	32.1	85.91	Y	2023 07 11 11:20:59	Y	Explore in ECOTOX
7	XP_036260135.1	Y	44064	84834	Aves	Molothrus ater	New World blackbirds, orioles and allies	40S ribosomal protein S3	306658	pfam00189	Ribosomal_S3_C	84	84	84	3.633e-57	166.78	Y	1273	32.1	100	Y	2023 07 11 11:20:59	Y	Explore in ECOTOX
7	EKF30377.1	Y	10303	85056	Kinetoplastea	Trypanosoma cruzi marinkellei	Kinetoplasts	40S ribosomal protein S3, putative	306658	pfam00189	Ribosomal_S3_C	84	53	61	2.099e-33	107.07	N	1273	32.1	64.2	Y	2023 07 11 11:20:59	Y	Explore in ECOTOX
7	PBJ75729.1	Y	12679	85057	Kinetoplastea	Trypanosoma cruzi cruzi	Kinetoplasts	40S ribosomal protein S3	306658	pfam00189	Ribosomal_S3_C	84	53	61	2.099e-33	107.07	N	1273	32.1	64.2	Y	2023 07 11 11:20:59	Y	Explore in ECOTOX
7	KFO54943.1	Y	43089	85066	Aves	Corvus brachyrhynchos	American crow	40S ribosomal protein S3, partial	306658	pfam00189	Ribosomal_S3_C	84	84	84	3.633e-57	166.78	N	1273	32.1	100	Y	2023 07 11 11:20:59	Y	Explore in ECOTOX
7	NWI77317.1	Y	12349	85069	Aves	Dryoscopus gambensis	Song birds	RS3 protein	306658	pfam00189	Ribosomal_S3_C	84	84	84	3.633e-57	166.78	N	1273	32.1	100	Y	2023 07 11 11:20:59	Y	Explore in ECOTOX
7	CDS26911.1	N	12420	85433	Cestoda	Hymenolepis microstoma	Tapeworms	ribosomal protein S3	306658	pfam00189	Ribosomal_S3_C	84	68	76	1.412e-47	142.9	N	1273	32.1	85.68	Y	2023 07 11 11:20:59	Y	Explore in ECOTOX
7	XP_028534266.1	N	10534	85471	Aconoidasida	Plasmodium relictum	Haemosporidians	40S ribosomal protein S3, putative	306658	pfam00189	Ribosomal_S3_C	84	64	71	2.672e-42	129.41	N	1273	32.1	77.6	Y	2023 07 11 11:20:59	Y	Explore in ECOTOX
7	ACY66483.1	N	1000	85552	Malacostraca	Scylla paramamosain	Green mud crab	putative 40S ribosomal protein RPS3, partial	306658	pfam00189	Ribosomal_S3_C	66	58	61	4.267e-38	118.24	N	1273	32.1	70.9	Y	2023 07 11 11:20:59	Y	Explore in ECOTOX
7	XP_006451562.1	N	67162	85681	Magnoliopsida	Citrus clementina	Clementine	40S ribosomal protein S3-3	306658	pfam00189	Ribosomal_S3_C	84	74	78	1.946e-50	149.83	N	1273	32.1	89.84	Y	2023 07 11 11:20:59	Y	Explore in ECOTOX
7	XP_037404471.1	N	87277	85692	Magnoliopsida	Triticum dicoccoides	Wild emmer wheat	40S ribosomal protein S3-3	306658	pfam00189	Ribosomal_S3_C	84	74	77	3.259e-50	149.44	N	1273	32.1	89.61	Y	2023 07 11 11:20:59	Y	Explore in ECOTOX
7	KAF2264893.1	N	13755	85948	Dothideomycetes	Didymosphaeria enalia	Filamentous ascomycetes	40S ribosomal protein S3	306658	pfam00189	Ribosomal_S3_C	84	71	73	3.388e-48	144.44	N	1273	32.1	86.6	Y	2023 07 11 11:20:59	Y	Explore in ECOTOX
7	KAF9218984.1	N	11773	85971	Agaricomycetes	Gyrodon lividus	Basidiomycetes	ribosomal protein S3	306658	pfam00189	Ribosomal_S3_C	84	73	75	1.168e-48	145.59	Y	1273	32.1	87.3	Y	2023 07 11 11:20:59	Y	Explore in ECOTOX
7	KAH7931011.1	N	14607	85980	Agaricomycetes	Leucogyrophana mollusca	Basidiomycetes	40S ribosomal protein S3	306658	pfam00189	Ribosomal_S3_C	84	73	75	1.168e-48	145.59	N	1273	32.1	87.3	Y	2023 07 11 11:20:59	Y	Explore in ECOTOX
7	ABB29649.1	N	48	86007	Demospongiae	Suberites ficus	Sponges	ribosomal protein 3 small subunit, partial	306658	pfam00189	Ribosomal_S3_C	84	73	77	2.378e-49	147.13	N	1273	32.1	88.22	Y	2023 07 11 11:20:59	Y	Explore in ECOTOX
7	OCT45905.1	Y	11236	86049	Eurotiomycetes	Cladophialophora carrionii	Black yeasts	40S ribosomal protein S3	306658	pfam00189	Ribosomal_S3_C	84	73	76	3.443e-50	149.44	N	1273	32.1	89.61	Y	2023 07 11 11:20:59	Y	Explore in ECOTOX
7	TID12876.1	N	23938	86259	Dothideomycetes	Venturia nashicola	Filamentous ascomycetes	40S ribosomal protein S3	306658	pfam00189	Ribosomal_S3_C	84	71	73	3.823e-48	144.05	N	1273	32.1	86.37	Y	2023 07 11 11:20:59	Y	Explore in ECOTOX
7	KAF4987730.1	Y	11168	86546	Sordariomycetes	Fusarium graminum	Filamentous ascomycetes	hypothetical protein FGRMN_10197	306658	pfam00189	Ribosomal_S3_C	84	71	73	5.433e-48	143.66	N	1273	32.1	86.14	Y	2023 07 11 11:20:59	Y	Explore in ECOTOX
7	RCH97049.1	Y	15827	86630	Mucoromycetes	Rhizopus azygosporus	Pin molds	40S ribosomal protein S3	306658	pfam00189	Ribosomal_S3_C	84	64	74	7.611e-45	135.96	Y	1273	32.1	81.52	Y	2023 07 11 11:20:59	Y	Explore in ECOTOX
7	ORE06373.1	Y	11495	86635	Mucoromycetes	Rhizopus microsporus var. microsporus	Pin molds	40S ribosomal protein S3	306658	pfam00189	Ribosomal_S3_C	84	64	74	7.611e-45	135.96	Y	1273	32.1	81.52	Y	2023 07 11 11:20:59	Y	Explore in ECOTOX
7	SPO23720.1	N	13186	86804	Ustilaginomycetes	Ustilago trichophora	Smuts	probable 40S ribosomal protein S3	306658	pfam00189	Ribosomal_S3_C	84	70	75	1.038e-47	143.28	Y	1273	32.1	85.91	Y	2023 07 11 11:20:59	Y	Explore in ECOTOX
7	CAB0044860.1	N	16953	86971	Insecta	Trichogramma brassicae	Trichogrammid wasps	unnamed protein product	306658	pfam00189	Ribosomal_S3_C	84	78	81	9.863e-54	158.3	N	1273	32.1	94.92	Y	2023 07 11 11:20:59	Y	Explore in ECOTOX
7	XP_047157923.1	Y	36385	87088	Magnoliopsida	Vigna umbellata	Mambi-bean	40S ribosomal protein S3-3	306658	pfam00189	Ribosomal_S3_C	84	73	77	4.302e-49	146.75	N	1273	32.1	87.99	Y	2023 07 11 11:20:59	Y	Explore in ECOTOX
7	XP_030827758.1	Y	28938	87175	Aves	Camarhynchus parvulus	Tanagers	40S ribosomal protein S3	306658	pfam00189	Ribosomal_S3_C	84	84	84	3.633e-57	166.78	Y	1273	32.1	100	Y	2023 07 11 11:20:59	Y	Explore in ECOTOX
7	XP_038769077.1	Y	35567	87229	Leotiomycetes	Botrytis porri	Filamentous ascomycetes	uncharacterized protein EAF01_007184	306658	pfam00189	Ribosomal_S3_C	84	70	73	1.72e-47	142.51	N	1273	32.1	85.45	Y	2023 07 11 11:20:59	Y	Explore in ECOTOX
7	TGO17180.1	Y	12592	87230	Leotiomycetes	Botrytis tulipae	Filamentous ascomycetes	hypothetical protein BTUL_0020g00670	306658	pfam00189	Ribosomal_S3_C	84	70	73	1.72e-47	142.51	N	1273	32.1	85.45	Y	2023 07 11 11:20:59	Y	Explore in ECOTOX
7	XP_023333385.1	N	30736	88015	Hexanauplia	Eurytemora affinis	Copepods	40S ribosomal protein S3-A	306658	pfam00189	Ribosomal_S3_C	84	78	81	6.308e-53	156.38	Y	1273	32.1	93.76	Y	2023 07 11 11:20:59	Y	Explore in ECOTOX
7	XP_002963971.1	N	80540	88036	Lycopodiopsida	Selaginella moellendorffii	Spike mosses	40S ribosomal protein S3-3	306658	pfam00189	Ribosomal_S3_C	84	74	77	9.665e-50	148.29	N	1273	32.1	88.91	Y	2023 07 11 11:20:59	Y	Explore in ECOTOX
7	XP_039174759.1	Y	51713	88082	Lepidosauria	Crotalus tigris	Tiger rattlesnake	40S ribosomal protein S3	306658	pfam00189	Ribosomal_S3_C	84	84	84	3.633e-57	166.78	Y	1273	32.1	100	Y	2023 07 11 11:20:59	Y	Explore in ECOTOX
7	KAG9435314.1	Y	10732	88217	Insecta	Apis mellifera carnica	Carniolan honeybee	40S ribosomal protein S3	306658	pfam00189	Ribosomal_S3_C	84	77	81	2.564e-53	157.15	Y	1273	32.1	94.23	Y	2023 07 11 11:20:59	Y	Explore in ECOTOX
7	XP_026191360.1	N	13183	88456	Conoidasida	Cyclospora cayetanensis	Apicomplexans	40S ribosomal protein S3-3	306658	pfam00189	Ribosomal_S3_C	84	63	71	4.291e-41	126.33	N	1273	32.1	75.75	Y	2023 07 11 11:20:59	Y	Explore in ECOTOX
7	KKF96389.1	N	5653	88771	Sordariomycetes	Ceratocystis platani	Filamentous ascomycetes	40S ribosomal protein S3	306658	pfam00189	Ribosomal_S3_C	84	72	74	4.801e-49	146.36	N	1273	32.1	87.76	Y	2023 07 11 11:20:59	Y	Explore in ECOTOX
7	KAH8414585.1	N	12310	88886	Insecta	Drosophila sulfurigaster	Fruit flies	hypothetical protein KR215_009361, partial	306658	pfam00189	Ribosomal_S3_C	84	79	80	2.223e-53	157.53	N	1273	32.1	94.46	Y	2023 07 11 11:20:59	Y	Explore in ECOTOX
7	KAG6002988.1	N	7831	89174	Sordariomycetes	Claviceps maximensis	Filamentous ascomycetes	40S ribosomal protein S3	306658	pfam00189	Ribosomal_S3_C	84	72	74	3.609e-49	146.75	N	1273	32.1	87.99	Y	2023 07 11 11:20:59	Y	Explore in ECOTOX
7	XP_046493885.1	Y	48852	89248	Mammalia	Equus quagga	Plains zebra	40S ribosomal protein S3	306658	pfam00189	Ribosomal_S3_C	84	84	84	3.633e-57	166.78	Y	1273	32.1	100	Y	2023 07 11 11:20:59	Y	Explore in ECOTOX
7	NXE25387.1	Y	13745	89386	Aves	Ardeotis kori	Bustards	RS3 protein	306658	pfam00189	Ribosomal_S3_C	84	84	84	3.633e-57	166.78	N	1273	32.1	100	Y	2023 07 11 11:20:59	Y	Explore in ECOTOX
7	XP_006074139.2	N	76210	89462	Mammalia	Bubalus bubalis	Water buffalo	40S ribosomal protein S3	306658	pfam00189	Ribosomal_S3_C	84	84	84	3.633e-57	166.78	Y	1273	32.1	100	Y	2023 07 11 11:20:59	Y	Explore in ECOTOX
7	XP_028372527.1	Y	107566	89673	Mammalia	Phyllostomus discolor	Pale spear-nosed bat	40S ribosomal protein S3	306658	pfam00189	Ribosomal_S3_C	84	84	84	3.633e-57	166.78	Y	1273	32.1	100	Y	2023 07 11 11:20:59	Y	Explore in ECOTOX
7	XP_047077458.1	Y	54282	89674	Magnoliopsida	Lolium rigidum	Grass family	40S ribosomal protein S3-3	306658	pfam00189	Ribosomal_S3_C	84	74	77	3.259e-50	149.44	N	1273	32.1	89.61	Y	2023 07 11 11:20:59	Y	Explore in ECOTOX
7	CAE8619207.1	N	108901	89957	Dinophyceae	Polarella glacialis	Dinoflagellates	unnamed protein product	306658	pfam00189	Ribosomal_S3_C	84	62	76	1.681e-43	132.49	N	1273	32.1	79.44	Y	2023 07 11 11:20:59	Y	Explore in ECOTOX
7	XP_026939212.1	Y	54700	90247	Mammalia	Lagenorhynchus obliquidens	Pacific white-sided dolphin	40S ribosomal protein S3	306658	pfam00189	Ribosomal_S3_C	84	84	84	3.633e-57	166.78	Y	1273	32.1	100	Y	2023 07 11 11:20:59	Y	Explore in ECOTOX
7	KAG0225347.1	N	17076	90253	Mortierellomycetes	Actinomortierella wolfii	Fungi	40S ribosomal protein S3	306658	pfam00189	Ribosomal_S3_C	84	68	75	2.765e-46	139.43	N	1273	32.1	83.6	Y	2023 07 11 11:20:59	Y	Explore in ECOTOX
7	ORZ10773.1	N	14914	90262	Mucoromycetes	Absidia repens	Pin molds	40S ribosomal protein S3, partial	306658	pfam00189	Ribosomal_S3_C	84	66	74	1.067e-45	137.89	Y	1273	32.1	82.68	Y	2023 07 11 11:20:59	Y	Explore in ECOTOX
7	XP_010435439.1	N	107840	90675	Magnoliopsida	Camelina sativa	False flax	PREDICTED: 40S ribosomal protein S3-3-like	306658	pfam00189	Ribosomal_S3_C	84	69	74	5.045e-47	141.35	Y	1273	32.1	84.76	Y	2023 07 11 11:20:59	Y	Explore in ECOTOX
7	KAF2994723.1	N	11501	90978	Dothideomycetes	Curvularia kusanoi	Filamentous ascomycetes	40S ribosomal protein S3	306658	pfam00189	Ribosomal_S3_C	84	71	73	3.388e-48	144.44	N	1273	32.1	86.6	Y	2023 07 11 11:20:59	Y	Explore in ECOTOX
7	XP_014612703.1	N	19308	91411	Insecta	Polistes canadensis	Paper wasps	PREDICTED: 40S ribosomal protein S3	306658	pfam00189	Ribosomal_S3_C	84	77	81	2.536e-53	157.15	Y	1273	32.1	94.23	Y	2023 07 11 11:20:59	Y	Explore in ECOTOX
7	XP_043151230.1	N	73532	91492	Eurotiomycetes	Aspergillus udagawae	Green and blue molds	40S ribosomal protein S3	306658	pfam00189	Ribosomal_S3_C	84	71	74	8.132e-49	145.98	N	1273	32.1	87.53	Y	2023 07 11 11:20:59	Y	Explore in ECOTOX
7	KAG2181216.1	N	9067	91625	Umbelopsidomycetes	Umbelopsis isabellina	Fungi	hypothetical protein INT43_008799	306658	pfam00189	Ribosomal_S3_C	84	70	75	3.279e-48	144.44	N	1273	32.1	86.6	Y	2023 07 11 11:20:59	Y	Explore in ECOTOX
7	GAN10952.1	N	11331	91626	Mucoromycetes	Mucor ambiguus	Pin molds	40S ribosomal protein S3-like protein	306658	pfam00189	Ribosomal_S3_C	84	64	74	9.479e-45	135.58	Y	1273	32.1	81.29	Y	2023 07 11 11:20:59	Y	Explore in ECOTOX
7	XP_041968947.1	N	21427	91739	Insecta	Aricia agestis	Brown argus	40S ribosomal protein S3	306658	pfam00189	Ribosomal_S3_C	84	78	81	3.849e-53	156.76	Y	1273	32.1	93.99	Y	2023 07 11 11:20:59	Y	Explore in ECOTOX
7	NXR13489.1	Y	10828	91796	Aves	Semnornis frantzii	Woodpeckers and others	RS3 protein	306658	pfam00189	Ribosomal_S3_C	84	84	84	3.633e-57	166.78	N	1273	32.1	100	Y	2023 07 11 11:20:59	Y	Explore in ECOTOX
7	XP_016236267.1	N	24125	91928	Eurotiomycetes	Exophiala spinifera	Black yeasts	40S ribosomal protein S3	306658	pfam00189	Ribosomal_S3_C	84	74	76	9.221e-51	150.98	N	1273	32.1	90.53	Y	2023 07 11 11:20:59	Y	Explore in ECOTOX
7	RMZ03870.1	N	163324	91943	Dothideomycetes	Hortaea werneckii	Filamentous ascomycetes	hypothetical protein D0860_06629	306658	pfam00189	Ribosomal_S3_C	84	71	73	2.282e-48	144.82	N	1273	32.1	86.84	Y	2023 07 11 11:20:59	Y	Explore in ECOTOX
7	XP_032908170.1	Y	36134	91951	Aves	Catharus ustulatus	Swainson's thrush	40S ribosomal protein S3	306658	pfam00189	Ribosomal_S3_C	84	84	84	3.633e-57	166.78	Y	1273	32.1	100	Y	2023 07 11 11:20:59	Y	Explore in ECOTOX
7	KRX83252.1	N	19492	92179	Enoplea	Trichinella sp. T6	Roundworms	40S ribosomal protein S3-B	306658	pfam00189	Ribosomal_S3_C	84	70	78	5.66e-49	146.36	N	1273	32.1	87.76	Y	2023 07 11 11:20:59	Y	Explore in ECOTOX
7	KRZ88021.1	N	18432	92180	Enoplea	Trichinella sp. T8	Roundworms	40S ribosomal protein S3-A, partial	306658	pfam00189	Ribosomal_S3_C	84	70	78	5.66e-49	146.36	N	1273	32.1	87.76	Y	2023 07 11 11:20:59	Y	Explore in ECOTOX
7	KAG8415098.1	Y	24135	92637	Sordariomycetes	Metarhizium acridum	Filamentous ascomycetes	40S ribosomal protein S3	306658	pfam00189	Ribosomal_S3_C	84	72	74	1.909e-49	147.52	N	1273	32.1	88.45	Y	2023 07 11 11:20:59	Y	Explore in ECOTOX
7	KAF1444268.1	Y	14294	92683	Aves	Spheniscus demersus	Jackass penguin	40S ribosomal protein S3, partial	306658	pfam00189	Ribosomal_S3_C	84	84	84	3.633e-57	166.78	N	1273	32.1	100	Y	2023 07 11 11:20:59	Y	Explore in ECOTOX
7	KAF1520722.1	N	12829	92688	Aves	Eudyptes sclateri	Erect-crested penguin	40S ribosomal protein S3, partial	306658	pfam00189	Ribosomal_S3_C	84	84	84	3.633e-57	166.78	N	1273	32.1	100	Y	2023 07 11 11:20:59	Y	Explore in ECOTOX
7	TCD71495.1	N	12277	92696	Agaricomycetes	Steccherinum ochraceum	Basidiomycetes	40S ribosomal protein S3	306658	pfam00189	Ribosomal_S3_C	84	72	75	1.362e-48	145.21	Y	1273	32.1	87.07	Y	2023 07 11 11:20:59	Y	Explore in ECOTOX
7	XP_027798465.1	Y	37737	93162	Mammalia	Marmota flaviventris	Yellow-bellied marmot	40S ribosomal protein S3	306658	pfam00189	Ribosomal_S3_C	84	84	84	3.633e-57	166.78	Y	1273	32.1	100	Y	2023 07 11 11:20:59	Y	Explore in ECOTOX
7	XP_028167501.1	N	24745	93504	Insecta	Ostrinia furnacalis	Asian corn borer	40S ribosomal protein S3	306658	pfam00189	Ribosomal_S3_C	84	78	81	3.849e-53	156.76	Y	1273	32.1	93.99	Y	2023 07 11 11:20:59	Y	Explore in ECOTOX
7	PPQ88640.1	N	15954	93625	Agaricomycetes	Psilocybe cyanescens	Gill mushrooms	hypothetical protein CVT25_010216	306658	pfam00189	Ribosomal_S3_C	84	73	75	1.168e-48	145.59	N	1273	32.1	87.3	Y	2023 07 11 11:20:59	Y	Explore in ECOTOX
7	OMO91756.1	Y	35941	93759	Magnoliopsida	Corchorus olitorius	Nalta jute	hypothetical protein COLO4_18124	306658	pfam00189	Ribosomal_S3_C	84	75	78	2.244e-50	149.83	N	1273	32.1	89.84	Y	2023 07 11 11:20:59	Y	Explore in ECOTOX
7	XP_015708091.1	Y	41846	93934	Aves	Coturnix japonica	Japanese quail	40S ribosomal protein S3	306658	pfam00189	Ribosomal_S3_C	62	62	62	4.839e-41	125.56	N	1273	32.1	75.29	Y	2023 07 11 11:20:59	Y	Explore in ECOTOX
7	POM82807.1	Y	3987	93969	Conoidasida	Cryptosporidium meleagridis	Apicomplexans	ribosomal protein S3	306658	pfam00189	Ribosomal_S3_C	84	62	73	1.188e-41	127.87	N	1273	32.1	76.67	Y	2023 07 11 11:20:59	Y	Explore in ECOTOX
7	CAG8580783.1	N	18396	94023	Glomeromycetes	Acaulospora morrowiae	Glomeromycetes	13705_t:CDS:2	306658	pfam00189	Ribosomal_S3_C	84	76	78	2.049e-51	152.53	Y	1273	32.1	91.45	Y	2023 07 11 11:20:59	Y	Explore in ECOTOX
7	KAF8782079.1	N	26463	94029	Arachnida	Argiope bruennichi	Orb weavers	40S ribosomal protein S3 like protein	306658	pfam00189	Ribosomal_S3_C	84	80	82	2.074e-54	159.84	Y	1273	32.1	95.84	Y	2023 07 11 11:20:59	Y	Explore in ECOTOX
7	PBC34316.1	N	10309	94128	Insecta	Apis cerana cerana	Asiatic honeybee	40S ribosomal protein S3	306658	pfam00189	Ribosomal_S3_C	84	77	81	2.564e-53	157.15	Y	1273	32.1	94.23	Y	2023 07 11 11:20:59	Y	Explore in ECOTOX
7	GES85771.1	N	60265	94130	Glomeromycetes	Rhizophagus clarus	Glomeromycetes	40S ribosomal protein S3	306658	pfam00189	Ribosomal_S3_C	84	74	77	1.946e-50	149.83	N	1273	32.1	89.84	Y	2023 07 11 11:20:59	Y	Explore in ECOTOX
7	POR37182.1	N	8992	94208	Sordariomycetes	Tolypocladium paradoxum	Filamentous ascomycetes	40S ribosomal protein S3, partial	306658	pfam00189	Ribosomal_S3_C	84	71	74	1.318e-48	145.21	N	1273	32.1	87.07	Y	2023 07 11 11:20:59	Y	Explore in ECOTOX
7	KAI0494520.1	N	29379	94219	Magnoliopsida	Dendrobium nobile	Orchid family	hypothetical protein KFK09_024658	306658	pfam00189	Ribosomal_S3_C	84	75	78	1.029e-50	150.6	N	1273	32.1	90.3	Y	2023 07 11 11:20:59	Y	Explore in ECOTOX
7	XP_042399015.1	N	175111	94328	Magnoliopsida	Zingiber officinale	Ginger	40S ribosomal protein S3-3-like isoform X1	306658	pfam00189	Ribosomal_S3_C	84	73	77	2.404e-49	147.13	N	1273	32.1	88.22	Y	2023 07 11 11:20:59	Y	Explore in ECOTOX
7	XP_029222589.1	N	16333	94643	Conoidasida	Besnoitia besnoiti	Apicomplexans	ribosomal protein RPS3	306658	pfam00189	Ribosomal_S3_C	84	65	72	8.916e-43	130.57	N	1273	32.1	78.29	Y	2023 07 11 11:20:59	Y	Explore in ECOTOX
7	XP_010226751.1	Y	31350	94827	Aves	Tinamus guttatus	White-throated tinamou	PREDICTED: 40S ribosomal protein S3	306658	pfam00189	Ribosomal_S3_C	84	84	84	3.633e-57	166.78	Y	1273	32.1	100	Y	2023 07 11 11:20:59	Y	Explore in ECOTOX
7	XP_019370071.1	N	27413	94835	Crocodylia	Gavialis gangeticus	Gharial	PREDICTED: 40S ribosomal protein S3	306658	pfam00189	Ribosomal_S3_C	84	84	84	3.633e-57	166.78	Y	1273	32.1	100	Y	2023 07 11 11:20:59	Y	Explore in ECOTOX
7	XP_034260894.1	N	41841	94885	Lepidosauria	Pantherophis guttatus	Colubrid snakes	LOW QUALITY PROTEIN: 40S ribosomal protein S3	306658	pfam00189	Ribosomal_S3_C	84	84	84	3.633e-57	166.78	N	1273	32.1	100	Y	2023 07 11 11:20:59	Y	Explore in ECOTOX
7	AEA10140.1	Y	46	95157	Sordariomycetes	Grosmannia aurea	Filamentous ascomycetes	40S ribosomal protein S3, partial	306658	pfam00189	Ribosomal_S3_C	84	71	74	1.318e-48	145.21	N	1273	32.1	87.07	Y	2023 07 11 11:20:59	Y	Explore in ECOTOX
7	XP_039084694.1	Y	41464	95912	Mammalia	Hyaena hyaena	Striped hyena	40S ribosomal protein S3	306658	pfam00189	Ribosomal_S3_C	84	84	84	3.633e-57	166.78	Y	1273	32.1	100	Y	2023 07 11 11:20:59	Y	Explore in ECOTOX
7	KAH7475458.1	Y	20167	96317	Sordariomycetes	Fusarium oxysporum f. sp. matthiolae	Filamentous ascomycetes	40S ribosomal protein	306658	pfam00189	Ribosomal_S3_C	84	71	73	5.433e-48	143.66	N	1273	32.1	86.14	Y	2023 07 11 11:20:59	Y	Explore in ECOTOX
7	KAG7432276.1	Y	18957	96318	Sordariomycetes	Fusarium oxysporum f. sp. raphani	Filamentous ascomycetes	40S ribosomal protein S3	306658	pfam00189	Ribosomal_S3_C	84	71	73	5.433e-48	143.66	N	1273	32.1	86.14	Y	2023 07 11 11:20:59	Y	Explore in ECOTOX
7	AEA10133.1	Y	88	96390	Sordariomycetes	Leptographium terebrantis	Filamentous ascomycetes	40S ribosomal protein S3, partial	306658	pfam00189	Ribosomal_S3_C	84	71	74	1.318e-48	145.21	N	1273	32.1	87.07	Y	2023 07 11 11:20:59	Y	Explore in ECOTOX
7	NXG99330.1	Y	14012	96539	Aves	Loxia leucoptera	White-winged crossbill	RS3 protein	306658	pfam00189	Ribosomal_S3_C	84	84	84	3.633e-57	166.78	N	1273	32.1	100	Y	2023 07 11 11:20:59	Y	Explore in ECOTOX
7	KAG5951580.1	N	8103	96774	Sordariomycetes	Claviceps sorghi	Filamentous ascomycetes	40S ribosomal protein S3	306658	pfam00189	Ribosomal_S3_C	84	72	74	3.609e-49	146.75	N	1273	32.1	87.99	Y	2023 07 11 11:20:59	Y	Explore in ECOTOX
7	KAB7504464.1	N	14641	96803	Malacostraca	Armadillidium nasatum	Pillbugs	40S ribosomal protein S3	306658	pfam00189	Ribosomal_S3_C	62	56	57	3.279e-35	110.92	N	1273	32.1	66.51	Y	2023 07 11 11:20:59	Y	Explore in ECOTOX
7	XP_034700694.1	N	40204	96939	Magnoliopsida	Vitis riparia	Riverbank grape	40S ribosomal protein S3-3	306658	pfam00189	Ribosomal_S3_C	84	74	77	1.244e-49	147.9	Y	1273	32.1	88.68	Y	2023 07 11 11:20:59	Y	Explore in ECOTOX
7	KAI1247178.1	N	14689	97096	Sordariomycetes	Eutypa lata	Filamentous ascomycetes	40S ribosomal protein S3	306658	pfam00189	Ribosomal_S3_C	84	71	74	1.318e-48	145.21	N	1273	32.1	87.07	Y	2023 07 11 11:20:59	Y	Explore in ECOTOX
7	KFQ69111.1	N	28598	97097	Aves	Phaethon lepturus	White-tailed tropicbird	40S ribosomal protein S3, partial	306658	pfam00189	Ribosomal_S3_C	84	84	84	3.633e-57	166.78	Y	1273	32.1	100	Y	2023 07 11 11:20:59	Y	Explore in ECOTOX
7	KAG2205175.1	N	11684	97098	Mucoromycetes	Mucor plumbeus	Pin molds	hypothetical protein INT46_003484	306658	pfam00189	Ribosomal_S3_C	84	64	74	9.479e-45	135.58	Y	1273	32.1	81.29	Y	2023 07 11 11:20:59	Y	Explore in ECOTOX
7	RVD84221.1	N	10360	97331	Orbiliomycetes	Arthrobotrys flagrans	Filamentous ascomycetes	hypothetical protein DFL_005983	306658	pfam00189	Ribosomal_S3_C	84	72	75	6.112e-49	146.36	N	1273	32.1	87.76	Y	2023 07 11 11:20:59	Y	Explore in ECOTOX
7	TRM66369.1	N	15573	97359	Agaricomycetes	Auriculariopsis ampla	Gill mushrooms	ribosomal protein S3	306658	pfam00189	Ribosomal_S3_C	84	74	76	1.404e-49	147.9	Y	1273	32.1	88.68	Y	2023 07 11 11:20:59	Y	Explore in ECOTOX
7	KAI1490855.1	N	22149	97377	Sordariomycetes	Biscogniauxia mediterranea	Filamentous ascomycetes	cytoplasmic ribosomal protein subunit S3	306658	pfam00189	Ribosomal_S3_C	84	71	74	1.812e-48	144.82	N	1273	32.1	86.84	Y	2023 07 11 11:20:59	Y	Explore in ECOTOX
7	KAE8842893.1	Y	53977	97479	Dothideomycetes	Pyrenophora teres f. teres	Barley net-spot blotch disease agent	hypothetical protein HRS9139_02190	306658	pfam00189	Ribosomal_S3_C	84	71	73	5.433e-48	143.66	N	1273	32.1	86.14	Y	2023 07 11 11:20:59	Y	Explore in ECOTOX
7	CAA9958810.1	Y	10605	97480	Dothideomycetes	Pyrenophora teres f. maculata	Barley net-spot blotch disease agent	40S ribosomal protein	306658	pfam00189	Ribosomal_S3_C	84	71	73	5.433e-48	143.66	N	1273	32.1	86.14	Y	2023 07 11 11:20:59	Y	Explore in ECOTOX
7	XP_030952965.1	Y	53234	97700	Magnoliopsida	Quercus lobata	Valley oak	40S ribosomal protein S3-3-like	306658	pfam00189	Ribosomal_S3_C	84	73	78	5.401e-50	148.67	N	1273	32.1	89.14	Y	2023 07 11 11:20:59	Y	Explore in ECOTOX
7	PVH92573.1	N	18752	97972	Dothideomycetes	Periconia macrospinosa	Filamentous ascomycetes	ribosomal protein S3	306658	pfam00189	Ribosomal_S3_C	84	71	73	3.388e-48	144.44	Y	1273	32.1	86.6	Y	2023 07 11 11:20:59	Y	Explore in ECOTOX
7	XP_040656036.1	N	25170	98403	Sordariomycetes	Drechmeria coniospora	Filamentous ascomycetes	40S ribosomal protein S3	306658	pfam00189	Ribosomal_S3_C	84	71	74	1.318e-48	145.21	N	1273	32.1	87.07	Y	2023 07 11 11:20:59	Y	Explore in ECOTOX
7	PSS37708.1	N	22163	98765	Agaricomycetes	Hermanssonia centrifuga	Basidiomycetes	hypothetical protein PHLCEN_2v401	306658	pfam00189	Ribosomal_S3_C	84	72	75	1.362e-48	145.21	Y	1273	32.1	87.07	Y	2023 07 11 11:20:59	Y	Explore in ECOTOX
7	KAI0304969.1	N	13995	98861	Agaricomycetes	Russula brevipes	Basidiomycetes	40S ribosomal protein S3	306658	pfam00189	Ribosomal_S3_C	84	72	75	8.132e-49	145.98	N	1273	32.1	87.53	Y	2023 07 11 11:20:59	Y	Explore in ECOTOX
7	NWT22011.1	Y	14099	98964	Aves	Cardinalis cardinalis	Northern cardinal	RS3 protein	306658	pfam00189	Ribosomal_S3_C	84	84	84	3.633e-57	166.78	Y	1273	32.1	100	Y	2023 07 11 11:20:59	Y	Explore in ECOTOX
7	BAM74497.1	Y	98	99575	Insecta	Ostrinia scapulalis	Grass moths	ribosomal protein S3, partial	306658	pfam00189	Ribosomal_S3_C	48	46	48	1.938e-28	93.2	N	1273	32.1	55.89	Y	2023 07 11 11:20:59	Y	Explore in ECOTOX
7	KAH7572079.1	N	22308	99658	Magnoliopsida	Xanthoceras sorbifolium	Yellow-horn	hypothetical protein JRO89_XS04G0198300	306658	pfam00189	Ribosomal_S3_C	84	75	78	1.029e-50	150.6	N	1273	32.1	90.3	Y	2023 07 11 11:20:59	Y	Explore in ECOTOX
7	VZI46957.1	N	28578	99802	Cestoda	Spirometra erinaceieuropaei	Tapeworms	unnamed protein product	306658	pfam00189	Ribosomal_S3_C	84	67	77	2.554e-47	142.12	N	1273	32.1	85.22	Y	2023 07 11 11:20:59	Y	Explore in ECOTOX
7	NWS92369.1	Y	14243	99882	Aves	Toxostoma redivivum	Song birds	RS3 protein	306658	pfam00189	Ribosomal_S3_C	84	84	84	3.633e-57	166.78	Y	1273	32.1	100	Y	2023 07 11 11:20:59	Y	Explore in ECOTOX
7	CAF94963.1	N	28637	99883	Actinopteri	Tetraodon nigroviridis	Spotted green pufferfish	unnamed protein product	306658	pfam00189	Ribosomal_S3_C	84	84	84	3.633e-57	166.78	Y	1273	32.1	100	Y	2023 07 11 11:20:59	Y	Explore in ECOTOX
7	KAF2875447.1	N	14022	100035	Dothideomycetes	Massariosphaeria phaeospora	Filamentous ascomycetes	ribosomal protein S3	306658	pfam00189	Ribosomal_S3_C	84	71	73	3.823e-48	144.05	N	1273	32.1	86.37	Y	2023 07 11 11:20:59	Y	Explore in ECOTOX
7	KAF5402543.1	N	12550	100268	Trematoda	Paragonimus heterotremus	Flukes	Small subunit ribosomal protein S3e	306658	pfam00189	Ribosomal_S3_C	84	68	76	1.146e-47	142.9	N	1273	32.1	85.68	Y	2023 07 11 11:20:59	Y	Explore in ECOTOX
7	KAF6779638.1	N	12867	100269	Trematoda	Paragonimus kellicotti	Flukes	hypothetical protein AHF37_00857	306658	pfam00189	Ribosomal_S3_C	39	33	35	7.341e-20	71.63	N	1273	32.1	42.95	Y	2023 07 11 11:20:59	Y	Explore in ECOTOX
7	CAG5120818.1	N	22482	100452	Gastropoda	Candidula unifasciata	Land snails	unnamed protein product	306658	pfam00189	Ribosomal_S3_C	84	79	82	1.879e-54	160.23	Y	1273	32.1	96.07	Y	2023 07 11 11:20:59	Y	Explore in ECOTOX
7	KFO12403.1	Y	27940	100784	Aves	Balearica regulorum gibbericeps	East African grey crowned-crane	40S ribosomal protein S3, partial	306658	pfam00189	Ribosomal_S3_C	84	84	84	3.633e-57	166.78	N	1273	32.1	100	Y	2023 07 11 11:20:59	Y	Explore in ECOTOX
7	CRK39022.1	N	93272	100787	Sordariomycetes	Verticillium longisporum	Filamentous ascomycetes	hypothetical protein BN1723_000590	306658	pfam00189	Ribosomal_S3_C	84	71	73	5.433e-48	143.66	N	1273	32.1	86.14	Y	2023 07 11 11:20:59	Y	Explore in ECOTOX
7	KAF0733188.1	N	126159	100861	Saprolegniales	Aphanomyces euteiches	Heterokonts	hypothetical protein Ae201684_010005	306658	pfam00189	Ribosomal_S3_C	84	62	72	6.716e-42	128.26	N	1273	32.1	76.9	Y	2023 07 11 11:20:59	Y	Explore in ECOTOX
7	KAF6519116.1	Y	34139	100902	Sordariomycetes	Fusarium oxysporum f. sp. conglutinans	Filamentous ascomycetes	hypothetical protein HZS61_017490	306658	pfam00189	Ribosomal_S3_C	84	71	73	5.433e-48	143.66	N	1273	32.1	86.14	Y	2023 07 11 11:20:59	Y	Explore in ECOTOX
7	XP_004303473.1	N	31507	101020	Magnoliopsida	Fragaria vesca subsp. vesca	Wild strawberry	PREDICTED: 40S ribosomal protein S3-2-like	306658	pfam00189	Ribosomal_S3_C	84	73	78	5.401e-50	148.67	Y	1273	32.1	89.14	Y	2023 07 11 11:20:59	Y	Explore in ECOTOX
7	KAF0643872.1	Y	22740	101028	Sordariomycetes	Fusarium pseudograminearum	Filamentous ascomycetes	hypothetical protein FPSE5266_03574	306658	pfam00189	Ribosomal_S3_C	84	71	73	5.433e-48	143.66	N	1273	32.1	86.14	Y	2023 07 11 11:20:59	Y	Explore in ECOTOX
7	OBZ81472.1	N	11980	101091	Mucoromycetes	Choanephora cucurbitarum	Pin molds	40S ribosomal protein S3-1	306658	pfam00189	Ribosomal_S3_C	84	64	74	9.479e-45	135.58	Y	1273	32.1	81.29	Y	2023 07 11 11:20:59	Y	Explore in ECOTOX
7	KAG0002767.1	N	22803	101097	Mortierellomycetes	Entomortierella chlamydospora	Fungi	40S ribosomal protein S3	306658	pfam00189	Ribosomal_S3_C	84	70	77	5.553e-48	143.66	N	1273	32.1	86.14	Y	2023 07 11 11:20:59	Y	Explore in ECOTOX
7	KAG0359539.1	N	10552	101098	Mortierellomycetes	Gamsiella multidivaricata	Fungi	40S ribosomal protein S3	306658	pfam00189	Ribosomal_S3_C	84	70	77	5.553e-48	143.66	N	1273	32.1	86.14	Y	2023 07 11 11:20:59	Y	Explore in ECOTOX
7	ORX55043.1	N	11139	101127	Mucoromycetes	Hesseltinella vesiculosa	Pin molds	40S ribosomal protein S3	306658	pfam00189	Ribosomal_S3_C	84	65	74	7.048e-45	135.96	Y	1273	32.1	81.52	Y	2023 07 11 11:20:59	Y	Explore in ECOTOX
7	KAG2228539.1	N	9763	101142	Mucoromycetes	Thamnidium elegans	Pin molds	hypothetical protein INT48_005876	306658	pfam00189	Ribosomal_S3_C	84	65	74	3.854e-45	136.73	Y	1273	32.1	81.98	Y	2023 07 11 11:20:59	Y	Explore in ECOTOX
7	UKZ96340.1	Y	21587	101201	Sordariomycetes	Trichoderma asperellum	Filamentous ascomycetes	40S ribosomal protein S3	306658	pfam00189	Ribosomal_S3_C	84	71	74	1.318e-48	145.21	N	1273	32.1	87.07	Y	2023 07 11 11:20:59	Y	Explore in ECOTOX
7	KAI1818816.1	N	9864	101475	Sordariomycetes	Poronia punctata	Filamentous ascomycetes	ribosomal protein S3	306658	pfam00189	Ribosomal_S3_C	84	71	74	1.812e-48	144.82	N	1273	32.1	86.84	Y	2023 07 11 11:20:59	Y	Explore in ECOTOX
7	KAF3899596.1	Y	21123	101480	Eurotiomycetes	Trichophyton interdigitale	Dermatophytes	K Homology, prokaryotic type	306658	pfam00189	Ribosomal_S3_C	84	71	73	7.89e-48	143.28	N	1273	32.1	85.91	Y	2023 07 11 11:20:59	Y	Explore in ECOTOX
7	XP_008220558.1	N	30161	102107	Magnoliopsida	Prunus mume	Japanese apricot	PREDICTED: 40S ribosomal protein S3-2	306658	pfam00189	Ribosomal_S3_C	84	74	78	1.946e-50	149.83	N	1273	32.1	89.84	Y	2023 07 11 11:20:59	Y	Explore in ECOTOX
7	XP_038896691.1	N	33271	102211	Magnoliopsida	Benincasa hispida	Wax gourd	40S ribosomal protein S3-3	306658	pfam00189	Ribosomal_S3_C	84	73	77	2.404e-49	147.13	N	1273	32.1	88.22	Y	2023 07 11 11:20:59	Y	Explore in ECOTOX
7	VDN99246.1	N	13741	102285	Cestoda	Rodentolepis nana	Tapeworms	unnamed protein product	306658	pfam00189	Ribosomal_S3_C	97	69	76	4.086e-44	134.42	N	1273	32.1	80.6	Y	2023 07 11 11:20:59	Y	Explore in ECOTOX
7	XP_011055916.1	N	34211	103372	Insecta	Acromyrmex echinatior	Panamanian leafcutter ant	PREDICTED: 40S ribosomal protein S3-like	306658	pfam00189	Ribosomal_S3_C	84	78	81	9.439e-54	158.3	Y	1273	32.1	94.92	Y	2023 07 11 11:20:59	Y	Explore in ECOTOX
7	KAI0122576.1	N	10545	103428	Sordariomycetes	Daldinia grandis	Filamentous ascomycetes	ribosomal protein S3	306658	pfam00189	Ribosomal_S3_C	84	71	74	1.812e-48	144.82	N	1273	32.1	86.84	Y	2023 07 11 11:20:59	Y	Explore in ECOTOX
7	KAI1646977.1	N	21604	103429	Sordariomycetes	Daldinia loculata	Filamentous ascomycetes	ribosomal protein S3	306658	pfam00189	Ribosomal_S3_C	84	71	74	1.812e-48	144.82	N	1273	32.1	86.84	Y	2023 07 11 11:20:59	Y	Explore in ECOTOX
7	TEA24296.1	Y	19921	103600	Mammalia	Sousa chinensis	Indo-pacific humpbacked dolphin	hypothetical protein DBR06_SOUSAS26710023	306658	pfam00189	Ribosomal_S3_C	84	84	84	3.633e-57	166.78	Y	1273	32.1	100	Y	2023 07 11 11:20:59	Y	Explore in ECOTOX
7	XP_020669404.1	N	38821	103695	Lepidosauria	Pogona vitticeps	Central bearded dragon	40S ribosomal protein S3	306658	pfam00189	Ribosomal_S3_C	84	84	84	3.633e-57	166.78	Y	1273	32.1	100	Y	2023 07 11 11:20:59	Y	Explore in ECOTOX
7	KAG8046593.1	N	58703	103762	Magnoliopsida	Zizania palustris	Wild rice	hypothetical protein GUJ93_ZPchr0008g13272	306658	pfam00189	Ribosomal_S3_C	84	74	78	1.946e-50	149.83	N	1273	32.1	89.84	Y	2023 07 11 11:20:59	Y	Explore in ECOTOX
7	VDM97519.1	N	11041	103827	Chromadorea	Thelazia callipaeda	Thelaziosis nematode	unnamed protein product	306658	pfam00189	Ribosomal_S3_C	84	74	78	2.504e-50	149.83	Y	1273	32.1	89.84	Y	2023 07 11 11:20:59	Y	Explore in ECOTOX
7	XP_033301876.1	Y	24027	103933	Insecta	Bombus bifarius	Bumble bees	40S ribosomal protein S3-like	306658	pfam00189	Ribosomal_S3_C	84	77	81	2.564e-53	157.15	Y	1273	32.1	94.23	Y	2023 07 11 11:20:59	Y	Explore in ECOTOX
7	XP_015674055.1	N	23986	103944	Lepidosauria	Protobothrops mucrosquamatus	Chinese habu	40S ribosomal protein S3	306658	pfam00189	Ribosomal_S3_C	84	84	84	3.633e-57	166.78	Y	1273	32.1	100	Y	2023 07 11 11:20:59	Y	Explore in ECOTOX
7	NXC21508.1	Y	11553	103954	Aves	Corythaeola cristata	Great blue turaco	RS3 protein	306658	pfam00189	Ribosomal_S3_C	84	84	84	3.633e-57	166.78	N	1273	32.1	100	Y	2023 07 11 11:20:59	Y	Explore in ECOTOX
7	NXJ94503.1	Y	14263	103956	Aves	Corythaixoides concolor	Grey go-away-bird	RS3 protein	306658	pfam00189	Ribosomal_S3_C	84	84	84	3.633e-57	166.78	N	1273	32.1	100	Y	2023 07 11 11:20:59	Y	Explore in ECOTOX
7	CEJ54292.1	N	22419	104259	Eurotiomycetes	Penicillium brasilianum	Green and blue molds	Putative 40S ribosomal protein S3	306658	pfam00189	Ribosomal_S3_C	84	71	74	8.132e-49	145.98	N	1273	32.1	87.53	Y	2023 07 11 11:20:59	Y	Explore in ECOTOX
7	KAF9822214.1	Y	11389	104341	Agaricomycetes	Postia placenta	Basidiomycetes	hypothetical protein IEO21_00208	306658	pfam00189	Ribosomal_S3_C	84	72	75	5.433e-48	143.66	Y	1273	32.1	86.14	Y	2023 07 11 11:20:59	Y	Explore in ECOTOX
7	GHJ87467.1	N	6897	104408	Tremellomycetes	Naganishia liquefaciens	Basidiomycetes	hypothetical protein NliqN6_3869	306658	pfam00189	Ribosomal_S3_C	84	71	75	3.897e-49	146.75	Y	1273	32.1	87.99	Y	2023 07 11 11:20:59	Y	Explore in ECOTOX
7	XP_011266792.1	N	38837	104421	Insecta	Camponotus floridanus	Florida carpenter ant	40S ribosomal protein S3	306658	pfam00189	Ribosomal_S3_C	84	78	81	9.439e-54	158.3	N	1273	32.1	94.92	Y	2023 07 11 11:20:59	Y	Explore in ECOTOX
7	KOB76806.1	N	17113	104452	Insecta	Operophtera brumata	Winter moth	Ribosomal protein S3	306658	pfam00189	Ribosomal_S3_C	84	78	81	3.849e-53	156.76	N	1273	32.1	93.99	Y	2023 07 11 11:20:59	Y	Explore in ECOTOX
7	ADT80643.1	Y	175	104503	Insecta	Euphydryas aurinia	Marsh fritillary	ribosomal protein S3	306658	pfam00189	Ribosomal_S3_C	84	78	81	3.849e-53	156.76	Y	1273	32.1	93.99	Y	2023 07 11 11:20:59	Y	Explore in ECOTOX
7	XP_014103435.1	Y	34298	104688	Insecta	Bactrocera oleae	Olive fruit fly	40S ribosomal protein S3	306658	pfam00189	Ribosomal_S3_C	84	79	80	2.223e-53	157.53	Y	1273	32.1	94.46	Y	2023 07 11 11:20:59	Y	Explore in ECOTOX
7	ADY18402.1	N	73	104710	Polychaeta	Glycera tridactyla	Bloodworms	ribosomal protein rps3, partial	306658	pfam00189	Ribosomal_S3_C	61	57	59	7.732e-37	114.78	N	1273	32.1	68.82	Y	2023 07 11 11:20:59	Y	Explore in ECOTOX
7	KAI0241319.1	N	32478	104711	Polychaeta	Lamellibrachia satsuma	Pogonophores	40S ribosomal protein S3	306658	pfam00189	Ribosomal_S3_C	84	75	82	1.004e-51	153.29	Y	1273	32.1	91.92	Y	2023 07 11 11:20:59	Y	Explore in ECOTOX
7	CAF1096099.1	N	25317	104777	Eurotatoria	Brachionus calyciflorus	Rotifers	unnamed protein product	306658	pfam00189	Ribosomal_S3_C	84	69	79	2.326e-49	147.13	N	1273	32.1	88.22	Y	2023 07 11 11:20:59	Y	Explore in ECOTOX
7	UJR16117.1	N	33072	104782	Eurotatoria	Adineta vaga	Rotifers	hypothetical protein I4U23_003029	306658	pfam00189	Ribosomal_S3_C	84	74	80	3.395e-51	151.75	Y	1273	32.1	90.99	Y	2023 07 11 11:20:59	Y	Explore in ECOTOX
7	XP_015806279.1	N	70058	105023	Actinopteri	Nothobranchius furzeri	Turquoise killifish	PREDICTED: 40S ribosomal protein S3	306658	pfam00189	Ribosomal_S3_C	84	84	84	3.633e-57	166.78	Y	1273	32.1	100	Y	2023 07 11 11:20:59	Y	Explore in ECOTOX
7	GAQ80594.1	N	16291	105231	Klebsormidiophyceae	Klebsormidium nitens	Green plants	40S ribosomal protein S3 family protein	306658	pfam00189	Ribosomal_S3_C	84	74	77	9.988e-50	148.29	N	1273	32.1	88.91	Y	2023 07 11 11:20:59	Y	Explore in ECOTOX
7	XP_042544108.1	Y	37321	105255	Mammalia	Dipodomys spectabilis	Banner-tailed kangaroo rat	40S ribosomal protein S3	306658	pfam00189	Ribosomal_S3_C	84	84	84	3.633e-57	166.78	Y	1273	32.1	100	Y	2023 07 11 11:20:59	Y	Explore in ECOTOX
7	GCB22053.1	Y	11403	105351	Eurotiomycetes	Aspergillus awamori	Green and blue molds	40S ribosomal protein S3	306658	pfam00189	Ribosomal_S3_C	84	71	74	8.132e-49	145.98	N	1273	32.1	87.53	Y	2023 07 11 11:20:59	Y	Explore in ECOTOX
7	KUI64077.1	Y	11311	105487	Sordariomycetes	Valsa mali	Filamentous ascomycetes	40S ribosomal protein S3	306658	pfam00189	Ribosomal_S3_C	84	71	74	8.132e-49	145.98	N	1273	32.1	87.53	Y	2023 07 11 11:20:59	Y	Explore in ECOTOX
7	KAG9201679.1	N	22395	105696	Dothideomycetes	Epicoccum nigrum	Filamentous ascomycetes	40S ribosomal protein S3	306658	pfam00189	Ribosomal_S3_C	84	71	73	3.388e-48	144.44	N	1273	32.1	86.6	Y	2023 07 11 11:20:59	Y	Explore in ECOTOX
7	XP_023705926.1	N	59778	105785	Insecta	Cryptotermes secundus	Powder-post termites	40S ribosomal protein S3-A	306658	pfam00189	Ribosomal_S3_C	84	79	81	4.623e-54	159.07	Y	1273	32.1	95.38	Y	2023 07 11 11:20:59	Y	Explore in ECOTOX
7	XP_028473319.1	N	18307	105984	Tremellomycetes	Apiotrichum porosum	Basidiomycetes	40S ribosomal protein S3	306658	pfam00189	Ribosomal_S3_C	84	71	75	1.546e-46	140.2	N	1273	32.1	84.06	Y	2023 07 11 11:20:59	Y	Explore in ECOTOX
7	ORY90287.1	N	9878	106004	Microbotryomycetes	Leucosporidium creatinivorum	Basidiomycetes	ribosomal protein S3	306658	pfam00189	Ribosomal_S3_C	84	76	77	9.742e-51	150.6	N	1273	32.1	90.3	Y	2023 07 11 11:20:59	Y	Explore in ECOTOX
7	XP_039032694.1	N	164811	106335	Magnoliopsida	Hibiscus syriacus	Rose-of-Sharon	40S ribosomal protein S3-3-like	306658	pfam00189	Ribosomal_S3_C	84	74	78	4.632e-50	149.06	N	1273	32.1	89.38	Y	2023 07 11 11:20:59	Y	Explore in ECOTOX
7	TQE04748.1	Y	46156	106549	Magnoliopsida	Malus baccata	Shan jing zi	hypothetical protein C1H46_009601	306658	pfam00189	Ribosomal_S3_C	84	72	76	5.537e-49	146.36	N	1273	32.1	87.76	Y	2023 07 11 11:20:59	Y	Explore in ECOTOX
7	XP_004574178.1	N	46437	106582	Actinopteri	Maylandia zebra	Zebra mbuna	40S ribosomal protein S3	306658	pfam00189	Ribosomal_S3_C	84	84	84	3.633e-57	166.78	Y	1273	32.1	100	Y	2023 07 11 11:20:59	Y	Explore in ECOTOX
7	XP_032652330.1	N	44406	106734	Testudinata	Chelonoidis abingdonii	Abingdon island giant tortoise	40S ribosomal protein S3	306658	pfam00189	Ribosomal_S3_C	84	84	84	3.633e-57	166.78	Y	1273	32.1	100	Y	2023 07 11 11:20:59	Y	Explore in ECOTOX
7	NWT54176.1	Y	14073	107208	Aves	Erythrocercus mccallii	Song birds	RS3 protein	306658	pfam00189	Ribosomal_S3_C	84	84	84	3.633e-57	166.78	Y	1273	32.1	100	Y	2023 07 11 11:20:59	Y	Explore in ECOTOX
7	KAG4426235.1	N	16419	108018	Leotiomycetes	Cadophora malorum	Filamentous ascomycetes	40S ribosomal protein S3	306658	pfam00189	Ribosomal_S3_C	84	71	74	1.318e-48	145.21	N	1273	32.1	87.07	Y	2023 07 11 11:20:59	Y	Explore in ECOTOX
7	XP_021277389.1	N	27754	108875	Magnoliopsida	Herrania umbratica	Mallow family	40S ribosomal protein S3-3-like	306658	pfam00189	Ribosomal_S3_C	84	75	78	2.244e-50	149.83	N	1273	32.1	89.84	Y	2023 07 11 11:20:59	Y	Explore in ECOTOX
7	OCB91716.1	N	8500	108892	Agaricomycetes	Sanghuangporus baumii	Basidiomycetes	ribosomal protein S3	306658	pfam00189	Ribosomal_S3_C	84	72	75	1.024e-48	145.59	Y	1273	32.1	87.3	Y	2023 07 11 11:20:59	Y	Explore in ECOTOX
7	XP_022188711.1	N	35362	108931	Insecta	Nilaparvata lugens	Brown planthopper	40S ribosomal protein S3-A	306658	pfam00189	Ribosomal_S3_C	84	78	80	5.925e-52	153.68	Y	1273	32.1	92.15	Y	2023 07 11 11:20:59	Y	Explore in ECOTOX
7	XP_022388287.1	N	24439	109264	Eurotiomycetes	Aspergillus bombycis	Green and blue molds	protein phosphatase	306658	pfam00189	Ribosomal_S3_C	84	71	74	1.318e-48	145.21	N	1273	32.1	87.07	Y	2023 07 11 11:20:59	Y	Explore in ECOTOX
7	XP_019723842.1	N	42026	109280	Actinopteri	Hippocampus comes	Tiger tail seahorse	PREDICTED: 40S ribosomal protein S3 isoform X2	306658	pfam00189	Ribosomal_S3_C	84	84	84	3.633e-57	166.78	N	1273	32.1	100	Y	2023 07 11 11:20:59	Y	Explore in ECOTOX
7	KAI1402179.1	N	12271	109372	Sordariomycetes	Hypoxylon fuscum	Filamentous ascomycetes	ribosomal protein S3	306658	pfam00189	Ribosomal_S3_C	84	71	74	1.812e-48	144.82	N	1273	32.1	86.84	Y	2023 07 11 11:20:59	Y	Explore in ECOTOX
7	XP_013633510.1	N	56626	109376	Magnoliopsida	Brassica oleracea var. oleracea	Wild cabbage	PREDICTED: 40S ribosomal protein S3-2-like	306658	pfam00189	Ribosomal_S3_C	84	69	75	1.778e-47	142.51	N	1273	32.1	85.45	Y	2023 07 11 11:20:59	Y	Explore in ECOTOX
7	KAI1194074.1	N	34862	109381	Sordariomycetes	Nemania serpens	Filamentous ascomycetes	ribosomal protein S3	306658	pfam00189	Ribosomal_S3_C	84	71	74	1.812e-48	144.82	N	1273	32.1	86.84	Y	2023 07 11 11:20:59	Y	Explore in ECOTOX
7	XP_022653696.1	N	30574	109461	Arachnida	Varroa destructor	Honeybee mite	40S ribosomal protein S3-like	306658	pfam00189	Ribosomal_S3_C	84	73	79	9.049e-50	148.29	Y	1273	32.1	88.91	Y	2023 07 11 11:20:59	Y	Explore in ECOTOX
7	XP_005867121.1	N	60289	109478	Mammalia	Myotis brandtii	Brandt's bat	PREDICTED: 40S ribosomal protein S3	306658	pfam00189	Ribosomal_S3_C	84	84	84	3.633e-57	166.78	Y	1273	32.1	100	Y	2023 07 11 11:20:59	Y	Explore in ECOTOX
7	KAF8912698.1	N	16482	109634	Agaricomycetes	Gymnopilus junonius	Gill mushrooms	40S ribosomal protein S3	306658	pfam00189	Ribosomal_S3_C	84	73	75	1.168e-48	145.59	Y	1273	32.1	87.3	Y	2023 07 11 11:20:59	Y	Explore in ECOTOX
7	KAF8973959.1	N	18792	109635	Agaricomycetes	Flammula alnicola	Gill mushrooms	ribosomal protein S3	306658	pfam00189	Ribosomal_S3_C	84	72	75	2.661e-48	144.44	Y	1273	32.1	86.6	Y	2023 07 11 11:20:59	Y	Explore in ECOTOX
7	KAF9481395.1	N	16585	109636	Agaricomycetes	Pholiota conissans	Gill mushrooms	ribosomal protein S3	306658	pfam00189	Ribosomal_S3_C	84	72	75	2.661e-48	144.44	Y	1273	32.1	86.6	Y	2023 07 11 11:20:59	Y	Explore in ECOTOX
7	TPX56674.1	N	6612	109895	Chytridiomycetes	Powellomyces hirtus	Chytrids	hypothetical protein PhCBS80983_g04358	306658	pfam00189	Ribosomal_S3_C	84	74	77	1.01e-49	148.29	N	1273	32.1	88.91	Y	2023 07 11 11:20:59	Y	Explore in ECOTOX
7	XP_041796146.1	N	33958	109905	Actinopteri	Chelmon rostratus	Copperband butterflyfish	40S ribosomal protein S3	306658	pfam00189	Ribosomal_S3_C	84	84	84	3.633e-57	166.78	Y	1273	32.1	100	Y	2023 07 11 11:20:59	Y	Explore in ECOTOX
7	XP_017783761.1	N	19616	110193	Insecta	Nicrophorus vespilloides	Sexton beetles	PREDICTED: 40S ribosomal protein S3-A	306658	pfam00189	Ribosomal_S3_C	84	80	81	3.046e-54	159.46	N	1273	32.1	95.61	Y	2023 07 11 11:20:59	Y	Explore in ECOTOX
7	XP_011130256.1	N	12735	110365	Conoidasida	Gregarina niphandrodes	Apicomplexans	putative 40S ribosomal protein S3	306658	pfam00189	Ribosomal_S3_C	84	54	66	1.084e-37	117.86	N	1273	32.1	70.67	Y	2023 07 11 11:20:59	Y	Explore in ECOTOX
7	XP_023941776.1	N	21987	110368	Insecta	Bicyclus anynana	Squinting bush brown	40S ribosomal protein S3	306658	pfam00189	Ribosomal_S3_C	84	78	81	3.849e-53	156.76	Y	1273	32.1	93.99	Y	2023 07 11 11:20:59	Y	Explore in ECOTOX
7	KAF0897618.1	Y	48589	110450	Magnoliopsida	Oryza meyeriana var. granulata	Grass family	hypothetical protein E2562_000351	306658	pfam00189	Ribosomal_S3_C	84	74	78	1.946e-50	149.83	N	1273	32.1	89.84	Y	2023 07 11 11:20:59	Y	Explore in ECOTOX
7	KAI0909848.1	N	12543	110526	Sordariomycetes	Kretzschmaria deusta	Filamentous ascomycetes	ribosomal protein S3	306658	pfam00189	Ribosomal_S3_C	84	71	74	1.812e-48	144.82	N	1273	32.1	86.84	Y	2023 07 11 11:20:59	Y	Explore in ECOTOX
7	KAI1501283.1	N	11385	110534	Sordariomycetes	Biscogniauxia marginata	Filamentous ascomycetes	40S ribosomal protein S3-like protein	306658	pfam00189	Ribosomal_S3_C	84	71	74	1.812e-48	144.82	N	1273	32.1	86.84	Y	2023 07 11 11:20:59	Y	Explore in ECOTOX
7	KAI1082370.1	N	12552	110547	Sordariomycetes	Whalleya microplaca	Filamentous ascomycetes	ribosomal protein S3	306658	pfam00189	Ribosomal_S3_C	84	71	74	1.812e-48	144.82	N	1273	32.1	86.84	Y	2023 07 11 11:20:59	Y	Explore in ECOTOX
7	NXE84900.1	N	14121	110676	Aves	Cochlearius cochlearius	Boat-billed heron	RS3 protein	306658	pfam00189	Ribosomal_S3_C	84	84	84	3.633e-57	166.78	N	1273	32.1	100	Y	2023 07 11 11:20:59	Y	Explore in ECOTOX
7	CAG4994322.1	N	30181	110799	Insecta	Parnassius apollo	Apollo	unnamed protein product	306658	pfam00189	Ribosomal_S3_C	78	72	75	2.928e-49	146.75	N	1273	32.1	87.99	Y	2023 07 11 11:20:59	Y	Explore in ECOTOX
7	CAF5206543.1	N	52243	111125	Amphibia	Ranitomeya imitator	Mimic poison frog	unnamed protein product	306658	pfam00189	Ribosomal_S3_C	78	76	76	3.943e-52	154.07	Y	1273	32.1	92.38	Y	2023 07 11 11:20:59	Y	Explore in ECOTOX
7	KAH9175273.1	Y	17472	111137	Agaricomycetes	Lactarius sanguifluus	Basidiomycetes	ribosomal protein S3	306658	pfam00189	Ribosomal_S3_C	84	72	75	1.812e-48	144.82	Y	1273	32.1	86.84	Y	2023 07 11 11:20:59	Y	Explore in ECOTOX
7	KAF8271481.1	N	18945	111141	Agaricomycetes	Lactarius quietus	Basidiomycetes	40S ribosomal protein S3	306658	pfam00189	Ribosomal_S3_C	84	72	75	1.423e-48	145.21	Y	1273	32.1	87.07	Y	2023 07 11 11:20:59	Y	Explore in ECOTOX
7	XP_044718089.1	N	23777	111463	Sordariomycetes	Hirsutella rhossiliensis	Filamentous ascomycetes	KH domain-containing protein	306658	pfam00189	Ribosomal_S3_C	84	71	74	3.003e-48	144.44	N	1273	32.1	86.6	Y	2023 07 11 11:20:59	Y	Explore in ECOTOX
7	XP_041513961.1	Y	50333	111838	Mammalia	Microtus oregoni	Creeping vole	40S ribosomal protein S3	306658	pfam00189	Ribosomal_S3_C	84	84	84	3.633e-57	166.78	Y	1273	32.1	100	Y	2023 07 11 11:20:59	Y	Explore in ECOTOX
7	KAH8280841.1	N	12797	111875	Insecta	Drosophila jambulina	Fruit flies	hypothetical protein KR054_000679, partial	306658	pfam00189	Ribosomal_S3_C	84	79	80	2.223e-53	157.53	N	1273	32.1	94.46	Y	2023 07 11 11:20:59	Y	Explore in ECOTOX
7	RHX97778.1	N	224238	112090	Saprolegniales	Aphanomyces astaci	Heterokonts	hypothetical protein DYB36_007585	306658	pfam00189	Ribosomal_S3_C	84	62	73	1.309e-42	130.18	Y	1273	32.1	78.06	Y	2023 07 11 11:20:59	Y	Explore in ECOTOX
7	KAG9410167.1	Y	19456	112091	Saprolegniales	Aphanomyces cochlioides	Heterokonts	40S ribosomal protein S3	306658	pfam00189	Ribosomal_S3_C	84	62	72	6.716e-42	128.26	N	1273	32.1	76.9	Y	2023 07 11 11:20:59	Y	Explore in ECOTOX
7	XP_037166519.1	Y	26626	112416	Lecanoromycetes	Letharia columbiana	Filamentous ascomycetes	uncharacterized protein HO173_004659	306658	pfam00189	Ribosomal_S3_C	84	71	74	1.318e-48	145.21	N	1273	32.1	87.07	Y	2023 07 11 11:20:59	Y	Explore in ECOTOX
7	KAF8509844.1	N	20330	112417	Agaricomycetes	Gautieria morchelliformis	Basidiomycetes	ribosomal protein S3	306658	pfam00189	Ribosomal_S3_C	84	72	75	3.464e-48	144.44	Y	1273	32.1	86.6	Y	2023 07 11 11:20:59	Y	Explore in ECOTOX
7	XP_023628018.1	N	23271	112498	Dothideomycetes	Ramularia collo-cygni	Filamentous ascomycetes	probable S3 ribosomal protein	306658	pfam00189	Ribosomal_S3_C	84	71	73	5.433e-48	143.66	N	1273	32.1	86.14	Y	2023 07 11 11:20:59	Y	Explore in ECOTOX
7	XP_044962333.1	N	67074	112509	Magnoliopsida	Hordeum vulgare subsp. vulgare	Domesticated barley	40S ribosomal protein S3-3	306658	pfam00189	Ribosomal_S3_C	84	74	77	3.259e-50	149.44	N	1273	32.1	89.61	Y	2023 07 11 11:20:59	Y	Explore in ECOTOX
7	KAF8591860.1	N	20275	113071	Agaricomycetes	Ramaria rubella	Basidiomycetes	40S ribosomal protein S3	306658	pfam00189	Ribosomal_S3_C	84	72	75	3.464e-48	144.44	Y	1273	32.1	86.6	Y	2023 07 11 11:20:59	Y	Explore in ECOTOX
7	NXN95533.1	Y	14850	113115	Aves	Rhinopomastus cyanomelas	Common scimitar-bill	RS3 protein	306658	pfam00189	Ribosomal_S3_C	84	84	84	3.633e-57	166.78	Y	1273	32.1	100	Y	2023 07 11 11:20:59	Y	Explore in ECOTOX
7	KXT12143.1	N	13244	113226	Dothideomycetes	Pseudocercospora musae	Filamentous ascomycetes	hypothetical protein AC579_10386	306658	pfam00189	Ribosomal_S3_C	84	71	74	1.318e-48	145.21	N	1273	32.1	87.07	Y	2023 07 11 11:20:59	Y	Explore in ECOTOX
7	XP_045453604.1	N	14882	113334	Insecta	Melitaea cinxia	Glanville fritillary	40S ribosomal protein S3	306658	pfam00189	Ribosomal_S3_C	84	78	81	3.849e-53	156.76	Y	1273	32.1	93.99	Y	2023 07 11 11:20:59	Y	Explore in ECOTOX
7	XP_018591631.1	N	72551	113540	Actinopteri	Scleropages formosus	Asian bonytongue	40S ribosomal protein S3	306658	pfam00189	Ribosomal_S3_C	84	84	84	3.633e-57	166.78	Y	1273	32.1	100	Y	2023 07 11 11:20:59	Y	Explore in ECOTOX
7	TBU35215.1	N	45141	114155	Agaricomycetes	Dichomitus squalens	Bracket fungi	ribosomal protein S3	306658	pfam00189	Ribosomal_S3_C	84	72	75	5.433e-48	143.66	Y	1273	32.1	86.14	Y	2023 07 11 11:20:59	Y	Explore in ECOTOX
7	NWU17535.1	Y	13939	114276	Aves	Cephalopterus ornatus	Amazonian umbrellabird	RS3 protein	306658	pfam00189	Ribosomal_S3_C	84	84	84	3.633e-57	166.78	N	1273	32.1	100	Y	2023 07 11 11:20:59	Y	Explore in ECOTOX
7	XP_027555560.1	Y	39505	114329	Aves	Neopelma chrysocephalum	Saffron-crested tyrant-manakin	40S ribosomal protein S3	306658	pfam00189	Ribosomal_S3_C	84	84	84	3.633e-57	166.78	Y	1273	32.1	100	Y	2023 07 11 11:20:59	Y	Explore in ECOTOX
7	NXM35694.1	Y	14068	114331	Aves	Oxyruncus cristatus	Sharpbill	RS3 protein	306658	pfam00189	Ribosomal_S3_C	84	84	84	3.633e-57	166.78	Y	1273	32.1	100	Y	2023 07 11 11:20:59	Y	Explore in ECOTOX
7	NXK37894.1	Y	14174	114369	Aves	Piprites chloris	White-winged piprites	RS3 protein	306658	pfam00189	Ribosomal_S3_C	84	84	84	3.633e-57	166.78	Y	1273	32.1	100	Y	2023 07 11 11:20:59	Y	Explore in ECOTOX
7	XP_042895114.1	N	33372	114398	Arachnida	Parasteatoda tepidariorum	Common house spider	40S ribosomal protein S3	306658	pfam00189	Ribosomal_S3_C	77	73	76	8.289e-51	150.6	Y	1273	32.1	90.3	Y	2023 07 11 11:20:59	Y	Explore in ECOTOX
7	GAY00184.1	N	15365	114742	Pythiales	Pythium insidiosum	Heterokonts	40S ribosomal protein S3-3	306658	pfam00189	Ribosomal_S3_C	84	63	74	4.181e-43	131.34	N	1273	32.1	78.75	Y	2023 07 11 11:20:59	Y	Explore in ECOTOX
7	KAI0851699.1	Y	10676	114800	Sordariomycetes	Daldinia vernicosa	Filamentous ascomycetes	ribosomal protein S3	306658	pfam00189	Ribosomal_S3_C	84	71	74	1.812e-48	144.82	N	1273	32.1	86.84	Y	2023 07 11 11:20:59	Y	Explore in ECOTOX
7	KAI0449530.1	Y	12489	114808	Sordariomycetes	Xylaria acuta	Filamentous ascomycetes	ribosomal protein S3	306658	pfam00189	Ribosomal_S3_C	84	71	74	1.812e-48	144.82	N	1273	32.1	86.84	Y	2023 07 11 11:20:59	Y	Explore in ECOTOX
7	KAI0971681.1	N	25875	114810	Sordariomycetes	Xylaria arbuscula	Filamentous ascomycetes	ribosomal protein S3	306658	pfam00189	Ribosomal_S3_C	84	71	74	1.812e-48	144.82	N	1273	32.1	86.84	Y	2023 07 11 11:20:59	Y	Explore in ECOTOX
7	KAI1752413.1	Y	12066	114812	Sordariomycetes	Xylaria castorea	Filamentous ascomycetes	ribosomal protein S3	306658	pfam00189	Ribosomal_S3_C	84	71	74	1.812e-48	144.82	N	1273	32.1	86.84	Y	2023 07 11 11:20:59	Y	Explore in ECOTOX
7	KAI0866813.1	Y	12751	114814	Sordariomycetes	Xylaria cubensis	Filamentous ascomycetes	ribosomal protein S3	306658	pfam00189	Ribosomal_S3_C	84	71	74	1.812e-48	144.82	N	1273	32.1	86.84	Y	2023 07 11 11:20:59	Y	Explore in ECOTOX
7	RYC58702.1	N	12642	114818	Sordariomycetes	Xylaria longipes	Filamentous ascomycetes	hypothetical protein CHU98_g7504	306658	pfam00189	Ribosomal_S3_C	84	71	74	1.812e-48	144.82	N	1273	32.1	86.84	Y	2023 07 11 11:20:59	Y	Explore in ECOTOX
7	XP_033339802.1	N	22393	115081	Insecta	Megalopta genalis	Sweat bees	40S ribosomal protein S3-A	306658	pfam00189	Ribosomal_S3_C	84	78	81	9.439e-54	158.3	N	1273	32.1	94.92	Y	2023 07 11 11:20:59	Y	Explore in ECOTOX
7	XP_045478806.1	N	24420	115357	Insecta	Harmonia axyridis	Ladybird beetles	40S ribosomal protein S3	306658	pfam00189	Ribosomal_S3_C	84	75	80	1.292e-51	152.91	Y	1273	32.1	91.69	Y	2023 07 11 11:20:59	Y	Explore in ECOTOX
7	NWQ83724.1	Y	12327	115618	Aves	Columbina picui	Picui ground-dove	RS3 protein	306658	pfam00189	Ribosomal_S3_C	84	84	84	3.633e-57	166.78	N	1273	32.1	100	Y	2023 07 11 11:20:59	Y	Explore in ECOTOX
7	XP_039748263.1	N	21135	116150	Insecta	Pararge aegeria	Specked wood butterfly	40S ribosomal protein S3	306658	pfam00189	Ribosomal_S3_C	84	78	81	3.849e-53	156.76	Y	1273	32.1	93.99	Y	2023 07 11 11:20:59	Y	Explore in ECOTOX
7	XP_019874699.1	N	17654	116153	Insecta	Aethina tumida	Small hive beetle	PREDICTED: 40S ribosomal protein S3-A	306658	pfam00189	Ribosomal_S3_C	84	77	80	2.382e-52	154.84	N	1273	32.1	92.84	Y	2023 07 11 11:20:59	Y	Explore in ECOTOX
7	XP_041165050.1	N	32701	116603	Agaricomycetes	Suillus plorans	Basidiomycetes	ribosomal protein S3	306658	pfam00189	Ribosomal_S3_C	84	73	75	1.734e-48	145.21	Y	1273	32.1	87.07	Y	2023 07 11 11:20:59	Y	Explore in ECOTOX
7	CAF9909008.1	N	10633	116794	Lecanoromycetes	Heterodermia speciosa	Filamentous ascomycetes	40S ribosomal protein S3	306658	pfam00189	Ribosomal_S3_C	84	71	74	1.318e-48	145.21	N	1273	32.1	87.07	Y	2023 07 11 11:20:59	Y	Explore in ECOTOX
7	KAG7008686.1	N	10217	116821	Lecanoromycetes	Physcia stellaris	Filamentous ascomycetes	40S ribosomal protein S3	306658	pfam00189	Ribosomal_S3_C	84	71	74	1.318e-48	145.21	N	1273	32.1	87.07	Y	2023 07 11 11:20:59	Y	Explore in ECOTOX
7	XP_026373899.1	Y	43150	116960	Mammalia	Ursus arctos horribilis	Brown bear	40S ribosomal protein S3	306658	pfam00189	Ribosomal_S3_C	84	84	84	3.633e-57	166.78	Y	1273	32.1	100	Y	2023 07 11 11:20:59	Y	Explore in ECOTOX
7	OII75791.1	N	3970	117008	Conoidasida	Cryptosporidium andersoni	Apicomplexans	40s ribosomal protein S3	306658	pfam00189	Ribosomal_S3_C	84	64	73	2.076e-42	129.8	N	1273	32.1	77.83	Y	2023 07 11 11:20:59	Y	Explore in ECOTOX
7	KAF5370208.1	N	10626	117010	Agaricomycetes	Tricholomella constricta	Gill mushrooms	hypothetical protein D9615_010048	306658	pfam00189	Ribosomal_S3_C	84	71	75	3.865e-48	144.05	N	1273	32.1	86.37	Y	2023 07 11 11:20:59	Y	Explore in ECOTOX
7	KAF8078586.1	N	15043	117065	Agaricomycetes	Lyophyllum atratum	Gill mushrooms	ribosomal protein S3	306658	pfam00189	Ribosomal_S3_C	84	71	75	9.201e-48	143.28	N	1273	32.1	85.91	Y	2023 07 11 11:20:59	Y	Explore in ECOTOX
7	KAG5653075.1	N	12366	117069	Agaricomycetes	Sphagnurus paluster	Gill mushrooms	40S ribosomal protein S3	306658	pfam00189	Ribosomal_S3_C	84	71	75	9.201e-48	143.28	Y	1273	32.1	85.91	Y	2023 07 11 11:20:59	Y	Explore in ECOTOX
7	KAG6911938.1	N	16943	117070	Agaricomycetes	Tephrocybe rancida	Gill mushrooms	40S ribosomal protein S3	306658	pfam00189	Ribosomal_S3_C	84	71	75	9.201e-48	143.28	Y	1273	32.1	85.91	Y	2023 07 11 11:20:59	Y	Explore in ECOTOX
7	NXG23278.1	Y	13957	117165	Aves	Grallaria varia	Variegated antpitta	RS3 protein	306658	pfam00189	Ribosomal_S3_C	84	84	84	3.633e-57	166.78	Y	1273	32.1	100	Y	2023 07 11 11:20:59	Y	Explore in ECOTOX
7	KAE8215673.1	N	15740	117179	Exobasidiomycetes	Tilletia walkeri	Bunts	hypothetical protein CF327_g1079	306658	pfam00189	Ribosomal_S3_C	84	70	75	1.558e-47	142.51	N	1273	32.1	85.45	Y	2023 07 11 11:20:59	Y	Explore in ECOTOX
7	RBQ66983.1	Y	39650	117187	Sordariomycetes	Fusarium verticillioides	Filamentous ascomycetes	hypothetical protein FVER14953_07094	306658	pfam00189	Ribosomal_S3_C	84	71	73	5.433e-48	143.66	N	1273	32.1	86.14	Y	2023 07 11 11:20:59	Y	Explore in ECOTOX
7	TPX64404.1	N	8596	117820	Chytridiomycetes	Spizellomyces sp. 'palustris'	Chytrids	hypothetical protein SpCBS45565_g05941	306658	pfam00189	Ribosomal_S3_C	84	73	76	5.242e-49	146.36	N	1273	32.1	87.76	Y	2023 07 11 11:20:59	Y	Explore in ECOTOX
7	VEL40040.1	N	37869	117903	Monogenea	Protopolystoma xenopodis	Flatworms	unnamed protein product	306658	pfam00189	Ribosomal_S3_C	84	65	76	9.172e-45	135.58	N	1273	32.1	81.29	Y	2023 07 11 11:20:59	Y	Explore in ECOTOX
7	XP_036392318.1	N	40213	118141	Actinopteri	Megalops cyprinoides	Indo-Pacific tarpon	40S ribosomal protein S3	306658	pfam00189	Ribosomal_S3_C	84	84	84	3.633e-57	166.78	Y	1273	32.1	100	Y	2023 07 11 11:20:59	Y	Explore in ECOTOX
7	NXL65075.1	Y	14052	118183	Aves	Chordeiles acutipennis	Lesser nighthawk	RS3 protein	306658	pfam00189	Ribosomal_S3_C	84	84	84	3.633e-57	166.78	N	1273	32.1	100	Y	2023 07 11 11:20:59	Y	Explore in ECOTOX
7	XP_009901212.1	Y	29091	118200	Aves	Dryobates pubescens	Downy woodpecker	PREDICTED: 40S ribosomal protein S3 isoform X1	306658	pfam00189	Ribosomal_S3_C	84	84	84	3.633e-57	166.78	Y	1273	32.1	100	Y	2023 07 11 11:20:59	Y	Explore in ECOTOX
7	KAF7147137.1	N	33358	118357	Magnoliopsida	Rhododendron simsii	Heath family	hypothetical protein RHSIM_Rhsim03G0229700	306658	pfam00189	Ribosomal_S3_C	84	74	78	1.946e-50	149.83	N	1273	32.1	89.84	Y	2023 07 11 11:20:59	Y	Explore in ECOTOX
7	GEZ62511.1	N	936169	118510	Magnoliopsida	Tanacetum cinerariifolium	Pyrethrum	40S ribosomal protein S3-1-like	306658	pfam00189	Ribosomal_S3_C	84	70	76	1.558e-47	142.51	N	1273	32.1	85.45	Y	2023 07 11 11:20:59	Y	Explore in ECOTOX
7	KAG6753064.1	N	63599	118781	Magnoliopsida	Populus tomentosa	Chinese white poplar	hypothetical protein POTOM_043108	306658	pfam00189	Ribosomal_S3_C	84	73	77	2.404e-49	147.13	N	1273	32.1	88.22	Y	2023 07 11 11:20:59	Y	Explore in ECOTOX
7	NXJ71013.1	Y	14274	118793	Aves	Rostratula benghalensis	Greater painted-snipe	RS3 protein	306658	pfam00189	Ribosomal_S3_C	84	84	84	3.633e-57	166.78	N	1273	32.1	100	Y	2023 07 11 11:20:59	Y	Explore in ECOTOX
7	XP_007455088.1	Y	27194	118797	Mammalia	Lipotes vexillifer	Yangtze River dolphin	PREDICTED: 40S ribosomal protein S3 isoform X1	306658	pfam00189	Ribosomal_S3_C	84	84	84	3.633e-57	166.78	Y	1273	32.1	100	Y	2023 07 11 11:20:59	Y	Explore in ECOTOX
7	CAH04314.1	N	82	118799	Insecta	Carabus granulatus	Ground beetles	S3e ribosomal protein	306658	pfam00189	Ribosomal_S3_C	84	80	81	3.046e-54	159.46	Y	1273	32.1	95.61	Y	2023 07 11 11:20:59	Y	Explore in ECOTOX
7	CAD2100861.1	N	5260	119398	Aconoidasida	Plasmodium vinckei brucechwatti	Haemosporidians	40S ribosomal protein S3, putative	306658	pfam00189	Ribosomal_S3_C	84	64	71	2.672e-42	129.41	N	1273	32.1	77.6	Y	2023 07 11 11:20:59	Y	Explore in ECOTOX
7	XP_044058310.1	N	59368	119488	Actinopteri	Siniperca chuatsi	Mandarin fish	40S ribosomal protein S3	306658	pfam00189	Ribosomal_S3_C	84	84	84	3.633e-57	166.78	Y	1273	32.1	100	Y	2023 07 11 11:20:59	Y	Explore in ECOTOX
7	RYN27774.1	Y	73158	119927	Dothideomycetes	Alternaria tenuissima	Filamentous ascomycetes	40S ribosomal protein	306658	pfam00189	Ribosomal_S3_C	84	71	73	5.433e-48	143.66	N	1273	32.1	86.14	Y	2023 07 11 11:20:59	Y	Explore in ECOTOX
7	XP_043173852.1	N	24344	119953	Dothideomycetes	Alternaria atra	Filamentous ascomycetes	uncharacterized protein ALTATR162_LOCUS10281	306658	pfam00189	Ribosomal_S3_C	84	71	73	5.433e-48	143.66	N	1273	32.1	86.14	Y	2023 07 11 11:20:59	Y	Explore in ECOTOX
7	XP_041410206.1	N	22032	120017	Ustilaginomycetes	Ustilago hordei	Smuts	putative 40S ribosomal protein S3	306658	pfam00189	Ribosomal_S3_C	84	70	75	1.038e-47	143.28	Y	1273	32.1	85.91	Y	2023 07 11 11:20:59	Y	Explore in ECOTOX
7	KAF0699508.1	N	46501	120398	Saprolegniales	Aphanomyces stellatus	Heterokonts	hypothetical protein As57867_009891	306658	pfam00189	Ribosomal_S3_C	84	64	73	1.982e-43	132.11	Y	1273	32.1	79.21	Y	2023 07 11 11:20:59	Y	Explore in ECOTOX
7	XP_037233042.1	Y	41451	120794	Aves	Falco rusticolus	Gyrfalcon	40S ribosomal protein S3	306658	pfam00189	Ribosomal_S3_C	84	84	84	3.633e-57	166.78	Y	1273	32.1	100	Y	2023 07 11 11:20:59	Y	Explore in ECOTOX
7	CAD7699614.1	N	11110	121088	Ulvophyceae	Ostreobium quekettii	Green algae	unnamed protein product	306658	pfam00189	Ribosomal_S3_C	84	70	77	2.874e-48	144.44	Y	1273	32.1	86.6	Y	2023 07 11 11:20:59	Y	Explore in ECOTOX
7	XP_002423460.1	N	21883	121224	Insecta	Pediculus humanus corporis	Human body louse	40S ribosomal protein S3, putative	306658	pfam00189	Ribosomal_S3_C	84	78	80	8.032e-53	155.99	Y	1273	32.1	93.53	Y	2023 07 11 11:20:59	Y	Explore in ECOTOX
7	KAG9351441.1	N	28327	121402	Actinopteri	Albula glossodonta	Roundjaw bonefish	hypothetical protein JZ751_022691	306658	pfam00189	Ribosomal_S3_C	84	84	84	3.633e-57	166.78	N	1273	32.1	100	Y	2023 07 11 11:20:59	Y	Explore in ECOTOX
7	KFV07235.1	Y	28574	121530	Aves	Tauraco erythrolophus	Red-crested turaco	40S ribosomal protein S3, partial	306658	pfam00189	Ribosomal_S3_C	84	84	84	3.633e-57	166.78	N	1273	32.1	100	Y	2023 07 11 11:20:59	Y	Explore in ECOTOX
7	XP_035342803.1	N	23873	121627	Eurotiomycetes	Talaromyces rugulosus	Green and blue molds	uncharacterized protein TRUGW13939_03730	306658	pfam00189	Ribosomal_S3_C	84	71	74	1.318e-48	145.21	N	1273	32.1	87.07	Y	2023 07 11 11:20:59	Y	Explore in ECOTOX
7	ODH13954.1	Y	17162	121759	Eurotiomycetes	Paracoccidioides brasiliensis	Filamentous ascomycetes	40S ribosomal protein	306658	pfam00189	Ribosomal_S3_C	84	72	75	6.112e-49	146.36	N	1273	32.1	87.76	Y	2023 07 11 11:20:59	Y	Explore in ECOTOX
7	ABG74703.1	N	25960	121845	Insecta	Diaphorina citri	Asian citrus psyllid	putative ribosomal protein S3, partial	306658	pfam00189	Ribosomal_S3_C	84	79	81	1.312e-53	157.92	N	1273	32.1	94.69	Y	2023 07 11 11:20:59	Y	Explore in ECOTOX
7	XP_023458561.1	N	25127	122368	Dothideomycetes	Cercospora beticola	Filamentous ascomycetes	40S ribosomal protein S3, partial	306658	pfam00189	Ribosomal_S3_C	84	71	74	1.318e-48	145.21	N	1273	32.1	87.07	Y	2023 07 11 11:20:59	Y	Explore in ECOTOX
7	KAF5623978.1	Y	14391	122381	Sordariomycetes	Fusarium sp. NRRL 25303	Filamentous ascomycetes	40S ribosomal S3 protein	306658	pfam00189	Ribosomal_S3_C	84	71	73	5.433e-48	143.66	N	1273	32.1	86.14	Y	2023 07 11 11:20:59	Y	Explore in ECOTOX
7	ACS68715.1	N	558	122812	Magnoliopsida	Sonneratia alba	Loosestrife family	40S RPS3B, partial	306658	pfam00189	Ribosomal_S3_C	84	73	78	9.249e-50	148.29	Y	1273	32.1	88.91	Y	2023 07 11 11:20:59	Y	Explore in ECOTOX
7	KAG6017116.1	N	8625	123648	Sordariomycetes	Claviceps pusilla	Filamentous ascomycetes	40S ribosomal protein S3	306658	pfam00189	Ribosomal_S3_C	84	72	74	3.609e-49	146.75	N	1273	32.1	87.99	Y	2023 07 11 11:20:59	Y	Explore in ECOTOX
7	RVE65192.1	N	21547	123683	Actinopteri	Oryzias javanicus	Javanese ricefish	hypothetical protein OJAV_G00134120	306658	pfam00189	Ribosomal_S3_C	81	81	81	3.31e-55	161.77	Y	1273	32.1	97	Y	2023 07 11 11:20:59	Y	Explore in ECOTOX
7	KAG8223544.1	N	18897	123851	Insecta	Ladona fulva	Scarce chaser	hypothetical protein J437_LFUL004418	306658	pfam00189	Ribosomal_S3_C	84	77	80	4.588e-53	156.76	N	1273	32.1	93.99	Y	2023 07 11 11:20:59	Y	Explore in ECOTOX
7	NXN82428.1	Y	13865	125297	Aves	Bombycilla garrulus	Bohemian waxwing	RS3 protein	306658	pfam00189	Ribosomal_S3_C	84	84	84	3.633e-57	166.78	Y	1273	32.1	100	Y	2023 07 11 11:20:59	Y	Explore in ECOTOX
7	XP_018422927.1	N	24944	125878	Amphibia	Nanorana parkeri	Frogs and toads	PREDICTED: 40S ribosomal protein S3	306658	pfam00189	Ribosomal_S3_C	62	62	62	4.839e-41	125.56	N	1273	32.1	75.29	Y	2023 07 11 11:20:59	Y	Explore in ECOTOX
7	XP_016950238.1	N	24313	125945	Insecta	Drosophila biarmipes	Fruit flies	40S ribosomal protein S3	306658	pfam00189	Ribosomal_S3_C	84	79	80	2.223e-53	157.53	N	1273	32.1	94.46	Y	2023 07 11 11:20:59	Y	Explore in ECOTOX
7	XP_004382030.1	Y	37488	127582	Mammalia	Trichechus manatus latirostris	Florida manatee	40S ribosomal protein S3	306658	pfam00189	Ribosomal_S3_C	84	84	84	3.633e-57	166.78	Y	1273	32.1	100	Y	2023 07 11 11:20:59	Y	Explore in ECOTOX
7	NXB49405.1	Y	13491	127929	Aves	Leucopsar rothschildi	Bali myna	RS3 protein	306658	pfam00189	Ribosomal_S3_C	84	84	84	3.633e-57	166.78	N	1273	32.1	100	Y	2023 07 11 11:20:59	Y	Explore in ECOTOX
7	KAH8120361.1	N	14796	127956	Agaricomycetes	Phellopilus nigrolimitatus	Basidiomycetes	ribosomal protein S3	306658	pfam00189	Ribosomal_S3_C	84	71	75	5.997e-48	143.66	Y	1273	32.1	86.14	Y	2023 07 11 11:20:59	Y	Explore in ECOTOX
7	KAH9554398.1	Y	46291	128215	Sphagnopsida	Sphagnum magellanicum	Mosses	hypothetical protein CY35_08G061600	306658	pfam00189	Ribosomal_S3_C	84	75	78	1.041e-50	150.6	N	1273	32.1	90.3	Y	2023 07 11 11:20:59	Y	Explore in ECOTOX
7	XP_009474746.1	Y	31423	128390	Aves	Nipponia nippon	Crested ibis	PREDICTED: 40S ribosomal protein S3 isoform X1	306658	pfam00189	Ribosomal_S3_C	84	84	84	3.633e-57	166.78	Y	1273	32.1	100	Y	2023 07 11 11:20:59	Y	Explore in ECOTOX
7	KAF3405306.1	N	12643	128442	Eurotiomycetes	Talaromyces pinophilus	Green and blue molds	40S ribosomal protein S3	306658	pfam00189	Ribosomal_S3_C	84	71	74	8.132e-49	145.98	N	1273	32.1	87.53	Y	2023 07 11 11:20:59	Y	Explore in ECOTOX
7	XP_039492280.1	Y	25342	129105	Insecta	Drosophila santomea	Fruit flies	40S ribosomal protein S3	306658	pfam00189	Ribosomal_S3_C	84	77	80	1.751e-52	155.22	Y	1273	32.1	93.07	Y	2023 07 11 11:20:59	Y	Explore in ECOTOX
7	KAE9022873.1	N	101516	129364	Peronosporales	Phytophthora rubi	Heterokonts	40S ribosomal protein	306658	pfam00189	Ribosomal_S3_C	84	59	73	1.748e-40	124.79	N	1273	32.1	74.82	Y	2023 07 11 11:20:59	Y	Explore in ECOTOX
7	XP_005705433.1	N	15101	130081	Bangiophyceae	Galdieria sulphuraria	Red algae	40S ribosomal protein S3e	306658	pfam00189	Ribosomal_S3_C	84	70	74	3.181e-47	141.74	N	1273	32.1	84.99	Y	2023 07 11 11:20:59	Y	Explore in ECOTOX
7	XP_015931348.1	N	53102	130453	Magnoliopsida	Arachis duranensis	Pea family	40S ribosomal protein S3-2	306658	pfam00189	Ribosomal_S3_C	84	73	78	1.419e-49	147.9	N	1273	32.1	88.68	Y	2023 07 11 11:20:59	Y	Explore in ECOTOX
7	XP_016189114.1	Y	57730	130454	Magnoliopsida	Arachis ipaensis	Pea family	40S ribosomal protein S3-3	306658	pfam00189	Ribosomal_S3_C	84	72	77	1.537e-48	145.21	N	1273	32.1	87.07	Y	2023 07 11 11:20:59	Y	Explore in ECOTOX
7	XP_040820377.1	Y	42387	130825	Mammalia	Ochotona curzoniae	Black-lipped pika	40S ribosomal protein S3	306658	pfam00189	Ribosomal_S3_C	84	84	84	3.633e-57	166.78	Y	1273	32.1	100	Y	2023 07 11 11:20:59	Y	Explore in ECOTOX
7	RSM12700.1	Y	17289	131363	Sordariomycetes	Fusarium ambrosium	Filamentous ascomycetes	40S ribosomal protein S3	306658	pfam00189	Ribosomal_S3_C	84	71	74	1.318e-48	145.21	N	1273	32.1	87.07	Y	2023 07 11 11:20:59	Y	Explore in ECOTOX
7	XP_024227889.1	N	24525	132113	Insecta	Bombus impatiens	Common eastern bumble bee	40S ribosomal protein S3	306658	pfam00189	Ribosomal_S3_C	84	77	81	2.564e-53	157.15	Y	1273	32.1	94.23	Y	2023 07 11 11:20:59	Y	Explore in ECOTOX
7	XP_031908131.1	Y	26756	132259	Eurotiomycetes	Aspergillus pseudotamarii	Green and blue molds	ribosomal protein S3	306658	pfam00189	Ribosomal_S3_C	84	71	74	1.318e-48	145.21	N	1273	32.1	87.07	Y	2023 07 11 11:20:59	Y	Explore in ECOTOX
7	VFQ68110.1	Y	45643	132261	Magnoliopsida	Cuscuta campestris	Field dodder	unnamed protein product	306658	pfam00189	Ribosomal_S3_C	84	72	77	1.807e-49	147.52	N	1273	32.1	88.45	Y	2023 07 11 11:20:59	Y	Explore in ECOTOX
7	XP_011366738.1	N	43884	132908	Mammalia	Pteropus vampyrus	Large flying fox	40S ribosomal protein S3	306658	pfam00189	Ribosomal_S3_C	72	72	72	5.679e-49	145.98	N	1273	32.1	87.53	Y	2023 07 11 11:20:59	Y	Explore in ECOTOX
7	PVZ96470.1	N	7388	133377	Harpellomycetes	Smittium angustum	Fungi	hypothetical protein BB558_007655	306658	pfam00189	Ribosomal_S3_C	84	60	71	7.746e-42	128.26	Y	1273	32.1	76.9	Y	2023 07 11 11:20:59	Y	Explore in ECOTOX
7	PVV05164.1	N	7134	133381	Harpellomycetes	Smittium megazygosporum	Fungi	hypothetical protein BB560_000321	306658	pfam00189	Ribosomal_S3_C	84	60	71	1.564e-41	127.49	N	1273	32.1	76.44	Y	2023 07 11 11:20:59	Y	Explore in ECOTOX
7	OLY79402.1	N	8231	133383	Harpellomycetes	Smittium mucronatum	Fungi	40S ribosomal protein S3-1	306658	pfam00189	Ribosomal_S3_C	84	62	71	3.178e-43	131.72	N	1273	32.1	78.98	Y	2023 07 11 11:20:59	Y	Explore in ECOTOX
7	KAF2070966.1	N	10629	133409	Eumycetozoa	Polysphondylium violaceum	Dictyostelid cellular slime molds	hypothetical protein CYY_007716	306658	pfam00189	Ribosomal_S3_C	84	55	63	3.751e-35	111.31	N	1273	32.1	66.74	Y	2023 07 11 11:20:59	Y	Explore in ECOTOX
7	OMJ19971.1	N	23417	133412	Harpellomycetes	Smittium culicis	Fungi	40S ribosomal protein S3-1	306658	pfam00189	Ribosomal_S3_C	84	62	71	3.178e-43	131.72	N	1273	32.1	78.98	Y	2023 07 11 11:20:59	Y	Explore in ECOTOX
7	XP_022099604.1	N	33551	133434	Asteroidea	Acanthaster planci	Crown-of-thorns starfish	40S ribosomal protein S3	306658	pfam00189	Ribosomal_S3_C	84	78	82	3.921e-54	159.46	Y	1273	32.1	95.61	Y	2023 07 11 11:20:59	Y	Explore in ECOTOX
7	XP_026273592.1	N	40742	133901	Insecta	Frankliniella occidentalis	Western flower thrips	40S ribosomal protein S3-A	306658	pfam00189	Ribosomal_S3_C	84	79	81	4.623e-54	159.07	Y	1273	32.1	95.38	Y	2023 07 11 11:20:59	Y	Explore in ECOTOX
7	XP_037327709.1	N	43860	134920	Actinopteri	Pungitius pungitius	Ninespine stickleback	40S ribosomal protein S3	306658	pfam00189	Ribosomal_S3_C	84	84	84	3.633e-57	166.78	Y	1273	32.1	100	Y	2023 07 11 11:20:59	Y	Explore in ECOTOX
7	NXS56097.1	N	13462	135165	Aves	Brachypteracias leptosomus	Short-legged ground-roller	RS3 protein	306658	pfam00189	Ribosomal_S3_C	84	84	84	3.633e-57	166.78	Y	1273	32.1	100	Y	2023 07 11 11:20:59	Y	Explore in ECOTOX
7	NXH10661.1	Y	14440	135168	Aves	Bucco capensis	Collared puffbird	RS3 protein	306658	pfam00189	Ribosomal_S3_C	84	84	84	3.633e-57	166.78	N	1273	32.1	100	Y	2023 07 11 11:20:59	Y	Explore in ECOTOX
7	NWI71810.1	Y	10103	135184	Aves	Todus mexicanus	Puerto rican tody	RS3 protein	306658	pfam00189	Ribosomal_S3_C	84	84	84	3.633e-57	166.78	N	1273	32.1	100	Y	2023 07 11 11:20:59	Y	Explore in ECOTOX
7	TFY81575.1	N	11007	135208	Agaricomycetes	Hericium alpestre	Basidiomycetes	hypothetical protein EWM64_g2434	306658	pfam00189	Ribosomal_S3_C	84	72	75	1.812e-48	144.82	Y	1273	32.1	86.84	Y	2023 07 11 11:20:59	Y	Explore in ECOTOX
7	NXQ11653.1	Y	13701	135441	Aves	Peucedramus taeniatus	Olive warbler	RS3 protein	306658	pfam00189	Ribosomal_S3_C	84	84	84	3.633e-57	166.78	Y	1273	32.1	100	Y	2023 07 11 11:20:59	Y	Explore in ECOTOX
7	KAH0787952.1	N	22041	135588	Tritrichomonadida	Histomonas meleagridis	Parabasalids	ribosomal protein S3	306658	pfam00189	Ribosomal_S3_C	84	43	62	4.71e-28	93.59	N	1273	32.1	56.12	Y	2023 07 11 11:20:59	Y	Explore in ECOTOX
7	EGT50994.1	N	31597	135651	Chromadorea	Caenorhabditis brenneri	Roundworms	CBN-RPS-3 protein	306658	pfam00189	Ribosomal_S3_C	84	72	78	1.024e-48	145.59	N	1273	32.1	87.3	Y	2023 07 11 11:20:59	Y	Explore in ECOTOX
7	NWI49760.1	N	13255	135972	Aves	Calyptomena viridis	Green broadbill	RS3 protein	306658	pfam00189	Ribosomal_S3_C	84	84	84	3.633e-57	166.78	Y	1273	32.1	100	Y	2023 07 11 11:20:59	Y	Explore in ECOTOX
7	XP_021924793.1	N	44814	136037	Insecta	Zootermopsis nevadensis	Damp wood termites	40S ribosomal protein S3	306658	pfam00189	Ribosomal_S3_C	84	79	81	4.623e-54	159.07	Y	1273	32.1	95.38	Y	2023 07 11 11:20:59	Y	Explore in ECOTOX
7	KAA6407993.1	N	18131	136370	Lecanoromycetes	Lasallia pustulata	Filamentous ascomycetes	40S ribosomal S3	306658	pfam00189	Ribosomal_S3_C	84	71	74	1.318e-48	145.21	N	1273	32.1	87.07	Y	2023 07 11 11:20:59	Y	Explore in ECOTOX
7	KOB58264.1	Y	5496	137071	Aconoidasida	Plasmodium falciparum HB3	Malaria parasite P. falciparum	hypothetical protein PFHG_00006	306658	pfam00189	Ribosomal_S3_C	84	64	71	2.672e-42	129.41	N	1273	32.1	77.6	Y	2023 07 11 11:20:59	Y	Explore in ECOTOX
7	GCC30546.1	N	33647	137246	Chondrichthyes	Chiloscyllium punctatum	Brownbanded bambooshark	hypothetical protein	306658	pfam00189	Ribosomal_S3_C	84	84	84	3.633e-57	166.78	Y	1273	32.1	100	Y	2023 07 11 11:20:59	Y	Explore in ECOTOX
7	XP_046892373.1	N	38495	137520	Actinopteri	Hypomesus transpacificus	Delta smelt	40S ribosomal protein S3	306658	pfam00189	Ribosomal_S3_C	84	84	84	3.633e-57	166.78	Y	1273	32.1	100	Y	2023 07 11 11:20:59	Y	Explore in ECOTOX
7	NXM01740.1	N	13610	137541	Aves	Tyrannus savana	Fork-tailed flycatcher	RS3 protein	306658	pfam00189	Ribosomal_S3_C	84	84	84	3.633e-57	166.78	Y	1273	32.1	100	Y	2023 07 11 11:20:59	Y	Explore in ECOTOX
7	KAI0793473.1	N	11768	137743	Agaricomycetes	Abortiporus biennis	Basidiomycetes	40S ribosomal protein S3	306658	pfam00189	Ribosomal_S3_C	84	72	75	1.362e-48	145.21	Y	1273	32.1	87.07	Y	2023 07 11 11:20:59	Y	Explore in ECOTOX
7	XP_045938072.1	N	26366	138277	Eurotiomycetes	Aspergillus melleus	Green and blue molds	40S ribosomal protein S3	306658	pfam00189	Ribosomal_S3_C	84	71	74	8.132e-49	145.98	N	1273	32.1	87.53	Y	2023 07 11 11:20:59	Y	Explore in ECOTOX
7	KKK19047.1	N	7871	138278	Eurotiomycetes	Aspergillus ochraceoroseus	Green and blue molds	hypothetical protein AOCH_004183	306658	pfam00189	Ribosomal_S3_C	84	71	74	8.132e-49	145.98	N	1273	32.1	87.53	Y	2023 07 11 11:20:59	Y	Explore in ECOTOX
7	KAE8351801.1	N	9089	138285	Eurotiomycetes	Aspergillus coremiiformis	Green and blue molds	ribosomal protein S3	306658	pfam00189	Ribosomal_S3_C	84	70	74	3.036e-48	144.44	N	1273	32.1	86.6	Y	2023 07 11 11:20:59	Y	Explore in ECOTOX
7	CAD2100989.1	Y	5304	138297	Aconoidasida	Plasmodium vinckei lentum	Haemosporidians	40S ribosomal protein S3, putative	306658	pfam00189	Ribosomal_S3_C	84	64	71	2.672e-42	129.41	N	1273	32.1	77.6	Y	2023 07 11 11:20:59	Y	Explore in ECOTOX
7	CAD2111773.1	Y	10373	138298	Aconoidasida	Plasmodium vinckei petteri	Haemosporidians	40S ribosomal protein S3, putative	306658	pfam00189	Ribosomal_S3_C	84	64	71	2.672e-42	129.41	N	1273	32.1	77.6	Y	2023 07 11 11:20:59	Y	Explore in ECOTOX
7	KAF8922513.1	N	18524	139077	Agaricomycetes	Mucidula mucida	Gill mushrooms	40S ribosomal protein S3	306658	pfam00189	Ribosomal_S3_C	84	73	75	1.936e-48	144.82	Y	1273	32.1	86.84	Y	2023 07 11 11:20:59	Y	Explore in ECOTOX
7	KAF8466941.1	N	15187	139406	Pezizomycetes	Kalaharituber pfeilii	Filamentous ascomycetes	ribosomal protein S3	306658	pfam00189	Ribosomal_S3_C	84	72	74	3.609e-49	146.75	N	1273	32.1	87.99	Y	2023 07 11 11:20:59	Y	Explore in ECOTOX
7	KAF8458396.1	N	12770	139407	Pezizomycetes	Terfezia claveryi	Filamentous ascomycetes	40S ribosomal protein S3-like protein	306658	pfam00189	Ribosomal_S3_C	84	72	74	3.609e-49	146.75	N	1273	32.1	87.99	Y	2023 07 11 11:20:59	Y	Explore in ECOTOX
7	KAH9937658.1	N	17416	139415	Agaricomycetes	Antrodia serialis	Basidiomycetes	40S ribosomal protein S3	306658	pfam00189	Ribosomal_S3_C	84	73	75	2e-48	144.82	Y	1273	32.1	86.84	Y	2023 07 11 11:20:59	Y	Explore in ECOTOX
7	RDX55890.1	N	18270	139420	Agaricomycetes	Polyporus brumalis	Bracket fungi	40S ribosomal protein S3	306658	pfam00189	Ribosomal_S3_C	84	72	75	5.433e-48	143.66	Y	1273	32.1	86.14	Y	2023 07 11 11:20:59	Y	Explore in ECOTOX
7	XP_047497642.1	N	35157	139456	Malacostraca	Penaeus chinensis	Fleshy prawn	40S ribosomal protein S3-like	306658	pfam00189	Ribosomal_S3_C	84	77	80	7.462e-52	153.68	Y	1273	32.1	92.15	Y	2023 07 11 11:20:59	Y	Explore in ECOTOX
7	KAF7948983.1	Y	11911	139639	Leotiomycetes	Botrytis aclada	Filamentous ascomycetes	hypothetical protein EAE96_008161	306658	pfam00189	Ribosomal_S3_C	84	70	73	1.72e-47	142.51	N	1273	32.1	85.45	Y	2023 07 11 11:20:59	Y	Explore in ECOTOX
7	KAF7859944.1	Y	12036	139640	Leotiomycetes	Botrytis squamosa	Filamentous ascomycetes	hypothetical protein EAF03_007921	306658	pfam00189	Ribosomal_S3_C	84	70	73	1.72e-47	142.51	N	1273	32.1	85.45	Y	2023 07 11 11:20:59	Y	Explore in ECOTOX
7	XP_038734855.1	N	23980	139641	Leotiomycetes	Botrytis byssoidea	Filamentous ascomycetes	uncharacterized protein EAE97_003734	306658	pfam00189	Ribosomal_S3_C	84	70	73	1.72e-47	142.51	N	1273	32.1	85.45	Y	2023 07 11 11:20:59	Y	Explore in ECOTOX
7	XP_037948472.1	N	34229	139649	Insecta	Teleopsis dalmanni	Stalk-eyed flies	40S ribosomal protein S3	306658	pfam00189	Ribosomal_S3_C	84	79	80	2.223e-53	157.53	N	1273	32.1	94.46	Y	2023 07 11 11:20:59	Y	Explore in ECOTOX
7	XP_027609204.1	N	26336	139825	Agaricomycetes	Sparassis crispa	Basidiomycetes	40S ribosomal protein	306658	pfam00189	Ribosomal_S3_C	84	72	75	4.659e-48	144.05	Y	1273	32.1	86.37	Y	2023 07 11 11:20:59	Y	Explore in ECOTOX
7	ABR23477.1	N	184	140564	Arachnida	Ornithodoros parkeri	Relapsing fever ticks	40S ribosomal protein S3	306658	pfam00189	Ribosomal_S3_C	84	79	82	8.006e-54	158.69	N	1273	32.1	95.15	Y	2023 07 11 11:20:59	Y	Explore in ECOTOX
7	KAI0978045.1	N	13344	141832	Palaeacanthocephala	Pomphorhynchus laevis	Thorny-headed worms	hypothetical protein GJ496_001496	306658	pfam00189	Ribosomal_S3_C	84	66	77	1.001e-44	135.58	N	1273	32.1	81.29	Y	2023 07 11 11:20:59	Y	Explore in ECOTOX
7	NWS46489.1	Y	14029	141839	Aves	Probosciger aterrimus	Palm cockatoo	RS3 protein	306658	pfam00189	Ribosomal_S3_C	84	84	84	3.633e-57	166.78	Y	1273	32.1	100	Y	2023 07 11 11:20:59	Y	Explore in ECOTOX
7	NXP87129.1	Y	13042	142471	Aves	Passerina amoena	Song birds	RS3 protein	306658	pfam00189	Ribosomal_S3_C	84	84	84	3.633e-57	166.78	N	1273	32.1	100	Y	2023 07 11 11:20:59	Y	Explore in ECOTOX
7	XP_039704009.1	Y	53657	143291	Mammalia	Pteropus giganteus	Indian flying fox	40S ribosomal protein S3	306658	pfam00189	Ribosomal_S3_C	84	84	84	3.633e-57	166.78	Y	1273	32.1	100	Y	2023 07 11 11:20:59	Y	Explore in ECOTOX
7	XP_036785703.1	Y	58416	143292	Mammalia	Manis pentadactyla	Chinese pangolin	40S ribosomal protein S3 isoform X1	306658	pfam00189	Ribosomal_S3_C	84	84	84	3.633e-57	166.78	Y	1273	32.1	100	Y	2023 07 11 11:20:59	Y	Explore in ECOTOX
7	XP_004683267.1	Y	29270	143302	Mammalia	Condylura cristata	Star-nosed mole	PREDICTED: 40S ribosomal protein S3	306658	pfam00189	Ribosomal_S3_C	84	84	84	3.633e-57	166.78	Y	1273	32.1	100	Y	2023 07 11 11:20:59	Y	Explore in ECOTOX
7	XP_015375465.1	N	17638	143948	Insecta	Diuraphis noxia	Russian wheat aphid	PREDICTED: 40S ribosomal protein S3	306658	pfam00189	Ribosomal_S3_C	84	78	80	1.092e-52	155.61	Y	1273	32.1	93.3	Y	2023 07 11 11:20:59	Y	Explore in ECOTOX
7	XP_025412943.1	N	21323	143950	Insecta	Sipha flava	Yellow sugarcane aphid	40S ribosomal protein S3	306658	pfam00189	Ribosomal_S3_C	84	78	80	1.092e-52	155.61	Y	1273	32.1	93.3	Y	2023 07 11 11:20:59	Y	Explore in ECOTOX
7	XP_003701515.1	N	26091	143995	Insecta	Megachile rotundata	Alfalfa leafcutting bee	PREDICTED: 40S ribosomal protein S3-A	306658	pfam00189	Ribosomal_S3_C	84	77	81	2.564e-53	157.15	Y	1273	32.1	94.23	Y	2023 07 11 11:20:59	Y	Explore in ECOTOX
7	XP_011646894.1	N	19267	144034	Insecta	Pogonomyrmex barbatus	Red harvester ant	40S ribosomal protein S3	306658	pfam00189	Ribosomal_S3_C	84	78	81	9.439e-54	158.3	Y	1273	32.1	94.92	Y	2023 07 11 11:20:59	Y	Explore in ECOTOX
7	XP_008284129.1	N	31751	144197	Actinopteri	Stegastes partitus	Bicolor damselfish	PREDICTED: 40S ribosomal protein S3	306658	pfam00189	Ribosomal_S3_C	84	84	84	3.633e-57	166.78	Y	1273	32.1	100	Y	2023 07 11 11:20:59	Y	Explore in ECOTOX
7	KRX39513.1	N	18644	144512	Enoplea	Trichinella murrelli	Roundworms	40S ribosomal protein S3	306658	pfam00189	Ribosomal_S3_C	84	70	78	5.66e-49	146.36	Y	1273	32.1	87.76	Y	2023 07 11 11:20:59	Y	Explore in ECOTOX
7	CAG8443812.1	N	13690	144530	Glomeromycetes	Ambispora gerdemannii	Glomeromycetes	10278_t:CDS:10	306658	pfam00189	Ribosomal_S3_C	83	71	74	1.46e-48	145.21	N	1273	32.1	87.07	Y	2023 07 11 11:20:59	Y	Explore in ECOTOX
7	CAG8456578.1	N	11847	144538	Glomeromycetes	Paraglomus brasilianum	Glomeromycetes	1469_t:CDS:10	306658	pfam00189	Ribosomal_S3_C	84	74	77	1.946e-50	149.83	N	1273	32.1	89.84	Y	2023 07 11 11:20:59	Y	Explore in ECOTOX
7	CAG8597848.1	N	11391	144539	Glomeromycetes	Paraglomus occultum	Glomeromycetes	5934_t:CDS:2	306658	pfam00189	Ribosomal_S3_C	84	74	77	1.946e-50	149.83	Y	1273	32.1	89.84	Y	2023 07 11 11:20:59	Y	Explore in ECOTOX
7	KAG9375221.1	N	5417	144541	Eurotiomycetes	Pseudotulostoma volvatum	Green and blue molds	hypothetical protein KIY56_000979	306658	pfam00189	Ribosomal_S3_C	84	71	74	1.812e-48	144.82	N	1273	32.1	86.84	Y	2023 07 11 11:20:59	Y	Explore in ECOTOX
7	CAG8500504.1	N	14647	144679	Glomeromycetes	Ambispora leptoticha	Glomeromycetes	6554_t:CDS:10	306658	pfam00189	Ribosomal_S3_C	83	71	74	2.884e-48	144.44	N	1273	32.1	86.6	Y	2023 07 11 11:20:59	Y	Explore in ECOTOX
7	XP_013900905.1	N	33502	145388	Chlorophyceae	Monoraphidium neglectum	Green algae	40S ribosomal protein S3-1	306658	pfam00189	Ribosomal_S3_C	84	70	77	1.085e-47	142.9	N	1273	32.1	85.68	Y	2023 07 11 11:20:59	Y	Explore in ECOTOX
7	KRH92739.1	N	3644	146866	Pseudoloma	Pseudoloma neurophilia	Microsporidians	40S ribosomal protein S3	306658	pfam00189	Ribosomal_S3_C	84	38	54	7.469e-20	72.79	N	1273	32.1	43.64	Y	2023 07 11 11:20:59	Y	Explore in ECOTOX
7	XP_015273738.1	N	24681	146911	Lepidosauria	Gekko japonicus	Geckos	PREDICTED: 40S ribosomal protein S3-like, partial	306658	pfam00189	Ribosomal_S3_C	66	63	63	3.092e-43	131.34	Y	1273	32.1	78.75	Y	2023 07 11 11:20:59	Y	Explore in ECOTOX
7	KAF1958420.1	N	15784	147558	Dothideomycetes	Byssothecium circinans	Filamentous ascomycetes	ribosomal protein S3	306658	pfam00189	Ribosomal_S3_C	84	71	73	3.388e-48	144.44	N	1273	32.1	86.6	Y	2023 07 11 11:20:59	Y	Explore in ECOTOX
7	KAF1353810.1	N	10338	147560	Dothideomycetes	Delphinella strobiligena	Filamentous ascomycetes	putative 40S ribosomal protein S3	306658	pfam00189	Ribosomal_S3_C	84	71	74	2.519e-48	144.82	Y	1273	32.1	86.84	Y	2023 07 11 11:20:59	Y	Explore in ECOTOX
7	TGZ63715.1	N	20946	147828	Trematoda	Opisthorchis felineus	Cat liver fluke	hypothetical protein CRM22_006764	306658	pfam00189	Ribosomal_S3_C	84	69	77	1.589e-48	145.21	N	1273	32.1	87.07	Y	2023 07 11 11:20:59	Y	Explore in ECOTOX
7	XP_045930352.1	Y	48471	147949	Actinopteri	Micropterus dolomieu	Smallmouth bass	40S ribosomal protein S3	306658	pfam00189	Ribosomal_S3_C	84	84	84	3.633e-57	166.78	Y	1273	32.1	100	Y	2023 07 11 11:20:59	Y	Explore in ECOTOX
7	XP_030983403.1	Y	25341	148305	Sordariomycetes	Pyricularia grisea	Filamentous ascomycetes	uncharacterized protein PgNI_03214	306658	pfam00189	Ribosomal_S3_C	84	71	74	1.318e-48	145.21	N	1273	32.1	87.07	Y	2023 07 11 11:20:59	Y	Explore in ECOTOX
7	XP_040439761.1	Y	41477	148594	Aves	Falco naumanni	Lesser kestrel	40S ribosomal protein S3	306658	pfam00189	Ribosomal_S3_C	84	84	84	3.633e-57	166.78	Y	1273	32.1	100	Y	2023 07 11 11:20:59	Y	Explore in ECOTOX
7	TBU04685.1	Y	8841	148818	Pansporoblastina	Hamiltosporidium magnivora	Microsporidians	ribosomal protein S3	306658	pfam00189	Ribosomal_S3_C	84	43	58	2.858e-25	86.27	N	1273	32.1	51.73	Y	2023 07 11 11:20:59	Y	Explore in ECOTOX
7	XP_018067045.1	N	37111	149040	Leotiomycetes	Mollisia scopiformis	Filamentous ascomycetes	putative 40S ribosomal protein S3	306658	pfam00189	Ribosomal_S3_C	84	71	74	1.318e-48	145.21	N	1273	32.1	87.07	Y	2023 07 11 11:20:59	Y	Explore in ECOTOX
7	XP_020781460.1	N	25409	150288	Actinopteri	Boleophthalmus pectinirostris	Great blue-spotted mudskipper	40S ribosomal protein S3	306658	pfam00189	Ribosomal_S3_C	84	84	84	3.633e-57	166.78	Y	1273	32.1	100	Y	2023 07 11 11:20:59	Y	Explore in ECOTOX
7	KOS18718.1	N	6938	150374	Sordariomycetes	Escovopsis weberi	Filamentous ascomycetes	40S ribosomal protein S3	306658	pfam00189	Ribosomal_S3_C	84	72	74	3.609e-49	146.75	N	1273	32.1	87.99	Y	2023 07 11 11:20:59	Y	Explore in ECOTOX
7	KAF8516190.1	N	15017	150792	Agaricomycetes	Hysterangium stoloniferum	Basidiomycetes	ribosomal protein S3	306658	pfam00189	Ribosomal_S3_C	84	70	75	1.646e-47	142.51	N	1273	32.1	85.45	Y	2023 07 11 11:20:59	Y	Explore in ECOTOX
7	KAH6761368.1	N	38976	151328	Magnoliopsida	Perilla frutescens var. frutescens	Beefsteak-mint	Ribosomal protein S3 family protein	306658	pfam00189	Ribosomal_S3_C	84	72	77	7.868e-49	145.98	N	1273	32.1	87.53	Y	2023 07 11 11:20:59	Y	Explore in ECOTOX
7	CAG9571529.1	N	19578	151541	Insecta	Danaus chrysippus	African queen	unnamed protein product	306658	pfam00189	Ribosomal_S3_C	84	78	81	3.849e-53	156.76	Y	1273	32.1	93.99	Y	2023 07 11 11:20:59	Y	Explore in ECOTOX
7	GBP95936.1	N	96443	151549	Insecta	Eumeta japonica	Bagworm moths	40S ribosomal protein S3	306658	pfam00189	Ribosomal_S3_C	84	79	80	2.223e-53	157.53	N	1273	32.1	94.46	Y	2023 07 11 11:20:59	Y	Explore in ECOTOX
7	XP_028402844.1	N	28759	151771	Anthozoa	Dendronephthya gigantea	Soft corals	40S ribosomal protein S3	306658	pfam00189	Ribosomal_S3_C	84	78	80	1.045e-52	155.61	Y	1273	32.1	93.3	Y	2023 07 11 11:20:59	Y	Explore in ECOTOX
7	KAI2623999.1	Y	11423	152308	Sordariomycetes	Hypomontagnella submonticulosa	Filamentous ascomycetes	ribosomal protein S3	306658	pfam00189	Ribosomal_S3_C	84	71	74	1.812e-48	144.82	N	1273	32.1	86.84	Y	2023 07 11 11:20:59	Y	Explore in ECOTOX
7	XP_045964947.1	N	41908	152316	Sordariomycetes	Truncatella angustata	Filamentous ascomycetes	40S ribosomal protein S3-like protein	306658	pfam00189	Ribosomal_S3_C	84	71	73	7.89e-48	143.28	N	1273	32.1	85.91	Y	2023 07 11 11:20:59	Y	Explore in ECOTOX
7	GKV17894.1	N	68816	152421	Magnoliopsida	Shorea leprosula	Meranti family	hypothetical protein SLEP1_g28348	306658	pfam00189	Ribosomal_S3_C	84	73	78	6.028e-50	148.67	N	1273	32.1	89.14	Y	2023 07 11 11:20:59	Y	Explore in ECOTOX
7	KAF8507181.1	N	12932	152958	Agaricomycetes	Russula emetica	Basidiomycetes	ribosomal protein S3, partial	306658	pfam00189	Ribosomal_S3_C	84	72	75	8.132e-49	145.98	Y	1273	32.1	87.53	Y	2023 07 11 11:20:59	Y	Explore in ECOTOX
7	KAF8481099.1	N	12061	152965	Agaricomycetes	Russula ochroleuca	Basidiomycetes	ribosomal protein S3	306658	pfam00189	Ribosomal_S3_C	84	72	75	8.132e-49	145.98	Y	1273	32.1	87.53	Y	2023 07 11 11:20:59	Y	Explore in ECOTOX
7	NWR66772.1	Y	14438	153643	Aves	Bucorvus abyssinicus	Abyssinian ground-hornbill	RS3 protein	306658	pfam00189	Ribosomal_S3_C	84	84	84	3.633e-57	166.78	N	1273	32.1	100	Y	2023 07 11 11:20:59	Y	Explore in ECOTOX
7	OJT12942.1	N	14464	154538	Agaricomycetes	Trametes pubescens	Bracket fungi	40S ribosomal protein S3	306658	pfam00189	Ribosomal_S3_C	84	72	75	5.433e-48	143.66	Y	1273	32.1	86.14	Y	2023 07 11 11:20:59	Y	Explore in ECOTOX
7	RYO76696.1	N	22255	155416	Sordariomycetes	Monosporascus cannonballus	Filamentous ascomycetes	hypothetical protein DL762_009728	306658	pfam00189	Ribosomal_S3_C	84	71	74	1.318e-48	145.21	N	1273	32.1	87.07	Y	2023 07 11 11:20:59	Y	Explore in ECOTOX
7	RYP08288.1	N	11061	155417	Sordariomycetes	Monosporascus ibericus	Filamentous ascomycetes	hypothetical protein DL764_002022	306658	pfam00189	Ribosomal_S3_C	84	71	74	1.318e-48	145.21	N	1273	32.1	87.07	Y	2023 07 11 11:20:59	Y	Explore in ECOTOX
7	AEA10138.1	Y	46	155675	Sordariomycetes	Leptographium wingfieldii	Filamentous ascomycetes	40S ribosomal protein S3, partial	306658	pfam00189	Ribosomal_S3_C	84	71	74	1.318e-48	145.21	N	1273	32.1	87.07	Y	2023 07 11 11:20:59	Y	Explore in ECOTOX
7	NXB14944.1	Y	14272	156170	Aves	Rhagologus leucostigma	Whistlers	RS3 protein	306658	pfam00189	Ribosomal_S3_C	84	84	84	3.633e-57	166.78	Y	1273	32.1	100	Y	2023 07 11 11:20:59	Y	Explore in ECOTOX
7	XP_017892782.1	N	23322	156304	Insecta	Ceratina calcarata	Carpenter bees	40S ribosomal protein S3-A	306658	pfam00189	Ribosomal_S3_C	84	77	81	2.564e-53	157.15	Y	1273	32.1	94.23	Y	2023 07 11 11:20:59	Y	Explore in ECOTOX
7	NXQ60324.1	Y	13596	156561	Aves	Anthoscopus minutus	Titmice	RS3 protein	306658	pfam00189	Ribosomal_S3_C	84	84	84	3.633e-57	166.78	Y	1273	32.1	100	Y	2023 07 11 11:20:59	Y	Explore in ECOTOX
7	XP_023785027.1	Y	31627	156563	Aves	Cyanistes caeruleus	Blue tit	40S ribosomal protein S3	306658	pfam00189	Ribosomal_S3_C	84	84	84	3.633e-57	166.78	Y	1273	32.1	100	Y	2023 07 11 11:20:59	Y	Explore in ECOTOX
7	XP_028502104.1	Y	47723	156630	Dothideomycetes	Alternaria arborescens	Filamentous ascomycetes	40S ribosomal protein	306658	pfam00189	Ribosomal_S3_C	84	71	73	5.433e-48	143.66	N	1273	32.1	86.14	Y	2023 07 11 11:20:59	Y	Explore in ECOTOX
7	KAF1411134.1	Y	14634	156760	Aves	Spheniscus mendiculus	Galapagos penguin	40S ribosomal protein S3, partial	306658	pfam00189	Ribosomal_S3_C	84	84	84	3.633e-57	166.78	N	1273	32.1	100	Y	2023 07 11 11:20:59	Y	Explore in ECOTOX
7	VDP99847.1	N	22241	157069	Trematoda	Trichobilharzia regenti	Bird nasal schistosome	unnamed protein product	306658	pfam00189	Ribosomal_S3_C	84	68	76	4.935e-47	141.35	N	1273	32.1	84.76	Y	2023 07 11 11:20:59	Y	Explore in ECOTOX
7	XP_008865802.1	N	52545	157072	Saprolegniales	Aphanomyces invadans	Heterokonts	40S ribosomal protein S3	306658	pfam00189	Ribosomal_S3_C	84	62	73	1.309e-42	130.18	Y	1273	32.1	78.06	Y	2023 07 11 11:20:59	Y	Explore in ECOTOX
7	KAE8194102.1	N	30765	157183	Exobasidiomycetes	Tilletia laevis	Bunts	hypothetical protein CF336_g3676	306658	pfam00189	Ribosomal_S3_C	84	70	75	1.558e-47	142.51	N	1273	32.1	85.45	Y	2023 07 11 11:20:59	Y	Explore in ECOTOX
7	XP_015653549.1	N	27584	157538	Kinetoplastea	Leptomonas pyrrhocoris	Kinetoplasts	putative 40S ribosomal protein S3	306658	pfam00189	Ribosomal_S3_C	84	51	63	1.254e-33	107.46	N	1273	32.1	64.43	Y	2023 07 11 11:20:59	Y	Explore in ECOTOX
7	RDX70964.1	N	56176	157652	Magnoliopsida	Mucuna pruriens	Pea family	40S ribosomal protein S3-3	306658	pfam00189	Ribosomal_S3_C	84	73	77	4.302e-49	146.75	N	1273	32.1	87.99	Y	2023 07 11 11:20:59	Y	Explore in ECOTOX
7	BAU02490.1	Y	31204	157739	Magnoliopsida	Vigna angularis var. angularis	Adzuki bean	hypothetical protein VIGAN_11203200	306658	pfam00189	Ribosomal_S3_C	84	73	77	4.302e-49	146.75	N	1273	32.1	87.99	Y	2023 07 11 11:20:59	Y	Explore in ECOTOX
7	CAE1316975.1	N	53695	158019	Cephalopoda	Sepia pharaonis	Cuttlefish	RP-S3e	306658	pfam00189	Ribosomal_S3_C	84	78	81	1.765e-53	157.53	N	1273	32.1	94.46	Y	2023 07 11 11:20:59	Y	Explore in ECOTOX
7	KKY21369.1	N	6967	158046	Eurotiomycetes	Phaeomoniella chlamydospora	Filamentous ascomycetes	putative 40s ribosomal protein	306658	pfam00189	Ribosomal_S3_C	84	72	74	3.609e-49	146.75	N	1273	32.1	87.99	Y	2023 07 11 11:20:59	Y	Explore in ECOTOX
7	CAA3024364.1	N	79344	158383	Magnoliopsida	Olea europaea subsp. europaea	Common olive	40S ribosomal S3-3-like	306658	pfam00189	Ribosomal_S3_C	84	71	77	7.978e-48	143.28	N	1273	32.1	85.91	Y	2023 07 11 11:20:59	Y	Explore in ECOTOX
7	XP_022842529.1	N	58259	158386	Magnoliopsida	Olea europaea var. sylvestris	Wild olive	40S ribosomal protein S3-3-like	306658	pfam00189	Ribosomal_S3_C	84	71	77	7.978e-48	143.28	N	1273	32.1	85.91	Y	2023 07 11 11:20:59	Y	Explore in ECOTOX
7	XP_021954185.1	N	66150	158441	Collembola	Folsomia candida	Smooth springtails	40S ribosomal protein S3	306658	pfam00189	Ribosomal_S3_C	84	80	82	3.242e-55	162.16	N	1273	32.1	97.23	Y	2023 07 11 11:20:59	Y	Explore in ECOTOX
7	XP_029028031.1	Y	49385	158456	Actinopteri	Betta splendens	Siamese fighting fish	40S ribosomal protein S3	306658	pfam00189	Ribosomal_S3_C	84	84	84	3.633e-57	166.78	Y	1273	32.1	100	Y	2023 07 11 11:20:59	Y	Explore in ECOTOX
7	KAG9457320.1	N	21914	158543	Magnoliopsida	Aristolochia fimbriata	Birthwort family	hypothetical protein H6P81_001828	306658	pfam00189	Ribosomal_S3_C	84	75	78	1.029e-50	150.6	N	1273	32.1	90.3	Y	2023 07 11 11:20:59	Y	Explore in ECOTOX
7	POS76500.1	Y	13217	158607	Sordariomycetes	Diaporthe helianthi	Filamentous ascomycetes	40S ribosomal protein S3	306658	pfam00189	Ribosomal_S3_C	84	71	74	8.132e-49	145.98	N	1273	32.1	87.53	Y	2023 07 11 11:20:59	Y	Explore in ECOTOX
7	NXQ44734.1	Y	13978	159581	Aves	Catharus fuscescens	Veery	RS3 protein	306658	pfam00189	Ribosomal_S3_C	84	84	84	3.633e-57	166.78	Y	1273	32.1	100	Y	2023 07 11 11:20:59	Y	Explore in ECOTOX
7	EJK45790.1	N	34526	159749	Coscinodiscophyceae	Thalassiosira oceanica	Centric diatoms	hypothetical protein THAOC_35575	306658	pfam00189	Ribosomal_S3_C	84	60	71	8.199e-41	125.56	Y	1273	32.1	75.29	Y	2023 07 11 11:20:59	Y	Explore in ECOTOX
7	CAH0043108.1	Y	18036	160281	Sordariomycetes	Clonostachys solani	Filamentous ascomycetes	unnamed protein product	306658	pfam00189	Ribosomal_S3_C	84	71	74	1.318e-48	145.21	N	1273	32.1	87.07	Y	2023 07 11 11:20:59	Y	Explore in ECOTOX
7	CAG9996605.1	N	18513	160290	Sordariomycetes	Clonostachys byssicola	Filamentous ascomycetes	unnamed protein product	306658	pfam00189	Ribosomal_S3_C	84	71	74	1.318e-48	145.21	N	1273	32.1	87.07	Y	2023 07 11 11:20:59	Y	Explore in ECOTOX
7	CAH0020185.1	N	18902	160324	Sordariomycetes	Clonostachys rhizophaga	Filamentous ascomycetes	unnamed protein product	306658	pfam00189	Ribosomal_S3_C	84	71	74	1.318e-48	145.21	N	1273	32.1	87.07	Y	2023 07 11 11:20:59	Y	Explore in ECOTOX
7	KAF8418801.1	N	10592	160517	Pezizomycetes	Tirmania nivea	Filamentous ascomycetes	putative 40S ribosomal protein S3	306658	pfam00189	Ribosomal_S3_C	84	72	74	3.609e-49	146.75	N	1273	32.1	87.99	Y	2023 07 11 11:20:59	Y	Explore in ECOTOX
7	XP_042371732.1	N	36404	160734	Actinopteri	Plectropomus leopardus	Leopard coralgrouper	40S ribosomal protein S3, partial	306658	pfam00189	Ribosomal_S3_C	84	84	84	3.633e-57	166.78	N	1273	32.1	100	Y	2023 07 11 11:20:59	Y	Explore in ECOTOX
7	KAI0825159.1	N	12325	160864	Agaricomycetes	Trametes gibbosa	Bracket fungi	40S ribosomal protein S3	306658	pfam00189	Ribosomal_S3_C	84	72	75	5.433e-48	143.66	Y	1273	32.1	86.14	Y	2023 07 11 11:20:59	Y	Explore in ECOTOX
7	XP_034250787.1	N	27594	161013	Insecta	Thrips palmi	True thrips	40S ribosomal protein S3-A	306658	pfam00189	Ribosomal_S3_C	85	76	79	1.324e-49	147.9	Y	1273	32.1	88.68	Y	2023 07 11 11:20:59	Y	Explore in ECOTOX
7	XP_037123162.1	N	41996	161584	Actinopteri	Syngnathus acus	Greater pipefish	40S ribosomal protein S3	306658	pfam00189	Ribosomal_S3_C	84	84	84	3.633e-57	166.78	N	1273	32.1	100	Y	2023 07 11 11:20:59	Y	Explore in ECOTOX
7	NXR23762.1	Y	13525	161649	Aves	Cinclus mexicanus	Song birds	RS3 protein	306658	pfam00189	Ribosomal_S3_C	84	84	84	3.633e-57	166.78	N	1273	32.1	100	Y	2023 07 11 11:20:59	Y	Explore in ECOTOX
7	NXO74483.1	Y	13570	161653	Aves	Phainopepla nitens	Song birds	RS3 protein	306658	pfam00189	Ribosomal_S3_C	84	84	84	3.633e-57	166.78	N	1273	32.1	100	Y	2023 07 11 11:20:59	Y	Explore in ECOTOX
7	KAF2773038.1	N	11050	161662	Dothideomycetes	Teratosphaeria nubilosa	Filamentous ascomycetes	hypothetical protein EJ03DRAFT_380292	306658	pfam00189	Ribosomal_S3_C	84	71	74	1.318e-48	145.21	N	1273	32.1	87.07	Y	2023 07 11 11:20:59	Y	Explore in ECOTOX
7	NXP13350.1	N	14091	161742	Aves	Thinocorus orbignyianus	Storks and others	RS3 protein	306658	pfam00189	Ribosomal_S3_C	84	84	84	3.633e-57	166.78	N	1273	32.1	100	Y	2023 07 11 11:20:59	Y	Explore in ECOTOX
7	KAH0469638.1	N	25839	161865	Magnoliopsida	Dendrobium chrysotoxum	Orchid family	hypothetical protein IEQ34_001196	306658	pfam00189	Ribosomal_S3_C	84	75	78	1.029e-50	150.6	N	1273	32.1	90.3	Y	2023 07 11 11:20:59	Y	Explore in ECOTOX
7	KAG7261718.1	N	38868	163118	Actinopteri	Coryphaenoides rupestris	Roundnose grenadier	hypothetical protein CRUP_036495	306658	pfam00189	Ribosomal_S3_C	84	84	84	3.633e-57	166.78	Y	1273	32.1	100	Y	2023 07 11 11:20:59	Y	Explore in ECOTOX
7	ABM55418.1	N	140	163159	Insecta	Xenopsylla cheopis	Oriental rat flea	40S ribosomal protein S3	306658	pfam00189	Ribosomal_S3_C	84	80	81	3.046e-54	159.46	Y	1273	32.1	95.61	Y	2023 07 11 11:20:59	Y	Explore in ECOTOX
7	CAD7223713.1	N	35749	163714	Ostracoda	Cyprideis torosa	Seed shrimps & mussel shrimps	unnamed protein product	306658	pfam00189	Ribosomal_S3_C	84	79	81	3.374e-53	156.76	N	1273	32.1	93.99	Y	2023 07 11 11:20:59	Y	Explore in ECOTOX
7	KAH7468684.1	N	31791	164328	Peronosporales	Phytophthora ramorum	Sudden oak death agent	40S ribosomal protein S3-1	306658	pfam00189	Ribosomal_S3_C	84	60	73	9.561e-41	125.56	N	1273	32.1	75.29	Y	2023 07 11 11:20:59	Y	Explore in ECOTOX
7	XP_027761640.1	Y	34052	164674	Aves	Empidonax traillii	Willow flycatcher	40S ribosomal protein S3	306658	pfam00189	Ribosomal_S3_C	84	84	84	3.633e-57	166.78	Y	1273	32.1	100	Y	2023 07 11 11:20:59	Y	Explore in ECOTOX
7	KAF7684292.1	N	2866	164912	Pansporoblastina	Thelohania contejeani	Microsporidians	40S ribosomal protein S3	306658	pfam00189	Ribosomal_S3_C	84	43	62	2.625e-26	88.97	N	1273	32.1	53.34	Y	2023 07 11 11:20:59	Y	Explore in ECOTOX
7	GFS43473.1	N	52432	165716	Magnoliopsida	Actinidia rufa	Nashi-kazura	ribosomal protein S3 family protein	306658	pfam00189	Ribosomal_S3_C	84	74	78	1.946e-50	149.83	Y	1273	32.1	89.84	Y	2023 07 11 11:20:59	Y	Explore in ECOTOX
7	KAI1733177.1	N	42965	166010	Chromadorea	Ditylenchus destructor	Roundworms	KH domain-containing protein	306658	pfam00189	Ribosomal_S3_C	84	70	78	7.53e-49	145.98	Y	1273	32.1	87.53	Y	2023 07 11 11:20:59	Y	Explore in ECOTOX
7	XP_022902890.1	N	21696	166361	Insecta	Onthophagus taurus	Dung beetles & tumblebugs	40S ribosomal protein S3	306658	pfam00189	Ribosomal_S3_C	84	80	81	3.046e-54	159.46	N	1273	32.1	95.61	Y	2023 07 11 11:20:59	Y	Explore in ECOTOX
7	KOX70874.1	N	14311	166423	Insecta	Melipona quadrifasciata	Stingless bees	40S ribosomal protein S3	306658	pfam00189	Ribosomal_S3_C	84	77	81	2.564e-53	157.15	N	1273	32.1	94.23	Y	2023 07 11 11:20:59	Y	Explore in ECOTOX
7	THH06920.1	N	8701	167371	Agaricomycetes	Phellinidium pouzarii	Basidiomycetes	hypothetical protein EW145_g3746	306658	pfam00189	Ribosomal_S3_C	84	71	75	5.997e-48	143.66	Y	1273	32.1	86.14	Y	2023 07 11 11:20:59	Y	Explore in ECOTOX
7	KAB2108322.1	Y	13294	167740	Dothideomycetes	Alternaria gaisen	Filamentous ascomycetes	40S ribosomal protein	306658	pfam00189	Ribosomal_S3_C	84	71	73	5.433e-48	143.66	N	1273	32.1	86.14	Y	2023 07 11 11:20:59	Y	Explore in ECOTOX
7	ABW23198.1	N	93	167815	Polychaeta	Eurythoe complanata	Polychaetes	ribosomal protein rps3, partial	306658	pfam00189	Ribosomal_S3_C	56	53	54	5.27e-34	107.46	N	1273	32.1	64.43	Y	2023 07 11 11:20:59	Y	Explore in ECOTOX
7	KAH9460674.1	N	34150	168172	Pucciniomycetes	Puccinia striiformis f. sp. tritici	Wheat yellow rust	hypothetical protein Pst134EB_008837	306658	pfam00189	Ribosomal_S3_C	84	73	74	4.458e-48	144.05	N	1273	32.1	86.37	Y	2023 07 11 11:20:59	Y	Explore in ECOTOX
7	KAG8375731.1	N	29571	168488	Magnoliopsida	Buddleja alternifolia	Figwort family	hypothetical protein BUALT_Bualt10G0130900	306658	pfam00189	Ribosomal_S3_C	84	73	77	2.404e-49	147.13	N	1273	32.1	88.22	Y	2023 07 11 11:20:59	Y	Explore in ECOTOX
7	RVE52215.1	N	16652	168631	Insecta	Chilo suppressalis	Striped riceborer	hypothetical protein evm_003134	306658	pfam00189	Ribosomal_S3_C	84	78	81	3.849e-53	156.76	Y	1273	32.1	93.99	Y	2023 07 11 11:20:59	Y	Explore in ECOTOX
7	XP_046131218.1	Y	36511	169388	Sordariomycetes	Fusarium solani	Filamentous ascomycetes	ribosomal protein S3	306658	pfam00189	Ribosomal_S3_C	84	71	74	1.318e-48	145.21	N	1273	32.1	87.07	Y	2023 07 11 11:20:59	Y	Explore in ECOTOX
7	QRV80594.1	N	43394	170446	Agaricomycetes	Ceratobasidium sp. AG-Ba	Basidiomycetes	ribosomal protein S3, C-terminal domain	306658	pfam00189	Ribosomal_S3_C	84	73	75	1.168e-48	145.59	Y	1273	32.1	87.3	Y	2023 07 11 11:20:59	Y	Explore in ECOTOX
7	CAD7427414.1	N	13140	170555	Insecta	Timema monikensis	Walking sticks	unnamed protein product, partial	306658	pfam00189	Ribosomal_S3_C	41	39	40	1.491e-22	78.18	N	1273	32.1	46.88	Y	2023 07 11 11:20:59	Y	Explore in ECOTOX
7	CAD7401914.1	N	15907	170557	Insecta	Timema poppensis	Walking sticks	unnamed protein product	306658	pfam00189	Ribosomal_S3_C	84	79	81	4.623e-54	159.07	Y	1273	32.1	95.38	Y	2023 07 11 11:20:59	Y	Explore in ECOTOX
7	KAF8807440.1	N	20331	171480	Agaricomycetes	Cortinarius glaucopus	Gill mushrooms	40S ribosomal protein S3, partial	306658	pfam00189	Ribosomal_S3_C	84	74	76	3.649e-49	146.75	Y	1273	32.1	87.99	Y	2023 07 11 11:20:59	Y	Explore in ECOTOX
7	XP_046970907.1	Y	19959	171605	Insecta	Vanessa cardui	Painted lady	40S ribosomal protein S3	306658	pfam00189	Ribosomal_S3_C	84	78	81	3.849e-53	156.76	Y	1273	32.1	93.99	Y	2023 07 11 11:20:59	Y	Explore in ECOTOX
7	AEL28822.1	N	152	171918	Insecta	Heliconius melpomene cythera	Postman butterfly	ribosomal protein S3	306658	pfam00189	Ribosomal_S3_C	84	78	81	3.849e-53	156.76	Y	1273	32.1	93.99	Y	2023 07 11 11:20:59	Y	Explore in ECOTOX
7	CAF9939286.1	N	11156	172621	Lecanoromycetes	Imshaugia aleurites	Filamentous ascomycetes	40S ribosomal protein S3	306658	pfam00189	Ribosomal_S3_C	84	71	74	1.318e-48	145.21	N	1273	32.1	87.07	Y	2023 07 11 11:20:59	Y	Explore in ECOTOX
7	NXE15869.1	Y	13942	172689	Aves	Lophotis ruficrista	Bustards	RS3 protein	306658	pfam00189	Ribosomal_S3_C	84	84	84	3.633e-57	166.78	N	1273	32.1	100	Y	2023 07 11 11:20:59	Y	Explore in ECOTOX
7	GIY49773.1	N	82826	172846	Arachnida	Caerostris extrusa	Orb weavers	40S ribosomal protein S3-A, partial	306658	pfam00189	Ribosomal_S3_C	28	27	28	6.589e-14	56.23	Y	1273	32.1	33.71	Y	2023 07 11 11:20:59	Y	Explore in ECOTOX
7	KAI0563897.1	N	11992	172961	Florideophyceae	Gracilaria domingensis	Red algae	Ribosomal protein S3	306658	pfam00189	Ribosomal_S3_C	102	64	72	1.85e-36	115.16	Y	1273	32.1	69.05	Y	2023 07 11 11:20:59	Y	Explore in ECOTOX
7	ABY28373.1	N	125	173242	Actinopteri	Oncorhynchus masou formosanus	Formosan land-locked salmon	ribosomal protein S3	306658	pfam00189	Ribosomal_S3_C	84	82	83	1.715e-55	162.93	Y	1273	32.1	97.69	Y	2023 07 11 11:20:59	Y	Explore in ECOTOX
7	XP_029372817.1	N	38280	173247	Actinopteri	Echeneis naucrates	Live sharksucker	40S ribosomal protein S3	306658	pfam00189	Ribosomal_S3_C	84	84	84	3.633e-57	166.78	Y	1273	32.1	100	Y	2023 07 11 11:20:59	Y	Explore in ECOTOX
7	XP_018797088.1	Y	22776	174628	Insecta	Bactrocera latifrons	Fruit flies	PREDICTED: 40S ribosomal protein S3	306658	pfam00189	Ribosomal_S3_C	84	79	80	2.223e-53	157.53	Y	1273	32.1	94.46	Y	2023 07 11 11:20:59	Y	Explore in ECOTOX
7	TBU16865.1	Y	5420	174685	Ordosporidae	Ordospora colligata	Microsporidians	ribosomal protein S3	306658	pfam00189	Ribosomal_S3_C	84	37	63	5.276e-25	85.89	N	1273	32.1	51.5	Y	2023 07 11 11:20:59	Y	Explore in ECOTOX
7	NXI07640.1	Y	14281	175120	Aves	Irena cyanogastra	Fairy bluebird	RS3 protein	306658	pfam00189	Ribosomal_S3_C	84	84	84	3.633e-57	166.78	N	1273	32.1	100	Y	2023 07 11 11:20:59	Y	Explore in ECOTOX
7	NWI44024.1	Y	13590	175131	Aves	Picathartes gymnocephalus	Song birds	RS3 protein	306658	pfam00189	Ribosomal_S3_C	84	84	84	3.633e-57	166.78	N	1273	32.1	100	Y	2023 07 11 11:20:59	Y	Explore in ECOTOX
7	NXK79379.1	Y	14236	175529	Aves	Amazona guildingii	Parrots	RS3 protein	306658	pfam00189	Ribosomal_S3_C	84	84	84	3.633e-57	166.78	Y	1273	32.1	100	Y	2023 07 11 11:20:59	Y	Explore in ECOTOX
7	XP_046721220.1	N	67185	175797	Actinopteri	Silurus meridionalis	Sheatfishes	40S ribosomal protein S3	306658	pfam00189	Ribosomal_S3_C	84	84	84	3.633e-57	166.78	Y	1273	32.1	100	Y	2023 07 11 11:20:59	Y	Explore in ECOTOX
7	KFO90354.1	Y	27223	175836	Aves	Buceros rhinoceros silvestris	Rhinoceros hornbill	40S ribosomal protein S3, partial	306658	pfam00189	Ribosomal_S3_C	84	84	84	3.633e-57	166.78	N	1273	32.1	100	Y	2023 07 11 11:20:59	Y	Explore in ECOTOX
7	NXD73391.1	Y	13476	176039	Aves	Eolophus roseicapilla	Galah	RS3 protein	306658	pfam00189	Ribosomal_S3_C	84	84	84	3.633e-57	166.78	N	1273	32.1	100	Y	2023 07 11 11:20:59	Y	Explore in ECOTOX
7	KFQ52487.1	Y	27832	176057	Aves	Nestor notabilis	Kea	40S ribosomal protein S3, partial	306658	pfam00189	Ribosomal_S3_C	84	84	84	3.633e-57	166.78	N	1273	32.1	100	Y	2023 07 11 11:20:59	Y	Explore in ECOTOX
7	KAH8720955.1	Y	43695	176275	Sordariomycetes	Beauveria bassiana	Filamentous ascomycetes	40S ribosomal protein S3	306658	pfam00189	Ribosomal_S3_C	84	72	74	5.299e-49	146.36	N	1273	32.1	87.76	Y	2023 07 11 11:20:59	Y	Explore in ECOTOX
7	KAE7998481.1	N	29600	176857	Magnoliopsida	Carpinus fangiana	Hornbeams	hypothetical protein FH972_003025	306658	pfam00189	Ribosomal_S3_C	84	72	77	7.868e-49	145.98	N	1273	32.1	87.53	Y	2023 07 11 11:20:59	Y	Explore in ECOTOX
7	NXI54804.1	Y	12275	176938	Aves	Chloroceryle aenea	American pygmy kingfisher	RS3 protein	306658	pfam00189	Ribosomal_S3_C	84	84	84	3.633e-57	166.78	N	1273	32.1	100	Y	2023 07 11 11:20:59	Y	Explore in ECOTOX
7	NXG76704.1	Y	13417	176943	Aves	Baryphthengus martii	Kingfishers and others	RS3 protein	306658	pfam00189	Ribosomal_S3_C	84	84	84	3.633e-57	166.78	N	1273	32.1	100	Y	2023 07 11 11:20:59	Y	Explore in ECOTOX
7	XP_007443615.1	Y	32860	176946	Lepidosauria	Python bivittatus	Burmese python	40S ribosomal protein S3	306658	pfam00189	Ribosomal_S3_C	84	84	84	3.633e-57	166.78	Y	1273	32.1	100	Y	2023 07 11 11:20:59	Y	Explore in ECOTOX
7	ABM55569.1	N	414	177089	Insecta	Maconellicoccus hirsutus	Hibiscus mealybug	putative ribosomal protein S3	306658	pfam00189	Ribosomal_S3_C	84	78	80	3.991e-52	154.07	N	1273	32.1	92.38	Y	2023 07 11 11:20:59	Y	Explore in ECOTOX
7	RKU42867.1	N	10034	177199	Sordariomycetes	Coniochaeta pulveracea	Filamentous ascomycetes	40S ribosomal protein S3	306658	pfam00189	Ribosomal_S3_C	84	71	74	1.812e-48	144.82	N	1273	32.1	86.84	Y	2023 07 11 11:20:59	Y	Explore in ECOTOX
7	XP_015431518.1	N	23633	178035	Insecta	Dufourea novaeangliae	Bees	PREDICTED: 40S ribosomal protein S3	306658	pfam00189	Ribosomal_S3_C	84	78	81	1.97e-53	157.53	N	1273	32.1	94.46	Y	2023 07 11 11:20:59	Y	Explore in ECOTOX
7	XP_030551895.1	N	42575	178133	Magnoliopsida	Rhodamnia argentea	Silver malletwood	40S ribosomal protein S3-3-like	306658	pfam00189	Ribosomal_S3_C	84	73	78	3.154e-50	149.44	N	1273	32.1	89.61	Y	2023 07 11 11:20:59	Y	Explore in ECOTOX
7	AUB21660.1	Y	50554	178876	Tremellomycetes	Cryptococcus neoformans var. grubii	Jelly fungi	small subunit ribosomal protein S3	306658	pfam00189	Ribosomal_S3_C	84	69	75	3.252e-47	141.74	N	1273	32.1	84.99	Y	2023 07 11 11:20:59	Y	Explore in ECOTOX
7	KAF9531954.1	N	14571	179855	Agaricomycetes	Crepidotus variabilis	Gill mushrooms	40S ribosomal protein S3	306658	pfam00189	Ribosomal_S3_C	84	73	75	1.168e-48	145.59	Y	1273	32.1	87.3	Y	2023 07 11 11:20:59	Y	Explore in ECOTOX
7	KPA44884.1	N	37018	179993	Sordariomycetes	Fusarium langsethiae	Filamentous ascomycetes	40s ribosomal protein s3	306658	pfam00189	Ribosomal_S3_C	84	71	73	5.433e-48	143.66	N	1273	32.1	86.14	Y	2023 07 11 11:20:59	Y	Explore in ECOTOX
7	OJA18698.1	N	14175	180088	Agaricomycetes	Rhizopogon vesiculosus	Basidiomycetes	hypothetical protein AZE42_01270	306658	pfam00189	Ribosomal_S3_C	84	73	75	1.734e-48	145.21	Y	1273	32.1	87.07	Y	2023 07 11 11:20:59	Y	Explore in ECOTOX
7	XP_321155.3	Y	28138	180454	Insecta	Anopheles gambiae str. PEST	African malaria mosquito	AGAP001910-PA	306658	pfam00189	Ribosomal_S3_C	84	80	81	2.007e-54	160.23	Y	1273	32.1	96.07	Y	2023 07 11 11:20:59	Y	Explore in ECOTOX
7	XP_012077215.1	N	58009	180498	Magnoliopsida	Jatropha curcas	Spurge family	40S ribosomal protein S3-3	306658	pfam00189	Ribosomal_S3_C	84	75	78	1.029e-50	150.6	N	1273	32.1	90.3	Y	2023 07 11 11:20:59	Y	Explore in ECOTOX
7	XP_042001175.1	N	135508	180675	Magnoliopsida	Salvia splendens	Bonfire salvia	40S ribosomal protein S3-2	306658	pfam00189	Ribosomal_S3_C	84	72	76	1.347e-48	145.21	N	1273	32.1	87.07	Y	2023 07 11 11:20:59	Y	Explore in ECOTOX
7	NXO09269.1	Y	13996	181099	Aves	Oriolus oriolus	Eurasian golden-oriole	RS3 protein	306658	pfam00189	Ribosomal_S3_C	84	84	84	3.633e-57	166.78	N	1273	32.1	100	Y	2023 07 11 11:20:59	Y	Explore in ECOTOX
7	NWW34762.1	Y	12841	181101	Aves	Panurus biarmicus	Old World warblers	RS3 protein	306658	pfam00189	Ribosomal_S3_C	84	84	84	3.633e-57	166.78	Y	1273	32.1	100	Y	2023 07 11 11:20:59	Y	Explore in ECOTOX
7	XP_005524143.1	Y	27658	181119	Aves	Pseudopodoces humilis	Tibetan ground-tit	PREDICTED: 40S ribosomal protein S3	306658	pfam00189	Ribosomal_S3_C	84	84	84	3.633e-57	166.78	Y	1273	32.1	100	Y	2023 07 11 11:20:59	Y	Explore in ECOTOX
7	XP_043015718.1	N	30106	181124	Agaricomycetes	Marasmius oreades	Fairy-ring mushroom	40S ribosomal protein S3	306658	pfam00189	Ribosomal_S3_C	84	71	74	2.339e-47	142.12	Y	1273	32.1	85.22	Y	2023 07 11 11:20:59	Y	Explore in ECOTOX
7	KAG7222063.1	N	30929	181461	Actinopteri	Caranx melampygus	Bluefin trevally	hypothetical protein INR49_016762	306658	pfam00189	Ribosomal_S3_C	84	84	84	3.633e-57	166.78	N	1273	32.1	100	Y	2023 07 11 11:20:59	Y	Explore in ECOTOX
7	XP_029964873.1	N	39288	181472	Actinopteri	Salarias fasciatus	Jewelled blenny	40S ribosomal protein S3	306658	pfam00189	Ribosomal_S3_C	84	84	84	3.633e-57	166.78	Y	1273	32.1	100	Y	2023 07 11 11:20:59	Y	Explore in ECOTOX
7	TFK77063.1	N	19863	181527	Agaricomycetes	Pluteus cervinus	Gill mushrooms	40S ribosomal protein S3	306658	pfam00189	Ribosomal_S3_C	84	72	75	3.07e-48	144.44	N	1273	32.1	86.6	Y	2023 07 11 11:20:59	Y	Explore in ECOTOX
7	KRX68766.1	Y	18540	181606	Enoplea	Trichinella sp. T9	Roundworms	40S ribosomal protein S3	306658	pfam00189	Ribosomal_S3_C	84	70	78	5.66e-49	146.36	Y	1273	32.1	87.76	Y	2023 07 11 11:20:59	Y	Explore in ECOTOX
7	KAH9486901.1	N	13314	181762	Agaricomycetes	Psilocybe cubensis	Magic mushroom	40S ribosomal protein S3-1	306658	pfam00189	Ribosomal_S3_C	84	73	75	1.168e-48	145.59	N	1273	32.1	87.3	Y	2023 07 11 11:20:59	Y	Explore in ECOTOX
[truncated: 2,121 more rows]

## Sheet: G3BP1(cd00780)_Level2
Data Version	NCBI Accession	Identical Protein	Protein Count	Species Tax ID	Taxonomic Group	Scientific Name	Common Name	Protein Name	NCBI PSSM ID	NCBI Domain Id	Domain Name	Hit Length	Identity	Positive	Evalue	BLASTp Bitscore	Ortholog Candidate	Ortholog Count	Cut-off	Percent Similarity	Susceptibility Prediction	Analysis Completed	Eukaryote	ECOTOX
[truncated: 3,274 more rows]

[truncated: 20 more sheets: IRF3(cd00103)_Level2, IRF3(pfam10401)_Level2, ISG15(cd01792)_Level2, ISG15(cd01810)_Level2_, KPNA2(pfam01749)_Level2, MAVS(cd08811)_Level2_F, MDA5(cd08818)_Level2, MDA5(cd08819)_Level2, MDA5(cd12090)_Level2, MDA5(cd15807)_Level2, NEMOcd09803_Level2_Full, POLA(cd05776)_Level2, RIG-I(cd08816)_Level2, RIG-I(cd08817)_Level2, RIG-I(pfam04851)_Level2, STAT1(cd10372)_Level2, STAT2(cd10373)_Level2, STING(cd12146)_Level2, TBK1(cd13988)_Level2, TMPRSS2(cd00190)_Level2]
